# Supplementary material for: Twelve thousand recent patellogastropods from a northeastern Pacific latitudinal gradient
Source: Sci Data. 2018 Jan 9;5:170197. doi: 10.1038/sdata.2017.197 (PMC5759373; doi:10.1038/sdata.2017.197)
Supplement: Supplementary file 1 [file sdata2017197-isa1.zip]

Archive with 3 entries (3 files):
- i_Investigation.txt
- s_study_Kahanamoku.txt
- a_assay_Kahanamoku.txt
