# Supplementary material for: Twelve thousand recent patellogastropods from a northeastern Pacific latitudinal gradient
Source: Sci Data. 2018 Jan 9;5:170197. doi: 10.1038/sdata.2017.197 (PMC5759373; doi:10.1038/sdata.2017.197)
Supplement: Supplementary file 1 [file sdata2017197-isa1.zip › i_Investigation.txt]

# Investigation File generated for Scientific Data with Investigation File Authoring Tool version 0.1.0 on 27/11/2017 - This metadata file is CC0
ONTOLOGY SOURCE REFERENCE
Term Source Name	NCBITaxon	GAZ	UO	OBI	ERO	EFO
Term Source File	http://data.bioontology.org/ontologies/NCBITAXON	http://data.bioontology.org/ontologies/GAZ	http://data.bioontology.org/ontologies/UO	http://data.bioontology.org/ontologies/OBI	http://data.bioontology.org/ontologies/ERO	http://data.bioontology.org/ontologies/EFO
Term Source Version	2016AB	$Revision: 1.512 $	unknown	2014-08-18	2013-08-02	2.89
Term Source Description	National Center for Biotechnology Information (NCBI) Organismal Classification	Gazetteer	Units of Measurement Ontology	Ontology for Biomedical Investigations	Eagle-I Research Resource Ontology	Experimental Factor Ontology
INVESTIGATION
Investigation Identifier
Investigation Title
Investigation Description
Investigation Submission Date
Investigation Public Release Date
INVESTIGATION PUBLICATIONS
Investigation PubMed ID
Investigation Publication DOI
Investigation Publication Author List
Investigation Publication Title
Investigation Publication Status
Investigation Publication Status Term Accession Number
Investigation Publication Status Term Source REF
INVESTIGATION CONTACTS
Investigation Person Last Name
Investigation Person Mid Initials
Investigation Person First Name
Investigation Person Address
Investigation Person Phone
Investigation Person Fax
Investigation Person Email
Investigation Person Affiliation
Investigation Person Roles
Investigation Person Roles Term Accession Number
Investigation Person Roles Term Source REF
STUDY
Study Identifier	10.1038/sdata.2017.197
Study Title	Twelve thousand recent patellogastropods from a northeastern Pacific latitudinal gradient
Study Submission Date	13/06/2017
Study Public Release Date	09/01/2018
Study Description	http://www.nature.com/articles/sdata2017197#abstract
Study File Name	s_study_Kahanamoku.txt
Comment[Subject Keywords]	//;//;//
Comment[Manuscript Licence]	CC BY-4.0
Comment[Experimental Metadata Licence]	CC0
Comment[Supplementary Information File Name]		Supplementary Table S1
Comment[Supplementary Information File Type]	x-zip-compressed	vnd.openxmlformats-officedocument.spreadsheetml.sheet
Comment[Supplementary Information File URL]	http://www.nature.com/articles/sdata2017197#supplementary-information	http://www.nature.com/articles/sdata2017197#supplementary-information
Comment[Data Repository]	Zenodo
Comment[Data Record Accession]	doi:10.5281/zenodo.801765 
Comment[Data Record URI]	https://doi.org/10.5281/zenodo.801765
STUDY DESIGN DESCRIPTORS
Study Design Type	observation design	image analysis objective
Study Design Type Term Accession Number	OBI:0300311	ERO:0100099
Study Design Type Term Source REF	OBI	ERO
STUDY PUBLICATIONS
Study PubMed ID
Study Publication DOI
Study Publication Author List
Study Publication Title
Study Publication Status
Study Publication Status Term Accession Number
Study Publication Status Term Source REF
STUDY FACTORS
Study Factor Name	location string
Study Factor Type	geographic location
Study Factor Type Term Accession Number	GAZ:00000448
Study Factor Type Term Source REF	OBI
STUDY ASSAYS
Study Assay Measurement Type	morphology
Study Assay Measurement Type Term Accession Number	PATO:0000051
Study Assay Measurement Type Term Source REF	EFO
Study Assay Technology Type	digital camera
Study Assay Technology Type Term Accession Number	OBI:0001048
Study Assay Technology Type Term Source REF	OBI
Study Assay Technology Platform	""
Study Assay File Name	a_assay_Kahanamoku.txt
STUDY PROTOCOLS
Study Protocol Name	Sampling	High-throughput imaging	AutoMorph: Automated morphometric post-processing
Study Protocol Type	sample collection protocol	imaging assay	image analysis objective
Study Protocol Type Term Accession Number	http://www.ebi.ac.uk/efo/EFO_0005518	OBI:0000185	ERO:0100099
Study Protocol Type Term Source REF	EFO	OBI	ERO
Study Protocol Description			
Study Protocol URI	""	""	""
Study Protocol Version			
Study Protocol Parameters Name	""	instrument; manufacturer	""
Study Protocol Parameters Name Term Accession Number	""	""	""
Study Protocol Parameters Name Term Source REF	""	""	""
Study Protocol Components Name	""	""	""
Study Protocol Components Type	""	""	""
Study Protocol Components Type Term Accession Number	""	""	""
Study Protocol Components Type Term Source REF	""	""	""
STUDY CONTACTS
Study Person Last Name	Kahanamoku	Hull	Lindberg	Hsiang	Clites	Finnegan
Study Person First Name	Sara S.	Pincelli M.	David R.	Allison Y.	Erica C.	Seth
Study Person Mid Initials						
Study Person Email	sara.kahanamoku@berkeley.edu	""	""	""	""	""
Study Person Phone						
Study Person Fax						
Study Person Address						
Study Person Affiliation	Yale University, Department of Geology & Geophysics, New Haven, CT 06511, USA	Yale University, Department of Geology & Geophysics, New Haven, CT 06511, USA	University of California, Department of Integrative Biology and Museum of Paleontology, Berkeley, CA 94720, USA	Yale University, Department of Geology & Geophysics, New Haven, CT 06511, USA	University of California Museum of Paleontology, Berkeley, CA 94720, USA	University of California, Department of Integrative Biology and Museum of Paleontology, Berkeley, CA 94720, USA
Study Person Roles						
Study Person Roles Term Accession Number						
Study Person Roles Term Source REF						
Comment[Study Person ORCID]						
Comment[Funder]						
Comment[FundRef ID]						
Comment[Funder Term Source REF]						
Comment[Grant Identifier]						
