# Supplementary material for: Twelve thousand recent patellogastropods from a northeastern Pacific latitudinal gradient
Source: Sci Data. 2018 Jan 9;5:170197. doi: 10.1038/sdata.2017.197 (PMC5759373; doi:10.1038/sdata.2017.197)
Supplement: Supplementary file 1 [file sdata2017197-isa1.zip › s_study_Kahanamoku.txt]

Source Name	Characteristics[organism]	Term Source REF	Term Accession Number	Characteristics[geographical location]	Term Source REF	Term Accession Number	Characteristics[Latitude]	Unit	Term Source REF	Term Accession Number	Characteristics[Longitude]	Unit	Term Source REF	Term Accession Number	Protocol REF	Sample Name	Factor Value[location string]
E844	Patellogastropoda	NCBITaxon	NCBITaxon:69675	State of California	GAZ	GAZ:00002461	33.7	degree	UO	UO:0000185	-118.3	degree	UO	UO:0000185	Sampling	53000	Point Fermin, CA
IP16029	Patellogastropoda	NCBITaxon	NCBITaxon:69675	State of California	GAZ	GAZ:00002461	38.3	degree	UO	UO:0000185	-123.1	degree	UO	UO:0000185	Sampling	53001	Horseshoe Cove, CA
A4138	Patellogastropoda	NCBITaxon	NCBITaxon:69675	State of Baja California	GAZ	GAZ:00006870									Sampling	53002	Baja
2782	Patellogastropoda	NCBITaxon	NCBITaxon:69675	State of Baja California	GAZ	GAZ:00006870	48.6	degree	UO	UO:0000185	-123.2	degree	UO	UO:0000185	Sampling	53003	San Hippolita Point, Baja
E3114	Patellogastropoda	NCBITaxon	NCBITaxon:69675	State of California	GAZ	GAZ:00002461	32.1	degree	UO	UO:0000185	-116.9	degree	UO	UO:0000185	Sampling	53005	Punta Piedra, Baja
E377	Patellogastropoda	NCBITaxon	NCBITaxon:69675	State of California	GAZ	GAZ:00002461	34.4	degree	UO	UO:0000185	-120.5	degree	UO	UO:0000185	Sampling	53006	Government Point, CA
2391	Patellogastropoda	NCBITaxon	NCBITaxon:69675	State of California	GAZ	GAZ:00002461	33.5	degree	UO	UO:0000185	-119	degree	UO	UO:0000185	Sampling	53007	Santa Barbara Island, CA
2403	Patellogastropoda	NCBITaxon	NCBITaxon:69675	State of California	GAZ	GAZ:00002461	37	degree	UO	UO:0000185	-122	degree	UO	UO:0000185	Sampling	53008	Santa Cruz, CA
E4025	Patellogastropoda	NCBITaxon	NCBITaxon:69675	State of California	GAZ	GAZ:00002461	37.9	degree	UO	UO:0000185	-122.5	degree	UO	UO:0000185	Sampling	53009	San Quentin Bay, CA
E139	Patellogastropoda	NCBITaxon	NCBITaxon:69675	State of California	GAZ	GAZ:00002461	36.6	degree	UO	UO:0000185	-121.9	degree	UO	UO:0000185	Sampling	53010	Point Pinos, Pacific Grove, CA
E2992	Patellogastropoda	NCBITaxon	NCBITaxon:69675	State of California	GAZ	GAZ:00002461	33	degree	UO	UO:0000185	-117.3	degree	UO	UO:0000185	Sampling	53011	Solana Beach, Del Mar, CA
E518	Patellogastropoda	NCBITaxon	NCBITaxon:69675	State of California	GAZ	GAZ:00002461	35.6	degree	UO	UO:0000185	-121.2	degree	UO	UO:0000185	Sampling	53013	San Simeon, CA
2786	Patellogastropoda	NCBITaxon	NCBITaxon:69675	State of Baja California	GAZ	GAZ:00006870	35.6	degree	UO	UO:0000185	-121.2	degree	UO	UO:0000185	Sampling	53016	San Simeon Point, CA
E3251	Patellogastropoda	NCBITaxon	NCBITaxon:69675	State of California	GAZ	GAZ:00002461	32.1	degree	UO	UO:0000185	-116.9	degree	UO	UO:0000185	Sampling	53017	La Mision River, Baja
2388	Patellogastropoda	NCBITaxon	NCBITaxon:69675	State of California	GAZ	GAZ:00002461	33.7	degree	UO	UO:0000185	-118.3	degree	UO	UO:0000185	Sampling	53018	San Pedro, CA
B835	Patellogastropoda	NCBITaxon	NCBITaxon:69675	State of California	GAZ	GAZ:00002461	32.7	degree	UO	UO:0000185	-117.2	degree	UO	UO:0000185	Sampling	53019	Coronado, CA
2390	Patellogastropoda	NCBITaxon	NCBITaxon:69675	State of California	GAZ	GAZ:00002461	34.4	degree	UO	UO:0000185	-119.7	degree	UO	UO:0000185	Sampling	53020	Santa Barbara, CA
2409	Patellogastropoda	NCBITaxon	NCBITaxon:69675	State of Baja California	GAZ	GAZ:00006870	32.8	degree	UO	UO:0000185	-117.3	degree	UO	UO:0000185	Sampling	53021	La Jolla, CA
3117	Patellogastropoda	NCBITaxon	NCBITaxon:69675	State of California	GAZ	GAZ:00002461	32.1	degree	UO	UO:0000185	-116.9	degree	UO	UO:0000185	Sampling	53022	Punta Piedra, Baja
E3167	Patellogastropoda	NCBITaxon	NCBITaxon:69675	State of California	GAZ	GAZ:00002461	33.5	degree	UO	UO:0000185	-117.7	degree	UO	UO:0000185	Sampling	53023	Dana Point, CA
2898	Patellogastropoda	NCBITaxon	NCBITaxon:69675	State of California	GAZ	GAZ:00002461	37.8	degree	UO	UO:0000185	-122.5	degree	UO	UO:0000185	Sampling	53024	Fort Point, CA
E679	Patellogastropoda	NCBITaxon	NCBITaxon:69675	State of California	GAZ	GAZ:00002461	33.7	degree	UO	UO:0000185	-118.3	degree	UO	UO:0000185	Sampling	53025	Whites Point, San Pedro Qd, CA
R1754	Patellogastropoda	NCBITaxon	NCBITaxon:69675	State of California	GAZ	GAZ:00002461	38.2	degree	UO	UO:0000185	-122.9	degree	UO	UO:0000185	Sampling	53026	Tomales Bay, CA
2393	Patellogastropoda	NCBITaxon	NCBITaxon:69675	State of Washington	GAZ	GAZ:00002553	37.8	degree	UO	UO:0000185	-122.4	degree	UO	UO:0000185	Sampling	53027	San Francisco, CA
2400	Patellogastropoda	NCBITaxon	NCBITaxon:69675	State of California	GAZ	GAZ:00002461	47.8	degree	UO	UO:0000185	-122.4	degree	UO	UO:0000185	Sampling	53028	Puget Sound, WA
B829	Patellogastropoda	NCBITaxon	NCBITaxon:69675	State of Baja California	GAZ	GAZ:00006870	32.8	degree	UO	UO:0000185	-117.2	degree	UO	UO:0000185	Sampling	53029	Mission Bay, CA
E4950	Patellogastropoda	NCBITaxon	NCBITaxon:69675	State of California	GAZ	GAZ:00002461	31.7	degree	UO	UO:0000185	-116.7	degree	UO	UO:0000185	Sampling	53030	Estero de Punta Banda, Baja
E511	Patellogastropoda	NCBITaxon	NCBITaxon:69675	Mexico	GAZ	GAZ:00002852	35.6	degree	UO	UO:0000185	-121.1	degree	UO	UO:0000185	Sampling	53031	Moonstone Beach, Cambria, CA
R5048	Patellogastropoda	NCBITaxon	NCBITaxon:69675	State of California	GAZ	GAZ:00002461									Sampling	53033	Mexico
B829	Patellogastropoda	NCBITaxon	NCBITaxon:69675	State of Baja California	GAZ	GAZ:00006870	32.8	degree	UO	UO:0000185	-117.2	degree	UO	UO:0000185	Sampling	53034	Mission Bay, CA
E1964	Patellogastropoda	NCBITaxon	NCBITaxon:69675	State of California	GAZ	GAZ:00002461	32	degree	UO	UO:0000185	-116.5	degree	UO	UO:0000185	Sampling	53036	Rio Guadalupe, Baja
2392	Patellogastropoda	NCBITaxon	NCBITaxon:69675	State of California	GAZ	GAZ:00002461	32.7	degree	UO	UO:0000185	-117.2	degree	UO	UO:0000185	Sampling	53037	San Diego, CA
B829	Patellogastropoda	NCBITaxon	NCBITaxon:69675	State of California	GAZ	GAZ:00002461	32.8	degree	UO	UO:0000185	-117.2	degree	UO	UO:0000185	Sampling	53038	Mission Bay Breakwater, San Diego, CA
2408	Patellogastropoda	NCBITaxon	NCBITaxon:69675	State of California	GAZ	GAZ:00002461	35.3	degree	UO	UO:0000185	-120.7	degree	UO	UO:0000185	Sampling	53039	Laguna Bay, CA
2411	Patellogastropoda	NCBITaxon	NCBITaxon:69675	State of California	GAZ	GAZ:00002461	37.2	degree	UO	UO:0000185	-122.4	degree	UO	UO:0000185	Sampling	53040	Pigeon Point, CA
2403	Patellogastropoda	NCBITaxon	NCBITaxon:69675	State of California	GAZ	GAZ:00002461	37	degree	UO	UO:0000185	-122	degree	UO	UO:0000185	Sampling	53041	Santa Cruz, CA
R1688	Patellogastropoda	NCBITaxon	NCBITaxon:69675	State of California	GAZ	GAZ:00002461	32.7	degree	UO	UO:0000185	-117.2	degree	UO	UO:0000185	Sampling	53042	San Diego Jetty, San Diego, CA
2392	Patellogastropoda	NCBITaxon	NCBITaxon:69675	State of Baja California	GAZ	GAZ:00006870	32.7	degree	UO	UO:0000185	-117.2	degree	UO	UO:0000185	Sampling	53043	San Diego, CA
E6873	Patellogastropoda	NCBITaxon	NCBITaxon:69675	State of California	GAZ	GAZ:00002461	31.7	degree	UO	UO:0000185	-116.7	degree	UO	UO:0000185	Sampling	53044	Punta Banda, Baja
2388	Patellogastropoda	NCBITaxon	NCBITaxon:69675	State of California	GAZ	GAZ:00002461	33.7	degree	UO	UO:0000185	-118.3	degree	UO	UO:0000185	Sampling	53045	San Pedro, CA
2392	Patellogastropoda	NCBITaxon	NCBITaxon:69675	State of Baja California	GAZ	GAZ:00006870	32.7	degree	UO	UO:0000185	-117.2	degree	UO	UO:0000185	Sampling	53046	San Diego, CA
2435	Patellogastropoda	NCBITaxon	NCBITaxon:69675	State of California	GAZ	GAZ:00002461									Sampling	53047	Lagoon Head, Baja
2773	Patellogastropoda	NCBITaxon	NCBITaxon:69675	State of California	GAZ	GAZ:00002461	38.2	degree	UO	UO:0000185	-122.9	degree	UO	UO:0000185	Sampling	53048	Tomales Bay, CA
E481	Patellogastropoda	NCBITaxon	NCBITaxon:69675	State of Baja California	GAZ	GAZ:00006870	33.8	degree	UO	UO:0000185	-118.4	degree	UO	UO:0000185	Sampling	53049	Palos Verdes Point, Redondo Beach, CA
D1915	Patellogastropoda	NCBITaxon	NCBITaxon:69675	State of Baja California	GAZ	GAZ:00006870	29	degree	UO	UO:0000185	-118.3	degree	UO	UO:0000185	Sampling	53050	Isla Guadalupe, Baja
E3748	Patellogastropoda	NCBITaxon	NCBITaxon:69675	State of California	GAZ	GAZ:00002461	31.7	degree	UO	UO:0000185	-116.7	degree	UO	UO:0000185	Sampling	53051	Punta Banda, Baja
2910	Patellogastropoda	NCBITaxon	NCBITaxon:69675	State of California	GAZ	GAZ:00002461	35.2	degree	UO	UO:0000185	-120.8	degree	UO	UO:0000185	Sampling	53052	Port Harford, CA
A3991	Patellogastropoda	NCBITaxon	NCBITaxon:69675	State of California	GAZ	GAZ:00002461	33.6	degree	UO	UO:0000185	-117.9	degree	UO	UO:0000185	Sampling	53053	Newport Beach, CA
2778	Patellogastropoda	NCBITaxon	NCBITaxon:69675	State of Baja California	GAZ	GAZ:00006870	32.9	degree	UO	UO:0000185	-118.5	degree	UO	UO:0000185	Sampling	53054	San Clemente Island, CA
IP14536	Patellogastropoda	NCBITaxon	NCBITaxon:69675	State of California	GAZ	GAZ:00002461									Sampling	53055	Halfway Reef Cliffs, Baja
E6870	Patellogastropoda	NCBITaxon	NCBITaxon:69675	State of California	GAZ	GAZ:00002461	32.7	degree	UO	UO:0000185	-117.2	degree	UO	UO:0000185	Sampling	53056	San Diego, CA
R1688	Patellogastropoda	NCBITaxon	NCBITaxon:69675	State of California	GAZ	GAZ:00002461	32.7	degree	UO	UO:0000185	-117.2	degree	UO	UO:0000185	Sampling	53057	San Diego Jetty, San Diego, CA
2392	Patellogastropoda	NCBITaxon	NCBITaxon:69675	State of California	GAZ	GAZ:00002461	32.7	degree	UO	UO:0000185	-117.2	degree	UO	UO:0000185	Sampling	53058	San Diego, CA
IP14596	Patellogastropoda	NCBITaxon	NCBITaxon:69675	State of California	GAZ	GAZ:00002461	32.7	degree	UO	UO:0000185	-117.3	degree	UO	UO:0000185	Sampling	53059	Sunset Cliffs, San Diego, CA
IP14592	Patellogastropoda	NCBITaxon	NCBITaxon:69675	State of California	GAZ	GAZ:00002461	32.7	degree	UO	UO:0000185	-117.2	degree	UO	UO:0000185	Sampling	53060	San Diego, CA
IP14597	Patellogastropoda	NCBITaxon	NCBITaxon:69675	State of Baja California	GAZ	GAZ:00006870	32.7	degree	UO	UO:0000185	-117.2	degree	UO	UO:0000185	Sampling	53061	Point Loma, CA
E3749	Patellogastropoda	NCBITaxon	NCBITaxon:69675	State of California	GAZ	GAZ:00002461	31.7	degree	UO	UO:0000185	-116.7	degree	UO	UO:0000185	Sampling	53062	Punta Banda, Baja
D8930	Patellogastropoda	NCBITaxon	NCBITaxon:69675	State of California	GAZ	GAZ:00002461	32.7	degree	UO	UO:0000185	-117.2	degree	UO	UO:0000185	Sampling	53063	San Diego, CA
D8930	Patellogastropoda	NCBITaxon	NCBITaxon:69675	State of California	GAZ	GAZ:00002461	32.7	degree	UO	UO:0000185	-117.2	degree	UO	UO:0000185	Sampling	53064	San Diego, CA
D8930	Patellogastropoda	NCBITaxon	NCBITaxon:69675	State of California	GAZ	GAZ:00002461	32.7	degree	UO	UO:0000185	-117.2	degree	UO	UO:0000185	Sampling	53065	San Diego, CA
D8930	Patellogastropoda	NCBITaxon	NCBITaxon:69675	State of California	GAZ	GAZ:00002461	32.7	degree	UO	UO:0000185	-117.2	degree	UO	UO:0000185	Sampling	53066	San Diego, CA
IP14364	Patellogastropoda	NCBITaxon	NCBITaxon:69675	State of Alaska	GAZ	GAZ:00002521	35.2	degree	UO	UO:0000185	-120.9	degree	UO	UO:0000185	Sampling	53067	Intake Cove, Diablo Canyon Power Plant, CA
R516	Patellogastropoda	NCBITaxon	NCBITaxon:69675	State of California	GAZ	GAZ:00002461	57.5	degree	UO	UO:0000185	-135.5	degree	UO	UO:0000185	Sampling	53068	Bear Bay, Baranoff Island, AK
D8919	Patellogastropoda	NCBITaxon	NCBITaxon:69675	State of California	GAZ	GAZ:00002461	37.5	degree	UO	UO:0000185	-122.4	degree	UO	UO:0000185	Sampling	53069	Half Moon Bay, CA
E6872	Patellogastropoda	NCBITaxon	NCBITaxon:69675	State of California	GAZ	GAZ:00002461	35.4	degree	UO	UO:0000185	-120.9	degree	UO	UO:0000185	Sampling	53070	Morro Rock, CA
D8919	Patellogastropoda	NCBITaxon	NCBITaxon:69675	State of California	GAZ	GAZ:00002461	36.6	degree	UO	UO:0000185	-121.9	degree	UO	UO:0000185	Sampling	53071	Monterey, CA
D8919	Patellogastropoda	NCBITaxon	NCBITaxon:69675	State of California	GAZ	GAZ:00002461	36.6	degree	UO	UO:0000185	-121.9	degree	UO	UO:0000185	Sampling	53072	Monterey, CA
D8919	Patellogastropoda	NCBITaxon	NCBITaxon:69675	State of California	GAZ	GAZ:00002461	36.6	degree	UO	UO:0000185	-121.9	degree	UO	UO:0000185	Sampling	53073	Monterey, CA
E696	Patellogastropoda	NCBITaxon	NCBITaxon:69675	State of California	GAZ	GAZ:00002461	35.4	degree	UO	UO:0000185	-120.9	degree	UO	UO:0000185	Sampling	53074	Morro Rock, CA
E527	Patellogastropoda	NCBITaxon	NCBITaxon:69675	State of California	GAZ	GAZ:00002461	34	degree	UO	UO:0000185	-119.8	degree	UO	UO:0000185	Sampling	53075	Willows Anchorage, Santa Cruz Island, CA
E998	Patellogastropoda	NCBITaxon	NCBITaxon:69675	State of California	GAZ	GAZ:00002461	32.8	degree	UO	UO:0000185	-117.2	degree	UO	UO:0000185	Sampling	53077	Northwest Mission Bay, San Diego, CA
E1402	Patellogastropoda	NCBITaxon	NCBITaxon:69675	State of California	GAZ	GAZ:00002461	33.5	degree	UO	UO:0000185	-117.7	degree	UO	UO:0000185	Sampling	53078	Monarch Bay, CA
E757	Patellogastropoda	NCBITaxon	NCBITaxon:69675	State of California	GAZ	GAZ:00002461	37	degree	UO	UO:0000185	-122	degree	UO	UO:0000185	Sampling	53079	Santa Cruz, CA
E3836	Patellogastropoda	NCBITaxon	NCBITaxon:69675	State of California	GAZ	GAZ:00002461	35.3	degree	UO	UO:0000185	-120.9	degree	UO	UO:0000185	Sampling	53080	Half mile north of Point Buchon, CA
D8919	Patellogastropoda	NCBITaxon	NCBITaxon:69675	State of Baja California	GAZ	GAZ:00006870	38.2	degree	UO	UO:0000185	-122.9	degree	UO	UO:0000185	Sampling	53081	Tomales Bay, CA
E2319	Patellogastropoda	NCBITaxon	NCBITaxon:69675	State of California	GAZ	GAZ:00002461	28.1	degree	UO	UO:0000185	-115.2	degree	UO	UO:0000185	Sampling	53083	North Cedros Island, Baja
E827	Patellogastropoda	NCBITaxon	NCBITaxon:69675	State of California	GAZ	GAZ:00002461	36.5	degree	UO	UO:0000185	-121.9	degree	UO	UO:0000185	Sampling	53084	Yankee Point, Soberones, CA
E703	Patellogastropoda	NCBITaxon	NCBITaxon:69675	State of California	GAZ	GAZ:00002461	35.4	degree	UO	UO:0000185	-120.9	degree	UO	UO:0000185	Sampling	53085	Cayucos, CA
E782	Patellogastropoda	NCBITaxon	NCBITaxon:69675	State of California	GAZ	GAZ:00002461	36.4	degree	UO	UO:0000185	-121.9	degree	UO	UO:0000185	Sampling	53086	Soberanes Point, CA
E3001	Patellogastropoda	NCBITaxon	NCBITaxon:69675	State of Baja California	GAZ	GAZ:00006870	32.8	degree	UO	UO:0000185	-117.3	degree	UO	UO:0000185	Sampling	53087	Bird Rock, CA
E6875	Patellogastropoda	NCBITaxon	NCBITaxon:69675	State of California	GAZ	GAZ:00002461	31.9	degree	UO	UO:0000185	-116.6	degree	UO	UO:0000185	Sampling	53088	Ensenada, Baja
E564	Patellogastropoda	NCBITaxon	NCBITaxon:69675	State of California	GAZ	GAZ:00002461	33.4	degree	UO	UO:0000185	-118.4	degree	UO	UO:0000185	Sampling	53089	Santa Catalina Island, CA
E5	Patellogastropoda	NCBITaxon	NCBITaxon:69675	State of Baja California	GAZ	GAZ:00006870	36.5	degree	UO	UO:0000185	-122	degree	UO	UO:0000185	Sampling	53090	Whaling Station, Point Lobos Reserve, Monterey, CA
D9260	Patellogastropoda	NCBITaxon	NCBITaxon:69675	State of California	GAZ	GAZ:00002461	31.7	degree	UO	UO:0000185	-116.7	degree	UO	UO:0000185	Sampling	53091	Punta Banda, Baja
E443	Patellogastropoda	NCBITaxon	NCBITaxon:69675	State of California	GAZ	GAZ:00002461	33.5	degree	UO	UO:0000185	-117.7	degree	UO	UO:0000185	Sampling	53092	Dana Point, CA
E581	Patellogastropoda	NCBITaxon	NCBITaxon:69675	State of California	GAZ	GAZ:00002461	33.5	degree	UO	UO:0000185	-119	degree	UO	UO:0000185	Sampling	53093	Santa Barbara Island, CA
E4083	Patellogastropoda	NCBITaxon	NCBITaxon:69675	State of Baja California	GAZ	GAZ:00006870	33.7	degree	UO	UO:0000185	-118.1	degree	UO	UO:0000185	Sampling	53094	Anaheim Landing, CA
2434	Patellogastropoda	NCBITaxon	NCBITaxon:69675	State of California	GAZ	GAZ:00002461	27.7	degree	UO	UO:0000185	-114.9	degree	UO	UO:0000185	Sampling	53095	Bahia Tortugas, Baja
E6871	Patellogastropoda	NCBITaxon	NCBITaxon:69675	State of California	GAZ	GAZ:00002461	34	degree	UO	UO:0000185	-118.5	degree	UO	UO:0000185	Sampling	53097	Venice, CA
E155	Patellogastropoda	NCBITaxon	NCBITaxon:69675	State of California	GAZ	GAZ:00002461	38.2	degree	UO	UO:0000185	-123	degree	UO	UO:0000185	Sampling	53099	Tomales Point, CA
E99	Patellogastropoda	NCBITaxon	NCBITaxon:69675	State of California	GAZ	GAZ:00002461	37.5	degree	UO	UO:0000185	-122.5	degree	UO	UO:0000185	Sampling	53100	Moss Beach, Half Moon Bay, CA
E1662	Patellogastropoda	NCBITaxon	NCBITaxon:69675	State of California	GAZ	GAZ:00002461	33.6	degree	UO	UO:0000185	-117.9	degree	UO	UO:0000185	Sampling	53101	Newport Harbor, Newport Beach, CA
E613	Patellogastropoda	NCBITaxon	NCBITaxon:69675	State of California	GAZ	GAZ:00002461	34	degree	UO	UO:0000185	-120.4	degree	UO	UO:0000185	Sampling	53102	San Miguel Island, Santa Barbara, CA
2778	Patellogastropoda	NCBITaxon	NCBITaxon:69675	State of Baja California	GAZ	GAZ:00006870	32.9	degree	UO	UO:0000185	-118.5	degree	UO	UO:0000185	Sampling	53105	San Clemente Island, CA
A4198	Patellogastropoda	NCBITaxon	NCBITaxon:69675	State of California	GAZ	GAZ:00002461									Sampling	53107	Baja
E6869	Patellogastropoda	NCBITaxon	NCBITaxon:69675	State of California	GAZ	GAZ:00002461	35.6	degree	UO	UO:0000185	-121.2	degree	UO	UO:0000185	Sampling	53108	San Simeon, CA
E6874	Patellogastropoda	NCBITaxon	NCBITaxon:69675	State of California	GAZ	GAZ:00002461	33.7	degree	UO	UO:0000185	-118.1	degree	UO	UO:0000185	Sampling	53109	Anaheim Bay, CA
E6868	Patellogastropoda	NCBITaxon	NCBITaxon:69675	State of California	GAZ	GAZ:00002461	33.7	degree	UO	UO:0000185	-118.3	degree	UO	UO:0000185	Sampling	53110	Cabrillo Beach, CA
E540	Patellogastropoda	NCBITaxon	NCBITaxon:69675	State of California	GAZ	GAZ:00002461	34	degree	UO	UO:0000185	-120.1	degree	UO	UO:0000185	Sampling	53111	Santa Rosa Island, Santa Barbara, CA
E244	Patellogastropoda	NCBITaxon	NCBITaxon:69675	State of California	GAZ	GAZ:00002461	39.7	degree	UO	UO:0000185	-123.8	degree	UO	UO:0000185	Sampling	53112	One mile south of Hardy, CA
E375	Patellogastropoda	NCBITaxon	NCBITaxon:69675	State of California	GAZ	GAZ:00002461	34.4	degree	UO	UO:0000185	-120.5	degree	UO	UO:0000185	Sampling	53113	Government Point, CA
E445	Patellogastropoda	NCBITaxon	NCBITaxon:69675	State of California	GAZ	GAZ:00002461	34.5	degree	UO	UO:0000185	-120.2	degree	UO	UO:0000185	Sampling	53114	Three miles east of Gaviota, CA
E9937	Patellogastropoda	NCBITaxon	NCBITaxon:69675	State of Washington	GAZ	GAZ:00002553	33.7	degree	UO	UO:0000185	-118.3	degree	UO	UO:0000185	Sampling	53115	San Pedro, CA
R7162	Patellogastropoda	NCBITaxon	NCBITaxon:69675	State of California	GAZ	GAZ:00002461	48.2	degree	UO	UO:0000185	-124	degree	UO	UO:0000185	Sampling	53116	Twin Rivers, WA
A3991	Patellogastropoda	NCBITaxon	NCBITaxon:69675	State of California	GAZ	GAZ:00002461	33.6	degree	UO	UO:0000185	-117.9	degree	UO	UO:0000185	Sampling	53117	Newport Beach, CA
2393	Patellogastropoda	NCBITaxon	NCBITaxon:69675	State of California	GAZ	GAZ:00002461	37.8	degree	UO	UO:0000185	-122.4	degree	UO	UO:0000185	Sampling	53118	San Francisco, CA
B835	Patellogastropoda	NCBITaxon	NCBITaxon:69675	State of Washington	GAZ	GAZ:00002553	32.7	degree	UO	UO:0000185	-117.2	degree	UO	UO:0000185	Sampling	53119	Coronado, CA
2432	Patellogastropoda	NCBITaxon	NCBITaxon:69675	State of Washington	GAZ	GAZ:00002553	48.1	degree	UO	UO:0000185	-122.8	degree	UO	UO:0000185	Sampling	53120	Port Townsend, WA
2400	Patellogastropoda	NCBITaxon	NCBITaxon:69675	State of California	GAZ	GAZ:00002461	47.8	degree	UO	UO:0000185	-122.4	degree	UO	UO:0000185	Sampling	53121	Puget Sound, WA
E38	Patellogastropoda	NCBITaxon	NCBITaxon:69675	State of California	GAZ	GAZ:00002461	37.9	degree	UO	UO:0000185	-122.7	degree	UO	UO:0000185	Sampling	53122	Duxbury Reef, CA
E843	Patellogastropoda	NCBITaxon	NCBITaxon:69675	State of California	GAZ	GAZ:00002461	33.7	degree	UO	UO:0000185	-118.3	degree	UO	UO:0000185	Sampling	53123	Point Fermin, CA
E1579	Patellogastropoda	NCBITaxon	NCBITaxon:69675	State of Oregon	GAZ	GAZ:00002515	38.9	degree	UO	UO:0000185	-123.7	degree	UO	UO:0000185	Sampling	53124	Arena Cove, CA
E6847	Patellogastropoda	NCBITaxon	NCBITaxon:69675	Province of British Columbia	GAZ	GAZ:00002562	42.7	degree	UO	UO:0000185	-124.5	degree	UO	UO:0000185	Sampling	53125	Port Orford, OR
R4093	Patellogastropoda	NCBITaxon	NCBITaxon:69675	State of California	GAZ	GAZ:00002461	50.5	degree	UO	UO:0000185	-126.9	degree	UO	UO:0000185	Sampling	53126	Beaver Cove, Vancouver Island, BC
2389	Patellogastropoda	NCBITaxon	NCBITaxon:69675	State of California	GAZ	GAZ:00002461	33.4	degree	UO	UO:0000185	-118.4	degree	UO	UO:0000185	Sampling	53128	Santa Catalina Island, CA
2410	Patellogastropoda	NCBITaxon	NCBITaxon:69675	State of California	GAZ	GAZ:00002461	37.5	degree	UO	UO:0000185	-122.4	degree	UO	UO:0000185	Sampling	53129	Half Moon Bay, CA
2889	Patellogastropoda	NCBITaxon	NCBITaxon:69675	State of California	GAZ	GAZ:00002461	38.9	degree	UO	UO:0000185	-123.7	degree	UO	UO:0000185	Sampling	53130	Point Arena, CA
D8930	Patellogastropoda	NCBITaxon	NCBITaxon:69675	State of California	GAZ	GAZ:00002461	32.7	degree	UO	UO:0000185	-117.2	degree	UO	UO:0000185	Sampling	53131	San Diego, CA
E526	Patellogastropoda	NCBITaxon	NCBITaxon:69675	State of California	GAZ	GAZ:00002461	34	degree	UO	UO:0000185	-119.8	degree	UO	UO:0000185	Sampling	53132	Willows Anchorage, Santa Cruz Island, CA
E259	Patellogastropoda	NCBITaxon	NCBITaxon:69675	State of California	GAZ	GAZ:00002461	39.1	degree	UO	UO:0000185	-123.7	degree	UO	UO:0000185	Sampling	53133	Near mouth of Elk Creek, South of Elk Creek, CA
E803	Patellogastropoda	NCBITaxon	NCBITaxon:69675	State of California	GAZ	GAZ:00002461	39.4	degree	UO	UO:0000185	-123.8	degree	UO	UO:0000185	Sampling	53134	Fort Bragg Landing Beach, CA
2408	Patellogastropoda	NCBITaxon	NCBITaxon:69675	State of California	GAZ	GAZ:00002461	35.3	degree	UO	UO:0000185	-120.7	degree	UO	UO:0000185	Sampling	53135	Laguna Bay, CA
2787	Patellogastropoda	NCBITaxon	NCBITaxon:69675	State of California	GAZ	GAZ:00002461	39.4	degree	UO	UO:0000185	-123.8	degree	UO	UO:0000185	Sampling	53136	Fort Bragg, CA
2409	Patellogastropoda	NCBITaxon	NCBITaxon:69675	State of Alaska	GAZ	GAZ:00002521	32.8	degree	UO	UO:0000185	-117.3	degree	UO	UO:0000185	Sampling	53137	La Jolla, CA
2402	Patellogastropoda	NCBITaxon	NCBITaxon:69675	State of Washington	GAZ	GAZ:00002553									Sampling	53138	AK
R7174	Patellogastropoda	NCBITaxon	NCBITaxon:69675	State of California	GAZ	GAZ:00002461	47.6	degree	UO	UO:0000185	-122.5	degree	UO	UO:0000185	Sampling	53139	Restoration Point, Bainbridge Island, WA
2436	Patellogastropoda	NCBITaxon	NCBITaxon:69675	State of Baja California	GAZ	GAZ:00006870	37.8	degree	UO	UO:0000185	-122.5	degree	UO	UO:0000185	Sampling	53140	Golden Gate, CA
2435	Patellogastropoda	NCBITaxon	NCBITaxon:69675	State of California	GAZ	GAZ:00002461									Sampling	53141	Lagoon Head, Baja
2440	Patellogastropoda	NCBITaxon	NCBITaxon:69675	State of California	GAZ	GAZ:00002461									Sampling	53142	Tobin Beach, CA
E367	Patellogastropoda	NCBITaxon	NCBITaxon:69675	State of California	GAZ	GAZ:00002461	35.4	degree	UO	UO:0000185	-120.9	degree	UO	UO:0000185	Sampling	53143	One mile north of Morro Bay, CA
E557	Patellogastropoda	NCBITaxon	NCBITaxon:69675	State of California	GAZ	GAZ:00002461	34	degree	UO	UO:0000185	-119.8	degree	UO	UO:0000185	Sampling	53144	Pelican Bay, Santa Cruz Island, CA
2881	Patellogastropoda	NCBITaxon	NCBITaxon:69675	State of California	GAZ	GAZ:00002461	34	degree	UO	UO:0000185	-120.4	degree	UO	UO:0000185	Sampling	53145	San Miguel Island, Santa Barbara, CA
E611	Patellogastropoda	NCBITaxon	NCBITaxon:69675	State of California	GAZ	GAZ:00002461	34	degree	UO	UO:0000185	-120.4	degree	UO	UO:0000185	Sampling	53146	South end of Cuyler Harbor, San Miguel Island, CA
E458	Patellogastropoda	NCBITaxon	NCBITaxon:69675	State of California	GAZ	GAZ:00002461	33.5	degree	UO	UO:0000185	-117.7	degree	UO	UO:0000185	Sampling	53147	Dana Point, CA
2433	Patellogastropoda	NCBITaxon	NCBITaxon:69675	State of California	GAZ	GAZ:00002461	33.2	degree	UO	UO:0000185	-119.5	degree	UO	UO:0000185	Sampling	53148	San Nicolas Island, CA
2891	Patellogastropoda	NCBITaxon	NCBITaxon:69675	State of California	GAZ	GAZ:00002461	38.7	degree	UO	UO:0000185	-123.4	degree	UO	UO:0000185	Sampling	53149	Stewart's Point, CA
2786	Patellogastropoda	NCBITaxon	NCBITaxon:69675	State of Alaska	GAZ	GAZ:00002521	35.6	degree	UO	UO:0000185	-121.2	degree	UO	UO:0000185	Sampling	53150	San Simeon Point, CA
R521	Patellogastropoda	NCBITaxon	NCBITaxon:69675	State of California	GAZ	GAZ:00002461	58.1	degree	UO	UO:0000185	-135.4	degree	UO	UO:0000185	Sampling	53151	Hoonah, Chichagoff Island, AK
2780	Patellogastropoda	NCBITaxon	NCBITaxon:69675	State of California	GAZ	GAZ:00002461	34	degree	UO	UO:0000185	-119.8	degree	UO	UO:0000185	Sampling	53152	Santa Cruz Island, CA
D8930	Patellogastropoda	NCBITaxon	NCBITaxon:69675	State of Washington	GAZ	GAZ:00002553	32.7	degree	UO	UO:0000185	-117.2	degree	UO	UO:0000185	Sampling	53153	San Diego, CA
2890	Patellogastropoda	NCBITaxon	NCBITaxon:69675	State of Baja California	GAZ	GAZ:00006870	47.6	degree	UO	UO:0000185	-122.3	degree	UO	UO:0000185	Sampling	53154	Seattle, WA
E3750	Patellogastropoda	NCBITaxon	NCBITaxon:69675	State of California	GAZ	GAZ:00002461	31.7	degree	UO	UO:0000185	-116.7	degree	UO	UO:0000185	Sampling	53155	North side of Punta Banda, Baja
2785	Patellogastropoda	NCBITaxon	NCBITaxon:69675	State of California	GAZ	GAZ:00002461	39.3	degree	UO	UO:0000185	-123.8	degree	UO	UO:0000185	Sampling	53156	Russian Gulch, CA
2395	Patellogastropoda	NCBITaxon	NCBITaxon:69675	State of Baja California	GAZ	GAZ:00006870	36.6	degree	UO	UO:0000185	-121.9	degree	UO	UO:0000185	Sampling	53158	Monterey, CA
2776	Patellogastropoda	NCBITaxon	NCBITaxon:69675	State of California	GAZ	GAZ:00002461	31.6	degree	UO	UO:0000185	-116.4	degree	UO	UO:0000185	Sampling	53159	Santo Tomas, Baja
2395	Patellogastropoda	NCBITaxon	NCBITaxon:69675	State of California	GAZ	GAZ:00002461	36.6	degree	UO	UO:0000185	-121.9	degree	UO	UO:0000185	Sampling	53160	Monterey, CA
2895	Patellogastropoda	NCBITaxon	NCBITaxon:69675	Province of British Columbia	GAZ	GAZ:00002562	35.4	degree	UO	UO:0000185	-120.8	degree	UO	UO:0000185	Sampling	53161	Morro Bay, CA
2430	Patellogastropoda	NCBITaxon	NCBITaxon:69675	State of Baja California	GAZ	GAZ:00006870	53.3	degree	UO	UO:0000185	-132.1	degree	UO	UO:0000185	Sampling	53162	Chatham Sound, Queen Charlotte Island, BC
E3113	Patellogastropoda	NCBITaxon	NCBITaxon:69675	State of Washington	GAZ	GAZ:00002553	32.1	degree	UO	UO:0000185	-116.9	degree	UO	UO:0000185	Sampling	53163	Punta Piedra, Baja
2779	Patellogastropoda	NCBITaxon	NCBITaxon:69675	State of California	GAZ	GAZ:00002461	48.1	degree	UO	UO:0000185	-123.4	degree	UO	UO:0000185	Sampling	53164	Port Angeles, WA
2778	Patellogastropoda	NCBITaxon	NCBITaxon:69675	State of California	GAZ	GAZ:00002461	32.9	degree	UO	UO:0000185	-118.5	degree	UO	UO:0000185	Sampling	53165	San Clemente Island, CA
D8930	Patellogastropoda	NCBITaxon	NCBITaxon:69675	State of California	GAZ	GAZ:00002461	32.7	degree	UO	UO:0000185	-117.2	degree	UO	UO:0000185	Sampling	53166	San Diego, CA
2496	Patellogastropoda	NCBITaxon	NCBITaxon:69675	State of Washington	GAZ	GAZ:00002553	40.7	degree	UO	UO:0000185	-124.2	degree	UO	UO:0000185	Sampling	53167	Humboldt County, CA
E1279	Patellogastropoda	NCBITaxon	NCBITaxon:69675	State of California	GAZ	GAZ:00002461	48.5	degree	UO	UO:0000185	-122.6	degree	UO	UO:0000185	Sampling	53168	Anacortes, WA
E1400	Patellogastropoda	NCBITaxon	NCBITaxon:69675	State of California	GAZ	GAZ:00002461	33.5	degree	UO	UO:0000185	-117.7	degree	UO	UO:0000185	Sampling	53169	Half mile north of Dana Point, CA
E859	Patellogastropoda	NCBITaxon	NCBITaxon:69675	State of California	GAZ	GAZ:00002461	38.7	degree	UO	UO:0000185	-123.4	degree	UO	UO:0000185	Sampling	53170	Stewart's Point, CA
E36	Patellogastropoda	NCBITaxon	NCBITaxon:69675	State of California	GAZ	GAZ:00002461	37.9	degree	UO	UO:0000185	-122.4	degree	UO	UO:0000185	Sampling	53171	Richmond Point, CA
E138	Patellogastropoda	NCBITaxon	NCBITaxon:69675	State of California	GAZ	GAZ:00002461	36.6	degree	UO	UO:0000185	-121.9	degree	UO	UO:0000185	Sampling	53172	Point Pinos, Pacific Grove, CA
R1685	Patellogastropoda	NCBITaxon	NCBITaxon:69675	State of California	GAZ	GAZ:00002461	37.8	degree	UO	UO:0000185	-122.5	degree	UO	UO:0000185	Sampling	53173	Golden Gate, CA
2398	Patellogastropoda	NCBITaxon	NCBITaxon:69675	State of California	GAZ	GAZ:00002461	48.3	degree	UO	UO:0000185	-124	degree	UO	UO:0000185	Sampling	53174	Straits of Fuca, Vancouver Island, CA
2773	Patellogastropoda	NCBITaxon	NCBITaxon:69675	State of California	GAZ	GAZ:00002461	38.2	degree	UO	UO:0000185	-122.9	degree	UO	UO:0000185	Sampling	53175	Tomales Bay, CA
E223	Patellogastropoda	NCBITaxon	NCBITaxon:69675	State of California	GAZ	GAZ:00002461	40.4	degree	UO	UO:0000185	-124.4	degree	UO	UO:0000185	Sampling	53176	Two miles south of Cape Mendocino, CA
R5030	Patellogastropoda	NCBITaxon	NCBITaxon:69675	State of California	GAZ	GAZ:00002461	36.5	degree	UO	UO:0000185	-122	degree	UO	UO:0000185	Sampling	53177	Point Lobos, CA
IP14349	Patellogastropoda	NCBITaxon	NCBITaxon:69675	State of Baja California	GAZ	GAZ:00006870	35.2	degree	UO	UO:0000185	-120.9	degree	UO	UO:0000185	Sampling	53178	Intake Cove, Diablo Canyon Power Plant, CA
E3059	Patellogastropoda	NCBITaxon	NCBITaxon:69675	State of California	GAZ	GAZ:00002461	31.7	degree	UO	UO:0000185	-116.7	degree	UO	UO:0000185	Sampling	53179	Punta Banda, Baja
E695	Patellogastropoda	NCBITaxon	NCBITaxon:69675	State of California	GAZ	GAZ:00002461	35.4	degree	UO	UO:0000185	-120.9	degree	UO	UO:0000185	Sampling	53180	Morro Rock, CA
E826	Patellogastropoda	NCBITaxon	NCBITaxon:69675	State of Baja California	GAZ	GAZ:00006870	36.5	degree	UO	UO:0000185	-121.9	degree	UO	UO:0000185	Sampling	53181	Yankee Point, Soberones, CA
E3250	Patellogastropoda	NCBITaxon	NCBITaxon:69675	State of California	GAZ	GAZ:00002461	32.1	degree	UO	UO:0000185	-116.9	degree	UO	UO:0000185	Sampling	53182	South of La Mision River, Baja
2394	Patellogastropoda	NCBITaxon	NCBITaxon:69675	State of Oregon	GAZ	GAZ:00002515	37.7	degree	UO	UO:0000185	-122.3	degree	UO	UO:0000185	Sampling	53183	San Francisco Bay, CA
2428	Patellogastropoda	NCBITaxon	NCBITaxon:69675	State of California	GAZ	GAZ:00002461	43.4	degree	UO	UO:0000185	-124.2	degree	UO	UO:0000185	Sampling	53184	Coos Bay, OR
R1698	Patellogastropoda	NCBITaxon	NCBITaxon:69675	State of California	GAZ	GAZ:00002461	36.6	degree	UO	UO:0000185	-121.9	degree	UO	UO:0000185	Sampling	53185	Monterey, CA
IP439	Patellogastropoda	NCBITaxon	NCBITaxon:69675	State of California	GAZ	GAZ:00002461	38.7	degree	UO	UO:0000185	-123.5	degree	UO	UO:0000185	Sampling	53186	Del Mar Point, CA
IP10951	Patellogastropoda	NCBITaxon	NCBITaxon:69675	State of Washington	GAZ	GAZ:00002553	37	degree	UO	UO:0000185	-122.2	degree	UO	UO:0000185	Sampling	53187	Davenport, CA
IP10590	Patellogastropoda	NCBITaxon	NCBITaxon:69675	State of California	GAZ	GAZ:00002461	48.4	degree	UO	UO:0000185	-124.7	degree	UO	UO:0000185	Sampling	53188	Tatoosh Island, WA
2419	Patellogastropoda	NCBITaxon	NCBITaxon:69675	State of California	GAZ	GAZ:00002461	37.5	degree	UO	UO:0000185	-122.5	degree	UO	UO:0000185	Sampling	53189	Moss Beach, Half Moon Bay, CA
IP14356	Patellogastropoda	NCBITaxon	NCBITaxon:69675	State of California	GAZ	GAZ:00002461	35.2	degree	UO	UO:0000185	-120.9	degree	UO	UO:0000185	Sampling	53190	Diablo Rock, CA
E865	Patellogastropoda	NCBITaxon	NCBITaxon:69675	State of California	GAZ	GAZ:00002461	39.4	degree	UO	UO:0000185	-123.8	degree	UO	UO:0000185	Sampling	53191	Near Hare Creek, south of Fort Bragg, CA
E573	Patellogastropoda	NCBITaxon	NCBITaxon:69675	State of California	GAZ	GAZ:00002461	34	degree	UO	UO:0000185	-119.4	degree	UO	UO:0000185	Sampling	53192	South Anacapa Island, Ventura, CA
E1260	Patellogastropoda	NCBITaxon	NCBITaxon:69675	State of California	GAZ	GAZ:00002461	38.7	degree	UO	UO:0000185	-123.5	degree	UO	UO:0000185	Sampling	53193	Del Mar Ranch, CA
D8919	Patellogastropoda	NCBITaxon	NCBITaxon:69675	State of California	GAZ	GAZ:00002461	37.5	degree	UO	UO:0000185	-122.5	degree	UO	UO:0000185	Sampling	53194	Moss Beach, Half Moon Bay, CA
D8919	Patellogastropoda	NCBITaxon	NCBITaxon:69675	State of Washington	GAZ	GAZ:00002553	36.5	degree	UO	UO:0000185	-121.9	degree	UO	UO:0000185	Sampling	53195	Carmel Point, CA
IP10590	Patellogastropoda	NCBITaxon	NCBITaxon:69675	State of California	GAZ	GAZ:00002461	48.4	degree	UO	UO:0000185	-124.7	degree	UO	UO:0000185	Sampling	53196	Tatoosh Island, WA
2395	Patellogastropoda	NCBITaxon	NCBITaxon:69675	State of California	GAZ	GAZ:00002461	36.6	degree	UO	UO:0000185	-121.9	degree	UO	UO:0000185	Sampling	53197	Monterey, CA
2395	Patellogastropoda	NCBITaxon	NCBITaxon:69675	State of California	GAZ	GAZ:00002461	36.6	degree	UO	UO:0000185	-121.9	degree	UO	UO:0000185	Sampling	53199	Monterey, CA
2403	Patellogastropoda	NCBITaxon	NCBITaxon:69675	State of Washington	GAZ	GAZ:00002553	37	degree	UO	UO:0000185	-122	degree	UO	UO:0000185	Sampling	53200	Santa Cruz, CA
2770	Patellogastropoda	NCBITaxon	NCBITaxon:69675	State of California	GAZ	GAZ:00002461	48.5	degree	UO	UO:0000185	-123.1	degree	UO	UO:0000185	Sampling	53201	San Juan Island, WA
E136	Patellogastropoda	NCBITaxon	NCBITaxon:69675	State of Washington	GAZ	GAZ:00002553	37.5	degree	UO	UO:0000185	-122.5	degree	UO	UO:0000185	Sampling	53202	Moss Beach, Half Moon Bay, CA
2432	Patellogastropoda	NCBITaxon	NCBITaxon:69675	State of Baja California	GAZ	GAZ:00006870	48.1	degree	UO	UO:0000185	-122.8	degree	UO	UO:0000185	Sampling	53203	Port Townsend, WA
2434	Patellogastropoda	NCBITaxon	NCBITaxon:69675	State of California	GAZ	GAZ:00002461	27.7	degree	UO	UO:0000185	-114.9	degree	UO	UO:0000185	Sampling	53204	Bahia Tortugas, Baja
2785	Patellogastropoda	NCBITaxon	NCBITaxon:69675	State of California	GAZ	GAZ:00002461	39.3	degree	UO	UO:0000185	-123.8	degree	UO	UO:0000185	Sampling	53205	Russian Gulch, CA
E1824	Patellogastropoda	NCBITaxon	NCBITaxon:69675	State of California	GAZ	GAZ:00002461	32.7	degree	UO	UO:0000185	-117.2	degree	UO	UO:0000185	Sampling	53206	Point Loma, CA
E1800	Patellogastropoda	NCBITaxon	NCBITaxon:69675	State of Alaska	GAZ	GAZ:00002521	32.7	degree	UO	UO:0000185	-117.2	degree	UO	UO:0000185	Sampling	53207	Point Loma, CA
B7361	Patellogastropoda	NCBITaxon	NCBITaxon:69675	State of Washington	GAZ	GAZ:00002553	57.5	degree	UO	UO:0000185	-134.9	degree	UO	UO:0000185	Sampling	53208	Chatham, AK
IP10581	Patellogastropoda	NCBITaxon	NCBITaxon:69675	State of California	GAZ	GAZ:00002461	48.4	degree	UO	UO:0000185	-124.7	degree	UO	UO:0000185	Sampling	53209	Tatoosh Island, WA
E6891	Patellogastropoda	NCBITaxon	NCBITaxon:69675	State of California	GAZ	GAZ:00002461	35.7	degree	UO	UO:0000185	-121.3	degree	UO	UO:0000185	Sampling	53210	Piedras Blancas, CA
E6888	Patellogastropoda	NCBITaxon	NCBITaxon:69675	State of California	GAZ	GAZ:00002461	37.2	degree	UO	UO:0000185	-122.4	degree	UO	UO:0000185	Sampling	53211	Pigeon Point, CA
E6889	Patellogastropoda	NCBITaxon	NCBITaxon:69675	State of California	GAZ	GAZ:00002461	37.5	degree	UO	UO:0000185	-122.5	degree	UO	UO:0000185	Sampling	53212	Moss Beach, Half Moon Bay, CA
2787	Patellogastropoda	NCBITaxon	NCBITaxon:69675	State of Washington	GAZ	GAZ:00002553	39.4	degree	UO	UO:0000185	-123.8	degree	UO	UO:0000185	Sampling	53213	Fort Bragg, CA
2779	Patellogastropoda	NCBITaxon	NCBITaxon:69675	State of California	GAZ	GAZ:00002461	48.1	degree	UO	UO:0000185	-123.4	degree	UO	UO:0000185	Sampling	53214	Port Angeles, WA
R3445	Patellogastropoda	NCBITaxon	NCBITaxon:69675	State of California	GAZ	GAZ:00002461	32.7	degree	UO	UO:0000185	-117.2	degree	UO	UO:0000185	Sampling	53215	Point Loma, CA
E1847	Patellogastropoda	NCBITaxon	NCBITaxon:69675	State of California	GAZ	GAZ:00002461	32.6	degree	UO	UO:0000185	-117.1	degree	UO	UO:0000185	Sampling	53216	Mouth of Tijuana River, Imperial Beach, CA
IP14595	Patellogastropoda	NCBITaxon	NCBITaxon:69675	State of California	GAZ	GAZ:00002461	32.7	degree	UO	UO:0000185	-117.2	degree	UO	UO:0000185	Sampling	53217	Point Loma Lighthouse, CA
2418	Patellogastropoda	NCBITaxon	NCBITaxon:69675	State of California	GAZ	GAZ:00002461	40.4	degree	UO	UO:0000185	-124.4	degree	UO	UO:0000185	Sampling	53218	Cape Mendocino, CA
2388	Patellogastropoda	NCBITaxon	NCBITaxon:69675	State of Washington	GAZ	GAZ:00002553	33.7	degree	UO	UO:0000185	-118.3	degree	UO	UO:0000185	Sampling	53219	San Pedro, CA
IP10581	Patellogastropoda	NCBITaxon	NCBITaxon:69675	State of California	GAZ	GAZ:00002461	48.4	degree	UO	UO:0000185	-124.7	degree	UO	UO:0000185	Sampling	53220	Tatoosh Island, WA
E512	Patellogastropoda	NCBITaxon	NCBITaxon:69675	State of California	GAZ	GAZ:00002461	35.6	degree	UO	UO:0000185	-121.1	degree	UO	UO:0000185	Sampling	53221	Moonstone Beach, Cambria, CA
2392	Patellogastropoda	NCBITaxon	NCBITaxon:69675	State of California	GAZ	GAZ:00002461	32.7	degree	UO	UO:0000185	-117.2	degree	UO	UO:0000185	Sampling	53222	San Diego, CA
E737	Patellogastropoda	NCBITaxon	NCBITaxon:69675	State of California	GAZ	GAZ:00002461	38.4	degree	UO	UO:0000185	-123.1	degree	UO	UO:0000185	Sampling	53223	Shell Beach, Bodega Head, CA
IP445	Patellogastropoda	NCBITaxon	NCBITaxon:69675	State of California	GAZ	GAZ:00002461	38.3	degree	UO	UO:0000185	-123.1	degree	UO	UO:0000185	Sampling	53224	Mussel Point, CA
2436	Patellogastropoda	NCBITaxon	NCBITaxon:69675	State of California	GAZ	GAZ:00002461	37.8	degree	UO	UO:0000185	-122.5	degree	UO	UO:0000185	Sampling	53225	Golden Gate, CA
2395	Patellogastropoda	NCBITaxon	NCBITaxon:69675	State of California	GAZ	GAZ:00002461	36.6	degree	UO	UO:0000185	-121.9	degree	UO	UO:0000185	Sampling	53226	Monterey, CA
B835	Patellogastropoda	NCBITaxon	NCBITaxon:69675	State of California	GAZ	GAZ:00002461	32.7	degree	UO	UO:0000185	-117.2	degree	UO	UO:0000185	Sampling	53227	Coronado, CA
E6905	Patellogastropoda	NCBITaxon	NCBITaxon:69675	State of California	GAZ	GAZ:00002461	34	degree	UO	UO:0000185	-118.5	degree	UO	UO:0000185	Sampling	53228	Venice, CA
R1688	Patellogastropoda	NCBITaxon	NCBITaxon:69675	State of California	GAZ	GAZ:00002461	32.7	degree	UO	UO:0000185	-117.2	degree	UO	UO:0000185	Sampling	53229	San Diego Jetty, San Diego, CA
2395	Patellogastropoda	NCBITaxon	NCBITaxon:69675	State of California	GAZ	GAZ:00002461	36.6	degree	UO	UO:0000185	-121.9	degree	UO	UO:0000185	Sampling	53230	Monterey, CA
IP14364	Patellogastropoda	NCBITaxon	NCBITaxon:69675	State of California	GAZ	GAZ:00002461	35.2	degree	UO	UO:0000185	-120.9	degree	UO	UO:0000185	Sampling	53231	Intake Cove, Diablo Canyon Power Plant, CA
E582	Patellogastropoda	NCBITaxon	NCBITaxon:69675	State of California	GAZ	GAZ:00002461	33.5	degree	UO	UO:0000185	-119	degree	UO	UO:0000185	Sampling	53232	Off of the south-southeast shore of Santa Barbara Island, CA
E773	Patellogastropoda	NCBITaxon	NCBITaxon:69675	State of California	GAZ	GAZ:00002461	38.3	degree	UO	UO:0000185	-123.1	degree	UO	UO:0000185	Sampling	53233	Mussel Point, CA
E459	Patellogastropoda	NCBITaxon	NCBITaxon:69675	State of California	GAZ	GAZ:00002461	33.5	degree	UO	UO:0000185	-117.7	degree	UO	UO:0000185	Sampling	53234	Dana Point, CA
E390	Patellogastropoda	NCBITaxon	NCBITaxon:69675	State of California	GAZ	GAZ:00002461	35.6	degree	UO	UO:0000185	-121.2	degree	UO	UO:0000185	Sampling	53236	One mile north of San Simeon, CA
E783	Patellogastropoda	NCBITaxon	NCBITaxon:69675	State of California	GAZ	GAZ:00002461	36.4	degree	UO	UO:0000185	-121.9	degree	UO	UO:0000185	Sampling	53237	Soberanes Point, CA
E845	Patellogastropoda	NCBITaxon	NCBITaxon:69675	State of California	GAZ	GAZ:00002461	33.7	degree	UO	UO:0000185	-118.3	degree	UO	UO:0000185	Sampling	53238	Point Fermin, CA
E1263	Patellogastropoda	NCBITaxon	NCBITaxon:69675	State of California	GAZ	GAZ:00002461	38.7	degree	UO	UO:0000185	-123.5	degree	UO	UO:0000185	Sampling	53239	Del Mar Ranch, CA
E6904	Patellogastropoda	NCBITaxon	NCBITaxon:69675	State of California	GAZ	GAZ:00002461	38	degree	UO	UO:0000185	-122.8	degree	UO	UO:0000185	Sampling	53240	Arch Rock, CA
E6913	Patellogastropoda	NCBITaxon	NCBITaxon:69675	State of California	GAZ	GAZ:00002461	35.7	degree	UO	UO:0000185	-121.3	degree	UO	UO:0000185	Sampling	53241	Piedras Blancas Point, CA
2395	Patellogastropoda	NCBITaxon	NCBITaxon:69675	State of California	GAZ	GAZ:00002461	36.6	degree	UO	UO:0000185	-121.9	degree	UO	UO:0000185	Sampling	53242	Monterey, CA
E667	Patellogastropoda	NCBITaxon	NCBITaxon:69675	State of California	GAZ	GAZ:00002461	37	degree	UO	UO:0000185	-122.2	degree	UO	UO:0000185	Sampling	53243	Near mouth of Scott Creek, Davenport, CA
E759	Patellogastropoda	NCBITaxon	NCBITaxon:69675	State of California	GAZ	GAZ:00002461	37	degree	UO	UO:0000185	-122	degree	UO	UO:0000185	Sampling	53244	Santa Cruz, CA
E615	Patellogastropoda	NCBITaxon	NCBITaxon:69675	State of California	GAZ	GAZ:00002461	34	degree	UO	UO:0000185	-120.4	degree	UO	UO:0000185	Sampling	53245	San Miguel Island, Santa Barbara, CA
E857	Patellogastropoda	NCBITaxon	NCBITaxon:69675	State of California	GAZ	GAZ:00002461	38.3	degree	UO	UO:0000185	-123.1	degree	UO	UO:0000185	Sampling	53246	Bodega Head, CA
E508	Patellogastropoda	NCBITaxon	NCBITaxon:69675	State of California	GAZ	GAZ:00002461	36.8	degree	UO	UO:0000185	-121.8	degree	UO	UO:0000185	Sampling	53247	Moss Landing, CA
E199	Patellogastropoda	NCBITaxon	NCBITaxon:69675	State of California	GAZ	GAZ:00002461	41.9	degree	UO	UO:0000185	-124.2	degree	UO	UO:0000185	Sampling	53249	Near CA-OR border, Smith River, CA
E541	Patellogastropoda	NCBITaxon	NCBITaxon:69675	State of Washington	GAZ	GAZ:00002553	34	degree	UO	UO:0000185	-120.1	degree	UO	UO:0000185	Sampling	53250	Santa Rosa Island, Santa Barbara, CA
IP447	Patellogastropoda	NCBITaxon	NCBITaxon:69675	State of California	GAZ	GAZ:00002461	47.8	degree	UO	UO:0000185	-122.4	degree	UO	UO:0000185	Sampling	53253	Puget Sound, WA
E689	Patellogastropoda	NCBITaxon	NCBITaxon:69675	State of California	GAZ	GAZ:00002461	34.5	degree	UO	UO:0000185	-120.2	degree	UO	UO:0000185	Sampling	53254	Gaviota Beach, CA
E51	Patellogastropoda	NCBITaxon	NCBITaxon:69675	State of California	GAZ	GAZ:00002461	38.3	degree	UO	UO:0000185	-123	degree	UO	UO:0000185	Sampling	53256	Dillon Beach, CA
E796	Patellogastropoda	NCBITaxon	NCBITaxon:69675	State of California	GAZ	GAZ:00002461	38.4	degree	UO	UO:0000185	-123.1	degree	UO	UO:0000185	Sampling	53257	Goat Rock, CA
E594	Patellogastropoda	NCBITaxon	NCBITaxon:69675	State of California	GAZ	GAZ:00002461	33.2	degree	UO	UO:0000185	-119.5	degree	UO	UO:0000185	Sampling	53258	San Nicolas Island, CA
E559	Patellogastropoda	NCBITaxon	NCBITaxon:69675	State of California	GAZ	GAZ:00002461	34	degree	UO	UO:0000185	-119.8	degree	UO	UO:0000185	Sampling	53260	Pelican Bay, Santa Cruz Island, CA
E537	Patellogastropoda	NCBITaxon	NCBITaxon:69675	State of California	GAZ	GAZ:00002461	34	degree	UO	UO:0000185	-120.1	degree	UO	UO:0000185	Sampling	53262	Garedon Canyon, Santa Rosa Island, CA
E179	Patellogastropoda	NCBITaxon	NCBITaxon:69675	State of California	GAZ	GAZ:00002461	39.3	degree	UO	UO:0000185	-123.8	degree	UO	UO:0000185	Sampling	53278	Russian Gulch, CA
2392	Patellogastropoda	NCBITaxon	NCBITaxon:69675	State of Washington	GAZ	GAZ:00002553	32.7	degree	UO	UO:0000185	-117.2	degree	UO	UO:0000185	Sampling	53280	San Diego, CA
D8915	Patellogastropoda	NCBITaxon	NCBITaxon:69675	State of Washington	GAZ	GAZ:00002553	48.4	degree	UO	UO:0000185	-124.6	degree	UO	UO:0000185	Sampling	53290	Neah Bay, WA
E6918	Patellogastropoda	NCBITaxon	NCBITaxon:69675	State of Alaska	GAZ	GAZ:00002521	48.7	degree	UO	UO:0000185	-122.9	degree	UO	UO:0000185	Sampling	53291	Crescent Beach, WA
R517	Patellogastropoda	NCBITaxon	NCBITaxon:69675	State of Alaska	GAZ	GAZ:00002521	56.9	degree	UO	UO:0000185	-134.8	degree	UO	UO:0000185	Sampling	53292	Red Bluff Bay, Baranoff Island, AK
R519	Patellogastropoda	NCBITaxon	NCBITaxon:69675	State of Alaska	GAZ	GAZ:00002521	57.9	degree	UO	UO:0000185	-134.3	degree	UO	UO:0000185	Sampling	53293	Windfall Harbor, Admiralty Island, AK
2402	Patellogastropoda	NCBITaxon	NCBITaxon:69675	State of Alaska	GAZ	GAZ:00002521									Sampling	53294	AK
B3562	Patellogastropoda	NCBITaxon	NCBITaxon:69675	Province of British Columbia	GAZ	GAZ:00002562									Sampling	53295	Southwest AK
R7111	Patellogastropoda	NCBITaxon	NCBITaxon:69675	Province of British Columbia	GAZ	GAZ:00002562									Sampling	53299	British Columbia
3394	Patellogastropoda	NCBITaxon	NCBITaxon:69675	State of California	GAZ	GAZ:00002461	48.4	degree	UO	UO:0000185	-123.4	degree	UO	UO:0000185	Sampling	53301	Victoria, BC
IP437	Patellogastropoda	NCBITaxon	NCBITaxon:69675	State of California	GAZ	GAZ:00002461	33.2	degree	UO	UO:0000185	-119.5	degree	UO	UO:0000185	Sampling	53302	Southeast corner of San Nicolas Island, CA
E6903	Patellogastropoda	NCBITaxon	NCBITaxon:69675	State of Alaska	GAZ	GAZ:00002521	33.7	degree	UO	UO:0000185	-118.3	degree	UO	UO:0000185	Sampling	53303	Cabrillo Beach, CA
R521	Patellogastropoda	NCBITaxon	NCBITaxon:69675	State of Alaska	GAZ	GAZ:00002521	58.1	degree	UO	UO:0000185	-135.4	degree	UO	UO:0000185	Sampling	53304	Hoonah, Chichagoff Island, AK
R519	Patellogastropoda	NCBITaxon	NCBITaxon:69675	State of Alaska	GAZ	GAZ:00002521	57.9	degree	UO	UO:0000185	-134.3	degree	UO	UO:0000185	Sampling	53306	Windfall Harbor, Admiralty Island, AK
R5044	Patellogastropoda	NCBITaxon	NCBITaxon:69675	State of Alaska	GAZ	GAZ:00002521	59.5	degree	UO	UO:0000185	-139.7	degree	UO	UO:0000185	Sampling	53309	Yakutat, AK
R518	Patellogastropoda	NCBITaxon	NCBITaxon:69675	State of California	GAZ	GAZ:00002461	58.8	degree	UO	UO:0000185	-136.3	degree	UO	UO:0000185	Sampling	53310	Glacier Bay, AK
IP14597	Patellogastropoda	NCBITaxon	NCBITaxon:69675	State of California	GAZ	GAZ:00002461	32.7	degree	UO	UO:0000185	-117.2	degree	UO	UO:0000185	Sampling	53311	Point Loma Lighthouse, CA
IP14597	Patellogastropoda	NCBITaxon	NCBITaxon:69675	State of California	GAZ	GAZ:00002461	32.7	degree	UO	UO:0000185	-117.2	degree	UO	UO:0000185	Sampling	53312	Point Loma Lighthouse, CA
D8919	Patellogastropoda	NCBITaxon	NCBITaxon:69675	State of Baja California	GAZ	GAZ:00006870	41.8	degree	UO	UO:0000185	-124.2	degree	UO	UO:0000185	Sampling	53313	Crescent City, CA
D9261	Patellogastropoda	NCBITaxon	NCBITaxon:69675	State of Alaska	GAZ	GAZ:00002521	31.7	degree	UO	UO:0000185	-116.7	degree	UO	UO:0000185	Sampling	53315	Blowhole west of Bauda Fish Camp, Baja
R519	Patellogastropoda	NCBITaxon	NCBITaxon:69675	State of California	GAZ	GAZ:00002461	57.9	degree	UO	UO:0000185	-134.3	degree	UO	UO:0000185	Sampling	53316	Windfall Harbor, Admiralty Island, AK
IP448	Patellogastropoda	NCBITaxon	NCBITaxon:69675	State of Alaska	GAZ	GAZ:00002521	40.7	degree	UO	UO:0000185	-124.2	degree	UO	UO:0000185	Sampling	53317	North Jelly Mid Tidal Zone, Humboldt Bay, CA
B7363	Patellogastropoda	NCBITaxon	NCBITaxon:69675	Province of British Columbia	GAZ	GAZ:00002562	57.5	degree	UO	UO:0000185	-134.9	degree	UO	UO:0000185	Sampling	53319	Chatham, AK
R4093	Patellogastropoda	NCBITaxon	NCBITaxon:69675	State of California	GAZ	GAZ:00002461	50.5	degree	UO	UO:0000185	-126.9	degree	UO	UO:0000185	Sampling	53320	Beaver Cove, Vancouver Island, BC
IP14594	Patellogastropoda	NCBITaxon	NCBITaxon:69675	State of California	GAZ	GAZ:00002461	32.7	degree	UO	UO:0000185	-117.2	degree	UO	UO:0000185	Sampling	53321	Point Loma Lighthouse, CA
E860	Patellogastropoda	NCBITaxon	NCBITaxon:69675	State of California	GAZ	GAZ:00002461	38.7	degree	UO	UO:0000185	-123.4	degree	UO	UO:0000185	Sampling	53322	Stewart's Point, CA
D8919	Patellogastropoda	NCBITaxon	NCBITaxon:69675	State of California	GAZ	GAZ:00002461	37.5	degree	UO	UO:0000185	-122.5	degree	UO	UO:0000185	Sampling	53323	Moss Beach, Half Moon Bay, CA
D8919	Patellogastropoda	NCBITaxon	NCBITaxon:69675	State of California	GAZ	GAZ:00002461	36.6	degree	UO	UO:0000185	-121.9	degree	UO	UO:0000185	Sampling	53324	Monterey, CA
D8919	Patellogastropoda	NCBITaxon	NCBITaxon:69675	State of Baja California	GAZ	GAZ:00006870	36.6	degree	UO	UO:0000185	-121.9	degree	UO	UO:0000185	Sampling	53325	Monterey, CA
D9261	Patellogastropoda	NCBITaxon	NCBITaxon:69675	State of California	GAZ	GAZ:00002461	31.7	degree	UO	UO:0000185	-116.7	degree	UO	UO:0000185	Sampling	53326	Blowhole west of Bauda Fish Camp, Baja
D8919	Patellogastropoda	NCBITaxon	NCBITaxon:69675	State of California	GAZ	GAZ:00002461	37.5	degree	UO	UO:0000185	-122.5	degree	UO	UO:0000185	Sampling	53327	Moss Beach, Half Moon Bay, CA
D8919	Patellogastropoda	NCBITaxon	NCBITaxon:69675	State of Oregon	GAZ	GAZ:00002515	36.6	degree	UO	UO:0000185	-121.9	degree	UO	UO:0000185	Sampling	53328	Monterey, CA
3122	Patellogastropoda	NCBITaxon	NCBITaxon:69675	State of Oregon	GAZ	GAZ:00002515	43	degree	UO	UO:0000185	-124	degree	UO	UO:0000185	Sampling	53329	Bridgeport, OR
2428	Patellogastropoda	NCBITaxon	NCBITaxon:69675	State of California	GAZ	GAZ:00002461	43.4	degree	UO	UO:0000185	-124.2	degree	UO	UO:0000185	Sampling	53330	Coos Bay, OR
E447	Patellogastropoda	NCBITaxon	NCBITaxon:69675	State of California	GAZ	GAZ:00002461	34.5	degree	UO	UO:0000185	-120.2	degree	UO	UO:0000185	Sampling	53331	Gaviota Beach, CA
E2218	Patellogastropoda	NCBITaxon	NCBITaxon:69675	State of Washington	GAZ	GAZ:00002553	37.8	degree	UO	UO:0000185	-122.5	degree	UO	UO:0000185	Sampling	53332	Rock Point, Point Bonita, CA
2888	Patellogastropoda	NCBITaxon	NCBITaxon:69675	State of Washington	GAZ	GAZ:00002553	48.2	degree	UO	UO:0000185	-123.7	degree	UO	UO:0000185	Sampling	53333	Port Crescent, WA
2779	Patellogastropoda	NCBITaxon	NCBITaxon:69675	State of Washington	GAZ	GAZ:00002553	48.1	degree	UO	UO:0000185	-123.4	degree	UO	UO:0000185	Sampling	53334	Port Angeles, WA
R3124	Patellogastropoda	NCBITaxon	NCBITaxon:69675	State of Washington	GAZ	GAZ:00002553									Sampling	53335	WA
R7209	Patellogastropoda	NCBITaxon	NCBITaxon:69675	State of Washington	GAZ	GAZ:00002553	48.2	degree	UO	UO:0000185	-124.1	degree	UO	UO:0000185	Sampling	53336	Pillar Point, WA
7101	Patellogastropoda	NCBITaxon	NCBITaxon:69675	State of Washington	GAZ	GAZ:00002553	48.4	degree	UO	UO:0000185	-123.3	degree	UO	UO:0000185	Sampling	53337	Oak Bay, WA
2400	Patellogastropoda	NCBITaxon	NCBITaxon:69675	State of Washington	GAZ	GAZ:00002553	47.8	degree	UO	UO:0000185	-122.4	degree	UO	UO:0000185	Sampling	53338	Puget Sound, WA
2890	Patellogastropoda	NCBITaxon	NCBITaxon:69675	State of Washington	GAZ	GAZ:00002553	47.6	degree	UO	UO:0000185	-122.3	degree	UO	UO:0000185	Sampling	53339	Seattle, WA
E1310	Patellogastropoda	NCBITaxon	NCBITaxon:69675	State of Washington	GAZ	GAZ:00002553	48.5	degree	UO	UO:0000185	-122.9	degree	UO	UO:0000185	Sampling	53340	Davis Bay, Lopez Island, WA
E1534	Patellogastropoda	NCBITaxon	NCBITaxon:69675	State of Washington	GAZ	GAZ:00002553	48.6	degree	UO	UO:0000185	-123.2	degree	UO	UO:0000185	Sampling	53341	Garrison Bay, San Juan Island, WA
R1687	Patellogastropoda	NCBITaxon	NCBITaxon:69675	State of Washington	GAZ	GAZ:00002553	48.5	degree	UO	UO:0000185	-123.1	degree	UO	UO:0000185	Sampling	53342	San Juan Island, WA
2770	Patellogastropoda	NCBITaxon	NCBITaxon:69675	State of Washington	GAZ	GAZ:00002553	48.5	degree	UO	UO:0000185	-123.1	degree	UO	UO:0000185	Sampling	53343	San Juan Island, WA
2911	Patellogastropoda	NCBITaxon	NCBITaxon:69675	State of Washington	GAZ	GAZ:00002553	47	degree	UO	UO:0000185	-122.9	degree	UO	UO:0000185	Sampling	53344	Olympia, WA
2438	Patellogastropoda	NCBITaxon	NCBITaxon:69675	State of Washington	GAZ	GAZ:00002553	48.4	degree	UO	UO:0000185	-124.6	degree	UO	UO:0000185	Sampling	53346	Neah Bay, WA
R1689	Patellogastropoda	NCBITaxon	NCBITaxon:69675	State of Washington	GAZ	GAZ:00002553	48.1	degree	UO	UO:0000185	-123.4	degree	UO	UO:0000185	Sampling	53347	Port Angeles, WA
E1281	Patellogastropoda	NCBITaxon	NCBITaxon:69675	State of Washington	GAZ	GAZ:00002553	48.5	degree	UO	UO:0000185	-122.6	degree	UO	UO:0000185	Sampling	53348	Anacortes, WA
R1689	Patellogastropoda	NCBITaxon	NCBITaxon:69675	State of Washington	GAZ	GAZ:00002553	48.1	degree	UO	UO:0000185	-123.4	degree	UO	UO:0000185	Sampling	53349	Port Angeles, WA
B358	Patellogastropoda	NCBITaxon	NCBITaxon:69675	State of Washington	GAZ	GAZ:00002553	48.4	degree	UO	UO:0000185	-124.6	degree	UO	UO:0000185	Sampling	53350	Neah Bay, WA
B360	Patellogastropoda	NCBITaxon	NCBITaxon:69675	State of Washington	GAZ	GAZ:00002553	47.6	degree	UO	UO:0000185	-122.5	degree	UO	UO:0000185	Sampling	53351	Near Orchard Point, WA
R3446	Patellogastropoda	NCBITaxon	NCBITaxon:69675	State of Washington	GAZ	GAZ:00002553	47	degree	UO	UO:0000185	-122.9	degree	UO	UO:0000185	Sampling	53352	Olympia, WA
R7153	Patellogastropoda	NCBITaxon	NCBITaxon:69675	State of Washington	GAZ	GAZ:00002553	48.4	degree	UO	UO:0000185	-122.9	degree	UO	UO:0000185	Sampling	53353	Agate Beach, WA
R3445	Patellogastropoda	NCBITaxon	NCBITaxon:69675	State of Washington	GAZ	GAZ:00002553	47.6	degree	UO	UO:0000185	-122.6	degree	UO	UO:0000185	Sampling	53354	Waterman Point, WA
R1689	Patellogastropoda	NCBITaxon	NCBITaxon:69675	State of California	GAZ	GAZ:00002461	48.1	degree	UO	UO:0000185	-123.4	degree	UO	UO:0000185	Sampling	53355	Port Angeles, WA
2910	Patellogastropoda	NCBITaxon	NCBITaxon:69675	State of California	GAZ	GAZ:00002461	35.2	degree	UO	UO:0000185	-120.8	degree	UO	UO:0000185	Sampling	53364	Port Harford, CA
IP14348	Patellogastropoda	NCBITaxon	NCBITaxon:69675	State of California	GAZ	GAZ:00002461	35.2	degree	UO	UO:0000185	-120.9	degree	UO	UO:0000185	Sampling	53369	Intake Cove, Diablo Canyon Power Plant, CA
E747	Patellogastropoda	NCBITaxon	NCBITaxon:69675	State of California	GAZ	GAZ:00002461	38.3	degree	UO	UO:0000185	-123.1	degree	UO	UO:0000185	Sampling	53370	Horseshoe Cove, CA
E6101	Patellogastropoda	NCBITaxon	NCBITaxon:69675	State of California	GAZ	GAZ:00002461	38.3	degree	UO	UO:0000185	-123.1	degree	UO	UO:0000185	Sampling	53371	Mussel Point, CA
2412	Patellogastropoda	NCBITaxon	NCBITaxon:69675	State of California	GAZ	GAZ:00002461	37.9	degree	UO	UO:0000185	-122.7	degree	UO	UO:0000185	Sampling	53372	Bolinas Bay, CA
2410	Patellogastropoda	NCBITaxon	NCBITaxon:69675	State of Baja California	GAZ	GAZ:00006870	37.5	degree	UO	UO:0000185	-122.4	degree	UO	UO:0000185	Sampling	53373	Half Moon Bay, CA
E6914	Patellogastropoda	NCBITaxon	NCBITaxon:69675	State of California	GAZ	GAZ:00002461	31.7	degree	UO	UO:0000185	-116.7	degree	UO	UO:0000185	Sampling	53374	South side of Punta Banda, Baja
E6919	Patellogastropoda	NCBITaxon	NCBITaxon:69675	State of California	GAZ	GAZ:00002461	32.8	degree	UO	UO:0000185	-117.3	degree	UO	UO:0000185	Sampling	53375	Shell Beach, La Jolla, CA
E660	Patellogastropoda	NCBITaxon	NCBITaxon:69675	State of California	GAZ	GAZ:00002461	37.2	degree	UO	UO:0000185	-122.4	degree	UO	UO:0000185	Sampling	53376	One mile north of Pigeon Point, CA
D8919	Patellogastropoda	NCBITaxon	NCBITaxon:69675	State of California	GAZ	GAZ:00002461	36.6	degree	UO	UO:0000185	-121.9	degree	UO	UO:0000185	Sampling	53377	Monterey, CA
A3991	Patellogastropoda	NCBITaxon	NCBITaxon:69675	State of California	GAZ	GAZ:00002461	33.6	degree	UO	UO:0000185	-117.9	degree	UO	UO:0000185	Sampling	53378	Newport Beach, CA
E6916	Patellogastropoda	NCBITaxon	NCBITaxon:69675	State of Alaska	GAZ	GAZ:00002521	34	degree	UO	UO:0000185	-118.8	degree	UO	UO:0000185	Sampling	53379	East side of Point Dume, CA
E6917	Patellogastropoda	NCBITaxon	NCBITaxon:69675	State of California	GAZ	GAZ:00002461	60.1	degree	UO	UO:0000185	-142.4	degree	UO	UO:0000185	Sampling	53380	Cape Yakataga, AK
B831	Patellogastropoda	NCBITaxon	NCBITaxon:69675	State of California	GAZ	GAZ:00002461	32.7	degree	UO	UO:0000185	-117.3	degree	UO	UO:0000185	Sampling	53381	Ocean Beach, CA
2898	Patellogastropoda	NCBITaxon	NCBITaxon:69675	State of California	GAZ	GAZ:00002461	37.8	degree	UO	UO:0000185	-122.5	degree	UO	UO:0000185	Sampling	53382	Fort Point, CA
E6077	Patellogastropoda	NCBITaxon	NCBITaxon:69675	State of Washington	GAZ	GAZ:00002553	38.4	degree	UO	UO:0000185	-123.1	degree	UO	UO:0000185	Sampling	53383	Shell Beach, Bodega Head, CA
D8915	Patellogastropoda	NCBITaxon	NCBITaxon:69675	State of Washington	GAZ	GAZ:00002553	47.8	degree	UO	UO:0000185	-122.4	degree	UO	UO:0000185	Sampling	53384	Puget Sound, WA
E6906	Patellogastropoda	NCBITaxon	NCBITaxon:69675	State of California	GAZ	GAZ:00002461	48.4	degree	UO	UO:0000185	-122.7	degree	UO	UO:0000185	Sampling	53385	Rosario Beach, WA
2390	Patellogastropoda	NCBITaxon	NCBITaxon:69675	State of California	GAZ	GAZ:00002461	34.4	degree	UO	UO:0000185	-119.7	degree	UO	UO:0000185	Sampling	53386	Santa Barbara, CA
2440	Patellogastropoda	NCBITaxon	NCBITaxon:69675	State of California	GAZ	GAZ:00002461									Sampling	53387	Tobin Beach, CA
R1693	Patellogastropoda	NCBITaxon	NCBITaxon:69675	State of California	GAZ	GAZ:00002461	35.6	degree	UO	UO:0000185	-121.2	degree	UO	UO:0000185	Sampling	53388	San Simeon Point, CA
2780	Patellogastropoda	NCBITaxon	NCBITaxon:69675	State of California	GAZ	GAZ:00002461	34	degree	UO	UO:0000185	-119.8	degree	UO	UO:0000185	Sampling	53389	Santa Cruz Island, CA
E805	Patellogastropoda	NCBITaxon	NCBITaxon:69675	State of California	GAZ	GAZ:00002461	39.4	degree	UO	UO:0000185	-123.8	degree	UO	UO:0000185	Sampling	53390	Fort Bragg Landing Beach, CA
E6915	Patellogastropoda	NCBITaxon	NCBITaxon:69675	State of California	GAZ	GAZ:00002461	35.6	degree	UO	UO:0000185	-121.2	degree	UO	UO:0000185	Sampling	53391	San Simeon, CA
R1685	Patellogastropoda	NCBITaxon	NCBITaxon:69675	State of Alaska	GAZ	GAZ:00002521	37.8	degree	UO	UO:0000185	-122.5	degree	UO	UO:0000185	Sampling	53393	Golden Gate, CA
2402	Patellogastropoda	NCBITaxon	NCBITaxon:69675	State of California	GAZ	GAZ:00002461									Sampling	53394	AK
E6910	Patellogastropoda	NCBITaxon	NCBITaxon:69675	State of California	GAZ	GAZ:00002461	33.5	degree	UO	UO:0000185	-117.8	degree	UO	UO:0000185	Sampling	53395	Laguna Beach, CA
E629	Patellogastropoda	NCBITaxon	NCBITaxon:69675	State of California	GAZ	GAZ:00002461	33.9	degree	UO	UO:0000185	-120	degree	UO	UO:0000185	Sampling	53396	East Point, Santa Rosa Island, CA
E344	Patellogastropoda	NCBITaxon	NCBITaxon:69675	State of California	GAZ	GAZ:00002461	38	degree	UO	UO:0000185	-122.9	degree	UO	UO:0000185	Sampling	53397	Drakes Estero, CA
E3168	Patellogastropoda	NCBITaxon	NCBITaxon:69675	State of California	GAZ	GAZ:00002461	33.5	degree	UO	UO:0000185	-117.7	degree	UO	UO:0000185	Sampling	53398	Dana Point, CA
E249	Patellogastropoda	NCBITaxon	NCBITaxon:69675	State of Washington	GAZ	GAZ:00002553	39.7	degree	UO	UO:0000185	-123.8	degree	UO	UO:0000185	Sampling	53399	One mile south of Hardy, CA
E1300	Patellogastropoda	NCBITaxon	NCBITaxon:69675	State of Washington	GAZ	GAZ:00002553	48.5	degree	UO	UO:0000185	-123	degree	UO	UO:0000185	Sampling	53400	Minnesota Reef, San Juan Island, WA
R3445	Patellogastropoda	NCBITaxon	NCBITaxon:69675	Province of British Columbia	GAZ	GAZ:00002562	47.6	degree	UO	UO:0000185	-122.6	degree	UO	UO:0000185	Sampling	53401	Waterman Point, WA
D8920	Patellogastropoda	NCBITaxon	NCBITaxon:69675	State of California	GAZ	GAZ:00002461	49.3	degree	UO	UO:0000185	-123.1	degree	UO	UO:0000185	Sampling	53404	Vancouver, BC
2408	Patellogastropoda	NCBITaxon	NCBITaxon:69675	State of California	GAZ	GAZ:00002461	35.3	degree	UO	UO:0000185	-120.7	degree	UO	UO:0000185	Sampling	53405	Laguna Bay, CA
E812	Patellogastropoda	NCBITaxon	NCBITaxon:69675	State of California	GAZ	GAZ:00002461	38.9	degree	UO	UO:0000185	-123.7	degree	UO	UO:0000185	Sampling	53406	Point Arena, CA
E70	Patellogastropoda	NCBITaxon	NCBITaxon:69675	State of California	GAZ	GAZ:00002461	38.4	degree	UO	UO:0000185	-123.1	degree	UO	UO:0000185	Sampling	53407	Carmet, CA
E6911	Patellogastropoda	NCBITaxon	NCBITaxon:69675	State of California	GAZ	GAZ:00002461	36.6	degree	UO	UO:0000185	-121.9	degree	UO	UO:0000185	Sampling	53408	Asilomar, CA
E172	Patellogastropoda	NCBITaxon	NCBITaxon:69675	State of California	GAZ	GAZ:00002461	38.4	degree	UO	UO:0000185	-123.1	degree	UO	UO:0000185	Sampling	53409	Duncans Point, CA
B835	Patellogastropoda	NCBITaxon	NCBITaxon:69675	Province of British Columbia	GAZ	GAZ:00002562	32.7	degree	UO	UO:0000185	-117.2	degree	UO	UO:0000185	Sampling	53411	Coronado, CA
D8920	Patellogastropoda	NCBITaxon	NCBITaxon:69675	State of Washington	GAZ	GAZ:00002553	49.3	degree	UO	UO:0000185	-123.1	degree	UO	UO:0000185	Sampling	53412	Vancouver, BC
E6907	Patellogastropoda	NCBITaxon	NCBITaxon:69675	State of California	GAZ	GAZ:00002461	48.5	degree	UO	UO:0000185	-123	degree	UO	UO:0000185	Sampling	53413	North side of Brown Island, WA
E2045	Patellogastropoda	NCBITaxon	NCBITaxon:69675	State of Baja California	GAZ	GAZ:00006870	37.5	degree	UO	UO:0000185	-122.5	degree	UO	UO:0000185	Sampling	53414	Frenchman's Reef, CA
2774	Patellogastropoda	NCBITaxon	NCBITaxon:69675	State of California	GAZ	GAZ:00002461	32.4	degree	UO	UO:0000185	-117.2	degree	UO	UO:0000185	Sampling	53415	Round Island, Baja
2403	Patellogastropoda	NCBITaxon	NCBITaxon:69675	State of California	GAZ	GAZ:00002461	37	degree	UO	UO:0000185	-122	degree	UO	UO:0000185	Sampling	53416	Santa Cruz, CA
2411	Patellogastropoda	NCBITaxon	NCBITaxon:69675	State of Baja California	GAZ	GAZ:00006870	37.2	degree	UO	UO:0000185	-122.4	degree	UO	UO:0000185	Sampling	53417	Pigeon Point, CA
2776	Patellogastropoda	NCBITaxon	NCBITaxon:69675	State of California	GAZ	GAZ:00002461	31.6	degree	UO	UO:0000185	-116.4	degree	UO	UO:0000185	Sampling	53418	Santo Tomas, Baja
2439	Patellogastropoda	NCBITaxon	NCBITaxon:69675	State of Washington	GAZ	GAZ:00002553	37.9	degree	UO	UO:0000185	-122.7	degree	UO	UO:0000185	Sampling	53419	Bolinas Bay, CA
2892	Patellogastropoda	NCBITaxon	NCBITaxon:69675	State of California	GAZ	GAZ:00002461	47.3	degree	UO	UO:0000185	-122.4	degree	UO	UO:0000185	Sampling	53420	Tacoma, WA
2433	Patellogastropoda	NCBITaxon	NCBITaxon:69675	State of Baja California	GAZ	GAZ:00006870	33.2	degree	UO	UO:0000185	-119.5	degree	UO	UO:0000185	Sampling	53421	San Nicolas Island, CA
2435	Patellogastropoda	NCBITaxon	NCBITaxon:69675	State of California	GAZ	GAZ:00002461									Sampling	53422	Lagoon Head, Baja
2881	Patellogastropoda	NCBITaxon	NCBITaxon:69675	State of California	GAZ	GAZ:00002461	34	degree	UO	UO:0000185	-120.4	degree	UO	UO:0000185	Sampling	53423	San Miguel Island, Santa Barbara, CA
E6080	Patellogastropoda	NCBITaxon	NCBITaxon:69675	State of Oregon	GAZ	GAZ:00002515	38.4	degree	UO	UO:0000185	-123.1	degree	UO	UO:0000185	Sampling	53424	Shell Beach, Sonoma, CA
E6908	Patellogastropoda	NCBITaxon	NCBITaxon:69675	State of California	GAZ	GAZ:00002461	42.7	degree	UO	UO:0000185	-124.5	degree	UO	UO:0000185	Sampling	53425	Port Orford, OR
E290	Patellogastropoda	NCBITaxon	NCBITaxon:69675	State of California	GAZ	GAZ:00002461	36.6	degree	UO	UO:0000185	-121.9	degree	UO	UO:0000185	Sampling	53426	Point Pinos, Pacific Grove, CA
E3838	Patellogastropoda	NCBITaxon	NCBITaxon:69675	Province of British Columbia	GAZ	GAZ:00002562	35.3	degree	UO	UO:0000185	-120.9	degree	UO	UO:0000185	Sampling	53427	Half mile north of Point Buchon, CA
D8920	Patellogastropoda	NCBITaxon	NCBITaxon:69675	State of California	GAZ	GAZ:00002461	49.3	degree	UO	UO:0000185	-123.1	degree	UO	UO:0000185	Sampling	53428	Vancouver, BC
A4216	Patellogastropoda	NCBITaxon	NCBITaxon:69675	State of California	GAZ	GAZ:00002461	37.9	degree	UO	UO:0000185	-122.7	degree	UO	UO:0000185	Sampling	53429	Bolinas Bay, CA
2395	Patellogastropoda	NCBITaxon	NCBITaxon:69675	State of California	GAZ	GAZ:00002461	36.6	degree	UO	UO:0000185	-121.9	degree	UO	UO:0000185	Sampling	53430	Monterey, CA
E874	Patellogastropoda	NCBITaxon	NCBITaxon:69675	State of California	GAZ	GAZ:00002461	38.9	degree	UO	UO:0000185	-123.7	degree	UO	UO:0000185	Sampling	53431	Arena Cove, CA
2393	Patellogastropoda	NCBITaxon	NCBITaxon:69675	State of California	GAZ	GAZ:00002461	37.8	degree	UO	UO:0000185	-122.4	degree	UO	UO:0000185	Sampling	53432	San Francisco, CA
R1685	Patellogastropoda	NCBITaxon	NCBITaxon:69675	State of California	GAZ	GAZ:00002461	37.8	degree	UO	UO:0000185	-122.5	degree	UO	UO:0000185	Sampling	53433	Golden Gate, CA
2412	Patellogastropoda	NCBITaxon	NCBITaxon:69675	State of California	GAZ	GAZ:00002461	37.9	degree	UO	UO:0000185	-122.7	degree	UO	UO:0000185	Sampling	53434	Bolinas Bay, CA
3117	Patellogastropoda	NCBITaxon	NCBITaxon:69675	State of California	GAZ	GAZ:00002461		degree	UO	UO:0000185		degree	UO	UO:0000185	Sampling	53435	CA
E820	Patellogastropoda	NCBITaxon	NCBITaxon:69675	State of California	GAZ	GAZ:00002461	39	degree	UO	UO:0000185	-123.7	degree	UO	UO:0000185	Sampling	53436	North of Lighthouse Point, Arena, CA
E860	Patellogastropoda	NCBITaxon	NCBITaxon:69675	State of California	GAZ	GAZ:00002461	38.7	degree	UO	UO:0000185	-123.4	degree	UO	UO:0000185	Sampling	53437	Stewart's Point, CA
2397	Patellogastropoda	NCBITaxon	NCBITaxon:69675	State of California	GAZ	GAZ:00002461	37.7	degree	UO	UO:0000185	-123	degree	UO	UO:0000185	Sampling	53438	Farallon Islands, CA
2391	Patellogastropoda	NCBITaxon	NCBITaxon:69675	State of California	GAZ	GAZ:00002461	33.5	degree	UO	UO:0000185	-119	degree	UO	UO:0000185	Sampling	53439	Santa Barbara Island, CA
E100	Patellogastropoda	NCBITaxon	NCBITaxon:69675	State of California	GAZ	GAZ:00002461	37.5	degree	UO	UO:0000185	-122.5	degree	UO	UO:0000185	Sampling	53440	Moss Beach, Half Moon Bay, CA
2395	Patellogastropoda	NCBITaxon	NCBITaxon:69675	State of California	GAZ	GAZ:00002461	36.6	degree	UO	UO:0000185	-121.9	degree	UO	UO:0000185	Sampling	53441	Monterey, CA
IP443	Patellogastropoda	NCBITaxon	NCBITaxon:69675	State of California	GAZ	GAZ:00002461	33.5	degree	UO	UO:0000185	-117.7	degree	UO	UO:0000185	Sampling	53443	Dana Point, CA
IP438	Patellogastropoda	NCBITaxon	NCBITaxon:69675	State of California	GAZ	GAZ:00002461	33.7	degree	UO	UO:0000185	-118.3	degree	UO	UO:0000185	Sampling	53444	San Pedro, CA
E423	Patellogastropoda	NCBITaxon	NCBITaxon:69675	State of California	GAZ	GAZ:00002461	38.7	degree	UO	UO:0000185	-123.5	degree	UO	UO:0000185	Sampling	53445	Del Mar Point, CA
E388	Patellogastropoda	NCBITaxon	NCBITaxon:69675	State of California	GAZ	GAZ:00002461	35.6	degree	UO	UO:0000185	-121.2	degree	UO	UO:0000185	Sampling	53446	One mile north of San Simeon, CA
E1	Patellogastropoda	NCBITaxon	NCBITaxon:69675	State of California	GAZ	GAZ:00002461	38.3	degree	UO	UO:0000185	-123	degree	UO	UO:0000185	Sampling	53448	Dillon Beach, CA
E98	Patellogastropoda	NCBITaxon	NCBITaxon:69675	State of California	GAZ	GAZ:00002461	37.5	degree	UO	UO:0000185	-122.5	degree	UO	UO:0000185	Sampling	53449	Moss Beach, Half Moon Bay, CA
2412	Patellogastropoda	NCBITaxon	NCBITaxon:69675	State of California	GAZ	GAZ:00002461	37.9	degree	UO	UO:0000185	-122.7	degree	UO	UO:0000185	Sampling	53450	Bolinas Bay, CA
E154	Patellogastropoda	NCBITaxon	NCBITaxon:69675	State of California	GAZ	GAZ:00002461	38.2	degree	UO	UO:0000185	-123	degree	UO	UO:0000185	Sampling	53451	Tomales Point, CA
E68	Patellogastropoda	NCBITaxon	NCBITaxon:69675	State of California	GAZ	GAZ:00002461	38.4	degree	UO	UO:0000185	-123.1	degree	UO	UO:0000185	Sampling	53452	Carmet, CA
E260	Patellogastropoda	NCBITaxon	NCBITaxon:69675	State of Washington	GAZ	GAZ:00002553	39.1	degree	UO	UO:0000185	-123.7	degree	UO	UO:0000185	Sampling	53461	Near Elk Creek, CA
2403	Patellogastropoda	NCBITaxon	NCBITaxon:69675	State of California	GAZ	GAZ:00002461	48.2	degree	UO	UO:0000185	-123.7	degree	UO	UO:0000185	Sampling	53462	Crescent Bay, WA
E6858	Patellogastropoda	NCBITaxon	NCBITaxon:69675	State of California	GAZ	GAZ:00002461	36.6	degree	UO	UO:0000185	-121.9	degree	UO	UO:0000185	Sampling	53463	Asilomar, CA
E288	Patellogastropoda	NCBITaxon	NCBITaxon:69675	State of California	GAZ	GAZ:00002461	36.6	degree	UO	UO:0000185	-121.9	degree	UO	UO:0000185	Sampling	53464	Point Pinos, Pacific Grove, CA
IP14571	Patellogastropoda	NCBITaxon	NCBITaxon:69675	State of California	GAZ	GAZ:00002461	32.7	degree	UO	UO:0000185	-117.3	degree	UO	UO:0000185	Sampling	53465	Sunset Cliffs, Granger Street, San Diego, CA
L281	Patellogastropoda	NCBITaxon	NCBITaxon:69675	State of California	GAZ	GAZ:00002461									Sampling	53466	Trinidad to Magdalena Bay, Monetery, CA
E226	Patellogastropoda	NCBITaxon	NCBITaxon:69675	State of California	GAZ	GAZ:00002461	40.4	degree	UO	UO:0000185	-124.4	degree	UO	UO:0000185	Sampling	53467	Two miles south of Cape Mendocino, CA
2433	Patellogastropoda	NCBITaxon	NCBITaxon:69675	State of California	GAZ	GAZ:00002461	33.2	degree	UO	UO:0000185	-119.5	degree	UO	UO:0000185	Sampling	53468	San Nicolas Island, CA
3117	Patellogastropoda	NCBITaxon	NCBITaxon:69675	State of California	GAZ	GAZ:00002461	37.9	degree	UO	UO:0000185	-122.7	degree	UO	UO:0000185	Sampling	53469	Bolinas Bay, CA
2403	Patellogastropoda	NCBITaxon	NCBITaxon:69675	State of California	GAZ	GAZ:00002461	37	degree	UO	UO:0000185	-122	degree	UO	UO:0000185	Sampling	53470	Santa Cruz, CA
2395	Patellogastropoda	NCBITaxon	NCBITaxon:69675	State of California	GAZ	GAZ:00002461	36.6	degree	UO	UO:0000185	-121.9	degree	UO	UO:0000185	Sampling	53471	Monterey, CA
E480	Patellogastropoda	NCBITaxon	NCBITaxon:69675	State of California	GAZ	GAZ:00002461	33.8	degree	UO	UO:0000185	-118.4	degree	UO	UO:0000185	Sampling	53472	Palos Verdes Point, Redondo Beach, CA
B876	Patellogastropoda	NCBITaxon	NCBITaxon:69675	State of California	GAZ	GAZ:00002461	32.8	degree	UO	UO:0000185	-117.3	degree	UO	UO:0000185	Sampling	53473	Mission Beach, CA
2388	Patellogastropoda	NCBITaxon	NCBITaxon:69675	State of California	GAZ	GAZ:00002461	33.7	degree	UO	UO:0000185	-118.3	degree	UO	UO:0000185	Sampling	53474	San Pedro, CA
D8919	Patellogastropoda	NCBITaxon	NCBITaxon:69675	State of California	GAZ	GAZ:00002461	36.6	degree	UO	UO:0000185	-121.9	degree	UO	UO:0000185	Sampling	53475	Monterey, CA
E6864	Patellogastropoda	NCBITaxon	NCBITaxon:69675	State of California	GAZ	GAZ:00002461	33.5	degree	UO	UO:0000185	-117.8	degree	UO	UO:0000185	Sampling	53476	Laguna Tide Pools, Laguna Beach, CA
D7921	Patellogastropoda	NCBITaxon	NCBITaxon:69675	State of California	GAZ	GAZ:00002461	33.7	degree	UO	UO:0000185	-118.3	degree	UO	UO:0000185	Sampling	53478	Los Angeles, CA
E6861	Patellogastropoda	NCBITaxon	NCBITaxon:69675	State of California	GAZ	GAZ:00002461	34	degree	UO	UO:0000185	-118.5	degree	UO	UO:0000185	Sampling	53479	Venice, CA
E6863	Patellogastropoda	NCBITaxon	NCBITaxon:69675	State of California	GAZ	GAZ:00002461	34	degree	UO	UO:0000185	-118.5	degree	UO	UO:0000185	Sampling	53480	Venice, CA
E536	Patellogastropoda	NCBITaxon	NCBITaxon:69675	State of California	GAZ	GAZ:00002461	34	degree	UO	UO:0000185	-120.1	degree	UO	UO:0000185	Sampling	53481	Santa Rosa Island, Santa Barbara, CA
E688	Patellogastropoda	NCBITaxon	NCBITaxon:69675	State of California	GAZ	GAZ:00002461	34.5	degree	UO	UO:0000185	-120.2	degree	UO	UO:0000185	Sampling	53482	Gaviota Beach, CA
IP450	Patellogastropoda	NCBITaxon	NCBITaxon:69675	State of California	GAZ	GAZ:00002461	34.5	degree	UO	UO:0000185	-120.2	degree	UO	UO:0000185	Sampling	53483	Gaviota Beach, CA
3393	Patellogastropoda	NCBITaxon	NCBITaxon:69675	State of California	GAZ	GAZ:00002461	35.4	degree	UO	UO:0000185	-120.9	degree	UO	UO:0000185	Sampling	53484	Cayucos, CA
E1401	Patellogastropoda	NCBITaxon	NCBITaxon:69675	State of California	GAZ	GAZ:00002461	33.5	degree	UO	UO:0000185	-117.7	degree	UO	UO:0000185	Sampling	53485	Monarch Bay, CA
2390	Patellogastropoda	NCBITaxon	NCBITaxon:69675	State of California	GAZ	GAZ:00002461									Sampling	53486	Half Moon Bay OR Santa Barbara, CA
E6859	Patellogastropoda	NCBITaxon	NCBITaxon:69675	State of Baja California	GAZ	GAZ:00006870	33.7	degree	UO	UO:0000185	-118.3	degree	UO	UO:0000185	Sampling	53487	Cabrillo Beach, CA
E2905	Patellogastropoda	NCBITaxon	NCBITaxon:69675	State of California	GAZ	GAZ:00002461	32.1	degree	UO	UO:0000185	-116.9	degree	UO	UO:0000185	Sampling	53488	Halfway between Punta Mezquite and Punta Sal Si Puedes, Baja
E3920	Patellogastropoda	NCBITaxon	NCBITaxon:69675	State of California	GAZ	GAZ:00002461	32.7	degree	UO	UO:0000185	-117.2	degree	UO	UO:0000185	Sampling	53489	Point Loma, CA
E2520	Patellogastropoda	NCBITaxon	NCBITaxon:69675	State of California	GAZ	GAZ:00002461	33	degree	UO	UO:0000185	-117.3	degree	UO	UO:0000185	Sampling	53490	Solana Beach, Del Mar, CA
E2000	Patellogastropoda	NCBITaxon	NCBITaxon:69675	State of Baja California	GAZ	GAZ:00006870	32.7	degree	UO	UO:0000185	-117.2	degree	UO	UO:0000185	Sampling	53491	Point Loma, CA
2776	Patellogastropoda	NCBITaxon	NCBITaxon:69675	State of California	GAZ	GAZ:00002461	31.6	degree	UO	UO:0000185	-116.4	degree	UO	UO:0000185	Sampling	53492	Santo Tomas, Baja
2781	Patellogastropoda	NCBITaxon	NCBITaxon:69675	State of California	GAZ	GAZ:00002461	32.8	degree	UO	UO:0000185	-117.3	degree	UO	UO:0000185	Sampling	53493	Pacific Beach, CA
A3659	Patellogastropoda	NCBITaxon	NCBITaxon:69675	State of California	GAZ	GAZ:00002461	32.7	degree	UO	UO:0000185	-117.2	degree	UO	UO:0000185	Sampling	53494	100 m south of San Diego, 20 m offshore, CA
2392	Patellogastropoda	NCBITaxon	NCBITaxon:69675	State of California	GAZ	GAZ:00002461	32.7	degree	UO	UO:0000185	-117.2	degree	UO	UO:0000185	Sampling	53495	San Diego, CA
E6862	Patellogastropoda	NCBITaxon	NCBITaxon:69675	State of California	GAZ	GAZ:00002461	35.7	degree	UO	UO:0000185	-121.3	degree	UO	UO:0000185	Sampling	53496	Piedras Blancas Point, CA
A3991	Patellogastropoda	NCBITaxon	NCBITaxon:69675	State of California	GAZ	GAZ:00002461	33.6	degree	UO	UO:0000185	-117.9	degree	UO	UO:0000185	Sampling	53497	Newport Beach, CA
E678	Patellogastropoda	NCBITaxon	NCBITaxon:69675	State of California	GAZ	GAZ:00002461	33.7	degree	UO	UO:0000185	-118.3	degree	UO	UO:0000185	Sampling	53498	Whites Point, San Pedro Qd, CA
E480	Patellogastropoda	NCBITaxon	NCBITaxon:69675	State of Washington	GAZ	GAZ:00002553	33.8	degree	UO	UO:0000185	-118.4	degree	UO	UO:0000185	Sampling	53499	Palos Verdes Point, Redondo Beach, CA
R7162	Patellogastropoda	NCBITaxon	NCBITaxon:69675	State of Washington	GAZ	GAZ:00002553	48.2	degree	UO	UO:0000185	-124	degree	UO	UO:0000185	Sampling	53501	Twin Rivers, WA
E6865	Patellogastropoda	NCBITaxon	NCBITaxon:69675	State of Oregon	GAZ	GAZ:00002515	48.4	degree	UO	UO:0000185	-124.6	degree	UO	UO:0000185	Sampling	53502	Neah Bay, WA
3122	Patellogastropoda	NCBITaxon	NCBITaxon:69675	State of California	GAZ	GAZ:00002461		degree	UO	UO:0000185		degree	UO	UO:0000185	Sampling	53503	OR
IP441	Patellogastropoda	NCBITaxon	NCBITaxon:69675	State of California	GAZ	GAZ:00002461	36.6	degree	UO	UO:0000185	-121.9	degree	UO	UO:0000185	Sampling	53504	Monterey, CA
E889	Patellogastropoda	NCBITaxon	NCBITaxon:69675	State of California	GAZ	GAZ:00002461	38.9	degree	UO	UO:0000185	-123.7	degree	UO	UO:0000185	Sampling	53505	Arena Cove, CA
E424	Patellogastropoda	NCBITaxon	NCBITaxon:69675	State of Washington	GAZ	GAZ:00002553	38.7	degree	UO	UO:0000185	-123.5	degree	UO	UO:0000185	Sampling	53506	Del Mar Point, CA
B361	Patellogastropoda	NCBITaxon	NCBITaxon:69675	State of California	GAZ	GAZ:00002461	48.3	degree	UO	UO:0000185	-124.3	degree	UO	UO:0000185	Sampling	53507	Clallam Bay, WA
E3777	Patellogastropoda	NCBITaxon	NCBITaxon:69675	State of Washington	GAZ	GAZ:00002553	38.5	degree	UO	UO:0000185	-123.3	degree	UO	UO:0000185	Sampling	53508	Stillwater Cove, CA
R7209	Patellogastropoda	NCBITaxon	NCBITaxon:69675	State of California	GAZ	GAZ:00002461	48.2	degree	UO	UO:0000185	-124.1	degree	UO	UO:0000185	Sampling	53509	Pillar Point near Pysht, WA
E6351	Patellogastropoda	NCBITaxon	NCBITaxon:69675	State of California	GAZ	GAZ:00002461	38.8	degree	UO	UO:0000185	-123.5	degree	UO	UO:0000185	Sampling	53510	Gualala, CA
D8919	Patellogastropoda	NCBITaxon	NCBITaxon:69675	State of California	GAZ	GAZ:00002461	36.6	degree	UO	UO:0000185	-121.9	degree	UO	UO:0000185	Sampling	53511	Monterey, CA
E647	Patellogastropoda	NCBITaxon	NCBITaxon:69675	State of Washington	GAZ	GAZ:00002553	37.5	degree	UO	UO:0000185	-122.5	degree	UO	UO:0000185	Sampling	53512	Pillar Point, Half Moon Bay, CA
L282	Patellogastropoda	NCBITaxon	NCBITaxon:69675	State of Washington	GAZ	GAZ:00002553	48.4	degree	UO	UO:0000185	-124.6	degree	UO	UO:0000185	Sampling	53513	Neah Bay, WA
R7163	Patellogastropoda	NCBITaxon	NCBITaxon:69675	State of California	GAZ	GAZ:00002461	48.2	degree	UO	UO:0000185	-123.7	degree	UO	UO:0000185	Sampling	53514	Port Crescent, WA
E765	Patellogastropoda	NCBITaxon	NCBITaxon:69675	State of California	GAZ	GAZ:00002461	39.3	degree	UO	UO:0000185	-123.8	degree	UO	UO:0000185	Sampling	53515	Russian Gulch, CA
E189	Patellogastropoda	NCBITaxon	NCBITaxon:69675	State of Washington	GAZ	GAZ:00002553	38.8	degree	UO	UO:0000185	-123.6	degree	UO	UO:0000185	Sampling	53516	Havens Neck, CA
R7173	Patellogastropoda	NCBITaxon	NCBITaxon:69675	State of Washington	GAZ	GAZ:00002553	48.3	degree	UO	UO:0000185	-124.3	degree	UO	UO:0000185	Sampling	53517	Clallam Bay, WA
2438	Patellogastropoda	NCBITaxon	NCBITaxon:69675	State of Washington	GAZ	GAZ:00002553	48.4	degree	UO	UO:0000185	-124.6	degree	UO	UO:0000185	Sampling	53518	Neah Bay, WA
R7210	Patellogastropoda	NCBITaxon	NCBITaxon:69675	State of Washington	GAZ	GAZ:00002553	48.1	degree	UO	UO:0000185	-123.6	degree	UO	UO:0000185	Sampling	53519	Freshwater Bay, WA
R7162	Patellogastropoda	NCBITaxon	NCBITaxon:69675	State of California	GAZ	GAZ:00002461	48.2	degree	UO	UO:0000185	-124	degree	UO	UO:0000185	Sampling	53520	Twin Rivers, WA
E6205	Patellogastropoda	NCBITaxon	NCBITaxon:69675	State of California	GAZ	GAZ:00002461	36.5	degree	UO	UO:0000185	-121.9	degree	UO	UO:0000185	Sampling	53521	Carmel Cove, CA
2420	Patellogastropoda	NCBITaxon	NCBITaxon:69675	State of Washington	GAZ	GAZ:00002553	41.8	degree	UO	UO:0000185	-124.2	degree	UO	UO:0000185	Sampling	53522	Crescent City, CA
2438	Patellogastropoda	NCBITaxon	NCBITaxon:69675	State of California	GAZ	GAZ:00002461	48.4	degree	UO	UO:0000185	-124.6	degree	UO	UO:0000185	Sampling	53523	Neah Bay, WA
E735	Patellogastropoda	NCBITaxon	NCBITaxon:69675	State of California	GAZ	GAZ:00002461	38.4	degree	UO	UO:0000185	-123.1	degree	UO	UO:0000185	Sampling	53524	Shell Beach, Bodega Head, CA
E6867	Patellogastropoda	NCBITaxon	NCBITaxon:69675	State of Washington	GAZ	GAZ:00002553	34.4	degree	UO	UO:0000185	-120.5	degree	UO	UO:0000185	Sampling	53525	North Point Conception, Santa Barbara, CA
B361	Patellogastropoda	NCBITaxon	NCBITaxon:69675	State of California	GAZ	GAZ:00002461	48.3	degree	UO	UO:0000185	-124.3	degree	UO	UO:0000185	Sampling	53526	Clallam Bay, WA
E9961	Patellogastropoda	NCBITaxon	NCBITaxon:69675	State of California	GAZ	GAZ:00002461	41.8	degree	UO	UO:0000185	-124.2	degree	UO	UO:0000185	Sampling	53527	Crescent City, CA
R7136	Patellogastropoda	NCBITaxon	NCBITaxon:69675	State of Washington	GAZ	GAZ:00002553									Sampling	53528	Northern CA
R2438	Patellogastropoda	NCBITaxon	NCBITaxon:69675	State of California	GAZ	GAZ:00002461									Sampling	53530	WA
E719	Patellogastropoda	NCBITaxon	NCBITaxon:69675	State of California	GAZ	GAZ:00002461	38.6	degree	UO	UO:0000185	-123.3	degree	UO	UO:0000185	Sampling	53531	Salt Point, CA
E6866	Patellogastropoda	NCBITaxon	NCBITaxon:69675	State of California	GAZ	GAZ:00002461	36.5	degree	UO	UO:0000185	-122	degree	UO	UO:0000185	Sampling	53532	Granite Creek Canyon off Carmel, CA
2411	Patellogastropoda	NCBITaxon	NCBITaxon:69675	State of California	GAZ	GAZ:00002461	37.2	degree	UO	UO:0000185	-122.4	degree	UO	UO:0000185	Sampling	53534	Pigeon Point, CA
2392	Patellogastropoda	NCBITaxon	NCBITaxon:69675	State of California	GAZ	GAZ:00002461	32.7	degree	UO	UO:0000185	-117.2	degree	UO	UO:0000185	Sampling	53535	San Diego, CA
2392	Patellogastropoda	NCBITaxon	NCBITaxon:69675	State of California	GAZ	GAZ:00002461	32.7	degree	UO	UO:0000185	-117.2	degree	UO	UO:0000185	Sampling	53536	San Diego Jetty, San Diego, CA
E6900	Patellogastropoda	NCBITaxon	NCBITaxon:69675	State of Baja California	GAZ	GAZ:00006870	36.6	degree	UO	UO:0000185	-121.9	degree	UO	UO:0000185	Sampling	53537	Asilomar, CA
IP14539	Patellogastropoda	NCBITaxon	NCBITaxon:69675	State of California	GAZ	GAZ:00002461	26.7	degree	UO	UO:0000185	-113.6	degree	UO	UO:0000185	Sampling	53538	Punta Abreojos, Baja
E587	Patellogastropoda	NCBITaxon	NCBITaxon:69675	State of California	GAZ	GAZ:00002461	33.2	degree	UO	UO:0000185	-119.5	degree	UO	UO:0000185	Sampling	53539	Southeast corner of San Nicolas Island, CA
3117	Patellogastropoda	NCBITaxon	NCBITaxon:69675	State of California	GAZ	GAZ:00002461									Sampling	53540	Moreno, CA
2392	Patellogastropoda	NCBITaxon	NCBITaxon:69675	State of Baja California	GAZ	GAZ:00006870	32.7	degree	UO	UO:0000185	-117.2	degree	UO	UO:0000185	Sampling	53541	San Diego, CA
E3647	Patellogastropoda	NCBITaxon	NCBITaxon:69675	State of California	GAZ	GAZ:00002461	31.7	degree	UO	UO:0000185	-116.7	degree	UO	UO:0000185	Sampling	53542	Estero de Punta Banda, Baja
2388	Patellogastropoda	NCBITaxon	NCBITaxon:69675	State of California	GAZ	GAZ:00002461	33.7	degree	UO	UO:0000185	-118.3	degree	UO	UO:0000185	Sampling	53543	San Pedro, CA
B829	Patellogastropoda	NCBITaxon	NCBITaxon:69675	State of California	GAZ	GAZ:00002461	32.8	degree	UO	UO:0000185	-117.2	degree	UO	UO:0000185	Sampling	53544	Mission Bay, CA
2409	Patellogastropoda	NCBITaxon	NCBITaxon:69675	State of California	GAZ	GAZ:00002461	32.8	degree	UO	UO:0000185	-117.3	degree	UO	UO:0000185	Sampling	53545	La Jolla, CA
E2540	Patellogastropoda	NCBITaxon	NCBITaxon:69675	State of California	GAZ	GAZ:00002461	32.8	degree	UO	UO:0000185	-117.3	degree	UO	UO:0000185	Sampling	53546	Flood Control Channel, San Diego, CA
D8930	Patellogastropoda	NCBITaxon	NCBITaxon:69675	State of California	GAZ	GAZ:00002461	32.7	degree	UO	UO:0000185	-117.2	degree	UO	UO:0000185	Sampling	53547	San Diego, CA
IP14593	Patellogastropoda	NCBITaxon	NCBITaxon:69675	State of Baja California	GAZ	GAZ:00006870	32.8	degree	UO	UO:0000185	-117.3	degree	UO	UO:0000185	Sampling	53548	Flood Control Channel, San Diego, CA
D9894	Patellogastropoda	NCBITaxon	NCBITaxon:69675	State of California	GAZ	GAZ:00002461	31.7	degree	UO	UO:0000185	-116.7	degree	UO	UO:0000185	Sampling	53549	Estero de Punta Banda, Baja
2390	Patellogastropoda	NCBITaxon	NCBITaxon:69675	State of California	GAZ	GAZ:00002461	34.4	degree	UO	UO:0000185	-119.7	degree	UO	UO:0000185	Sampling	53550	Santa Barbara, CA
IP449	Patellogastropoda	NCBITaxon	NCBITaxon:69675	State of Washington	GAZ	GAZ:00002553	34	degree	UO	UO:0000185	-119.8	degree	UO	UO:0000185	Sampling	53551	Willows Cove, Santa Cruz Island, CA
IP10591	Patellogastropoda	NCBITaxon	NCBITaxon:69675	State of California	GAZ	GAZ:00002461	48.4	degree	UO	UO:0000185	-124.7	degree	UO	UO:0000185	Sampling	53552	Tatoosh Island, WA
E6079	Patellogastropoda	NCBITaxon	NCBITaxon:69675	State of California	GAZ	GAZ:00002461	38.4	degree	UO	UO:0000185	-123.1	degree	UO	UO:0000185	Sampling	53553	Shell Beach, Sonoma, CA
E574	Patellogastropoda	NCBITaxon	NCBITaxon:69675	State of California	GAZ	GAZ:00002461	34	degree	UO	UO:0000185	-119.4	degree	UO	UO:0000185	Sampling	53554	South Anacapa Island, Ventura, CA
E6078	Patellogastropoda	NCBITaxon	NCBITaxon:69675	State of Baja California	GAZ	GAZ:00006870	38.4	degree	UO	UO:0000185	-123.1	degree	UO	UO:0000185	Sampling	53555	Shell Beach, Bodega Head, CA
E4447	Patellogastropoda	NCBITaxon	NCBITaxon:69675	State of Baja California	GAZ	GAZ:00006870	30.3	degree	UO	UO:0000185	-114.6	degree	UO	UO:0000185	Sampling	53557	Puertecitos, Baja
E4504	Patellogastropoda	NCBITaxon	NCBITaxon:69675	State of Baja California	GAZ	GAZ:00006870	30.4	degree	UO	UO:0000185	-114.6	degree	UO	UO:0000185	Sampling	53560	Just north of Puertecitos, Baja
E4556	Patellogastropoda	NCBITaxon	NCBITaxon:69675	State of Baja California	GAZ	GAZ:00006870	30.3	degree	UO	UO:0000185	-114.7	degree	UO	UO:0000185	Sampling	53562	Five miles south of Puertecitos, Baja
E6966	Patellogastropoda	NCBITaxon	NCBITaxon:69675	State of California	GAZ	GAZ:00002461	30.3	degree	UO	UO:0000185	-114.6	degree	UO	UO:0000185	Sampling	53564	One mile south of Puertecitos, Baja
IP446	Patellogastropoda	NCBITaxon	NCBITaxon:69675	State of California	GAZ	GAZ:00002461	34.5	degree	UO	UO:0000185	-120.2	degree	UO	UO:0000185	Sampling	53565	Gaviota Beach, CA
2404	Patellogastropoda	NCBITaxon	NCBITaxon:69675	State of Baja California	GAZ	GAZ:00006870	30.3	degree	UO	UO:0000185	-113.7	degree	UO	UO:0000185	Sampling	53569	Gulf of CA
E4369	Patellogastropoda	NCBITaxon	NCBITaxon:69675	State of Baja California	GAZ	GAZ:00006870	29.8	degree	UO	UO:0000185	-114.4	degree	UO	UO:0000185	Sampling	53571	San Luis Gonzaga Bay, Baja
E4511	Patellogastropoda	NCBITaxon	NCBITaxon:69675	State of Baja California	GAZ	GAZ:00006870	30	degree	UO	UO:0000185	-114.5	degree	UO	UO:0000185	Sampling	53572	Twenty-eight miles south of Puertecitos, Baja
E4555	Patellogastropoda	NCBITaxon	NCBITaxon:69675	State of Baja California	GAZ	GAZ:00006870	30.3	degree	UO	UO:0000185	-114.7	degree	UO	UO:0000185	Sampling	53574	Five miles south of Puertecitos, Baja
E6966	Patellogastropoda	NCBITaxon	NCBITaxon:69675	State of Baja California	GAZ	GAZ:00006870	30.3	degree	UO	UO:0000185	-114.6	degree	UO	UO:0000185	Sampling	53575	Puertecitos, Baja
E4576	Patellogastropoda	NCBITaxon	NCBITaxon:69675	State of Baja California	GAZ	GAZ:00006870	30.1	degree	UO	UO:0000185	-114.6	degree	UO	UO:0000185	Sampling	53577	Nineteen miles south of Puertecitos, Baja
IP442	Patellogastropoda	NCBITaxon	NCBITaxon:69675	State of Baja California	GAZ	GAZ:00006870	31	degree	UO	UO:0000185	-114.8	degree	UO	UO:0000185	Sampling	53578	San Felipe, Baja
E4372	Patellogastropoda	NCBITaxon	NCBITaxon:69675	State of Baja California	GAZ	GAZ:00006870	29.8	degree	UO	UO:0000185	-114.4	degree	UO	UO:0000185	Sampling	53582	San Luis Gonzaga Bay, Baja
E5228	Patellogastropoda	NCBITaxon	NCBITaxon:69675	State of Baja California	GAZ	GAZ:00006870	30.3	degree	UO	UO:0000185	-114.6	degree	UO	UO:0000185	Sampling	53583	Puertecitos, Baja
E4224	Patellogastropoda	NCBITaxon	NCBITaxon:69675	State of Baja California	GAZ	GAZ:00006870	30.4	degree	UO	UO:0000185	-114.6	degree	UO	UO:0000185	Sampling	53584	Two miles north of Puertecitos, Baja
E2426	Patellogastropoda	NCBITaxon	NCBITaxon:69675	State of Baja California	GAZ	GAZ:00006870	28.9	degree	UO	UO:0000185	-113.6	degree	UO	UO:0000185	Sampling	53586	Los Angeles Bay, Baja
E4575	Patellogastropoda	NCBITaxon	NCBITaxon:69675	State of Baja California	GAZ	GAZ:00006870	30.1	degree	UO	UO:0000185	-114.6	degree	UO	UO:0000185	Sampling	53588	Nineteen miles south of Puertecitos, Baja
E4842	Patellogastropoda	NCBITaxon	NCBITaxon:69675	State of California	GAZ	GAZ:00002461	30.3	degree	UO	UO:0000185	-114.7	degree	UO	UO:0000185	Sampling	53589	Five miles south of Puertecitos, Baja
2404	Patellogastropoda	NCBITaxon	NCBITaxon:69675	State of Baja California	GAZ	GAZ:00006870	30.3	degree	UO	UO:0000185	-113.7	degree	UO	UO:0000185	Sampling	53591	Gulf of CA
E4371	Patellogastropoda	NCBITaxon	NCBITaxon:69675	State of Baja California	GAZ	GAZ:00006870	29.8	degree	UO	UO:0000185	-114.4	degree	UO	UO:0000185	Sampling	53593	San Luis Gonzaga Bay, Baja
6119	Patellogastropoda	NCBITaxon	NCBITaxon:69675	State of Baja California	GAZ	GAZ:00006870	24.1	degree	UO	UO:0000185	-110.3	degree	UO	UO:0000185	Sampling	53594	La Paz, Baja
IP442	Patellogastropoda	NCBITaxon	NCBITaxon:69675	State of Baja California	GAZ	GAZ:00006870	31	degree	UO	UO:0000185	-114.8	degree	UO	UO:0000185	Sampling	53598	San Felipe, Baja
E6967	Patellogastropoda	NCBITaxon	NCBITaxon:69675	State of Baja California	GAZ	GAZ:00006870	30.3	degree	UO	UO:0000185	-114.6	degree	UO	UO:0000185	Sampling	53605	Puertecitos, Baja
E6959	Patellogastropoda	NCBITaxon	NCBITaxon:69675	State of Baja California	GAZ	GAZ:00006870	30.3	degree	UO	UO:0000185	-114.6	degree	UO	UO:0000185	Sampling	53606	Puertecitos, Baja
6119	Patellogastropoda	NCBITaxon	NCBITaxon:69675	State of Baja California	GAZ	GAZ:00006870	24.1	degree	UO	UO:0000185	-110.3	degree	UO	UO:0000185	Sampling	53611	La Paz, Baja
E3007	Patellogastropoda	NCBITaxon	NCBITaxon:69675	State of Alaska	GAZ	GAZ:00002521	31	degree	UO	UO:0000185	-114.8	degree	UO	UO:0000185	Sampling	53615	San Felipe, Baja
E4864	Patellogastropoda	NCBITaxon	NCBITaxon:69675	State of California	GAZ	GAZ:00002461	57.9	degree	UO	UO:0000185	-135.8	degree	UO	UO:0000185	Sampling	53620	Paralof Bay, AK
IP14654	Patellogastropoda	NCBITaxon	NCBITaxon:69675	State of California	GAZ	GAZ:00002461	32.8	degree	UO	UO:0000185	-117.3	degree	UO	UO:0000185	Sampling	53625	Bird Rock, CA
E5346	Patellogastropoda	NCBITaxon	NCBITaxon:69675	State of California	GAZ	GAZ:00002461	33.8	degree	UO	UO:0000185	-118.4	degree	UO	UO:0000185	Sampling	53627	Palos Verdes Point, Redondo Beach, CA
E5346	Patellogastropoda	NCBITaxon	NCBITaxon:69675	State of California	GAZ	GAZ:00002461	33.8	degree	UO	UO:0000185	-118.4	degree	UO	UO:0000185	Sampling	53628	Palos Verdes Point, Redondo Beach, CA
IP451	Patellogastropoda	NCBITaxon	NCBITaxon:69675	State of California	GAZ	GAZ:00002461	33.5	degree	UO	UO:0000185	-117.7	degree	UO	UO:0000185	Sampling	53632	Dana Point, CA
IP452	Patellogastropoda	NCBITaxon	NCBITaxon:69675	State of California	GAZ	GAZ:00002461	33.5	degree	UO	UO:0000185	-117.7	degree	UO	UO:0000185	Sampling	53633	Dana Point, CA
IP453	Patellogastropoda	NCBITaxon	NCBITaxon:69675	State of Baja California	GAZ	GAZ:00006870	33.5	degree	UO	UO:0000185	-117.7	degree	UO	UO:0000185	Sampling	53634	Dana Point, CA
E3061	Patellogastropoda	NCBITaxon	NCBITaxon:69675	State of California	GAZ	GAZ:00002461	31.7	degree	UO	UO:0000185	-116.7	degree	UO	UO:0000185	Sampling	53637	Punta Banda, Baja
B829	Patellogastropoda	NCBITaxon	NCBITaxon:69675	State of Baja California	GAZ	GAZ:00006870	32.8	degree	UO	UO:0000185	-117.2	degree	UO	UO:0000185	Sampling	53638	Mission Bay, CA
E4026	Patellogastropoda	NCBITaxon	NCBITaxon:69675	State of Baja California	GAZ	GAZ:00006870	30.6	degree	UO	UO:0000185	-115.9	degree	UO	UO:0000185	Sampling	53639	San Quintin Bay, Baja
E3910	Patellogastropoda	NCBITaxon	NCBITaxon:69675	State of California	GAZ	GAZ:00002461	32.3	degree	UO	UO:0000185	-117.1	degree	UO	UO:0000185	Sampling	53641	Rosarita Beach, Baja
IP14596	Patellogastropoda	NCBITaxon	NCBITaxon:69675	State of Baja California	GAZ	GAZ:00006870	32.7	degree	UO	UO:0000185	-117.3	degree	UO	UO:0000185	Sampling	53643	Sunset Cliffs, Hill Street, San Diego, CA
E1963	Patellogastropoda	NCBITaxon	NCBITaxon:69675	State of California	GAZ	GAZ:00002461	32.1	degree	UO	UO:0000185	-116.5	degree	UO	UO:0000185	Sampling	53644	South of Rio Guadalupe, Baja
E452	Patellogastropoda	NCBITaxon	NCBITaxon:69675	State of California	GAZ	GAZ:00002461	33.5	degree	UO	UO:0000185	-117.7	degree	UO	UO:0000185	Sampling	53645	Dana Point, CA
IP14593	Patellogastropoda	NCBITaxon	NCBITaxon:69675	State of California	GAZ	GAZ:00002461	32.7	degree	UO	UO:0000185	-117.2	degree	UO	UO:0000185	Sampling	53646	San Diego, CA
E577	Patellogastropoda	NCBITaxon	NCBITaxon:69675	State of Baja California	GAZ	GAZ:00006870	33.5	degree	UO	UO:0000185	-118.5	degree	UO	UO:0000185	Sampling	53647	Johnson's Landing, Santa Catalina Island, CA
E1973	Patellogastropoda	NCBITaxon	NCBITaxon:69675	State of California	GAZ	GAZ:00002461									Sampling	53648	Halfway Reef, Baja
E491	Patellogastropoda	NCBITaxon	NCBITaxon:69675	State of California	GAZ	GAZ:00002461	34.3	degree	UO	UO:0000185	-119.4	degree	UO	UO:0000185	Sampling	53649	Rincon Beach, CA
E2541	Patellogastropoda	NCBITaxon	NCBITaxon:69675	State of Baja California	GAZ	GAZ:00006870	32.8	degree	UO	UO:0000185	-117.3	degree	UO	UO:0000185	Sampling	53650	Flood Control Channel, San Diego, CA
E3252	Patellogastropoda	NCBITaxon	NCBITaxon:69675	State of California	GAZ	GAZ:00002461	32.1	degree	UO	UO:0000185	-116.9	degree	UO	UO:0000185	Sampling	53651	South of La Mision River, Baja
2436	Patellogastropoda	NCBITaxon	NCBITaxon:69675	State of California	GAZ	GAZ:00002461	37.8	degree	UO	UO:0000185	-122.5	degree	UO	UO:0000185	Sampling	53652	Golden Gate, CA
R1688	Patellogastropoda	NCBITaxon	NCBITaxon:69675	State of California	GAZ	GAZ:00002461	32.7	degree	UO	UO:0000185	-117.2	degree	UO	UO:0000185	Sampling	53654	San Diego Jetty, San Diego, CA
E6897	Patellogastropoda	NCBITaxon	NCBITaxon:69675	State of California	GAZ	GAZ:00002461	38.4	degree	UO	UO:0000185	-123.1	degree	UO	UO:0000185	Sampling	53655	Shell Beach, Bodega Head, CA
E6896	Patellogastropoda	NCBITaxon	NCBITaxon:69675	State of California	GAZ	GAZ:00002461	36.6	degree	UO	UO:0000185	-121.9	degree	UO	UO:0000185	Sampling	53656	Monterey, CA
E6899	Patellogastropoda	NCBITaxon	NCBITaxon:69675	State of California	GAZ	GAZ:00002461	38	degree	UO	UO:0000185	-122.8	degree	UO	UO:0000185	Sampling	53659	Arch Rock, CA
E570	Patellogastropoda	NCBITaxon	NCBITaxon:69675	State of California	GAZ	GAZ:00002461	34	degree	UO	UO:0000185	-119.4	degree	UO	UO:0000185	Sampling	53660	North Anacapa Island, CA
2392	Patellogastropoda	NCBITaxon	NCBITaxon:69675	State of California	GAZ	GAZ:00002461	32.7	degree	UO	UO:0000185	-117.2	degree	UO	UO:0000185	Sampling	53661	San Diego, CA
2392	Patellogastropoda	NCBITaxon	NCBITaxon:69675	State of California	GAZ	GAZ:00002461	32.7	degree	UO	UO:0000185	-117.2	degree	UO	UO:0000185	Sampling	53662	San Diego, CA
E6898	Patellogastropoda	NCBITaxon	NCBITaxon:69675	State of California	GAZ	GAZ:00002461	38.5	degree	UO	UO:0000185	-123.3	degree	UO	UO:0000185	Sampling	53665	Timber Cove, CA
E1999	Patellogastropoda	NCBITaxon	NCBITaxon:69675	State of California	GAZ	GAZ:00002461	32.7	degree	UO	UO:0000185	-117.2	degree	UO	UO:0000185	Sampling	53667	Point Loma, CA
E9989	Patellogastropoda	NCBITaxon	NCBITaxon:69675	State of Baja California	GAZ	GAZ:00006870	32.8	degree	UO	UO:0000185	-117.3	degree	UO	UO:0000185	Sampling	53668	Flood Control Channel, San Diego, CA
IP14355	Patellogastropoda	NCBITaxon	NCBITaxon:69675	State of California	GAZ	GAZ:00002461	29.9	degree	UO	UO:0000185	-115.8	degree	UO	UO:0000185	Sampling	53669	Punta Baja, Baja
IP14358	Patellogastropoda	NCBITaxon	NCBITaxon:69675	State of California	GAZ	GAZ:00002461	35.2	degree	UO	UO:0000185	-120.8	degree	UO	UO:0000185	Sampling	53670	Nobi Point, Port San Luis, CA
IP14352	Patellogastropoda	NCBITaxon	NCBITaxon:69675	State of California	GAZ	GAZ:00002461	35.2	degree	UO	UO:0000185	-120.9	degree	UO	UO:0000185	Sampling	53671	North Diablo Cove, San Luis Obispo, CA
IP14361	Patellogastropoda	NCBITaxon	NCBITaxon:69675	State of California	GAZ	GAZ:00002461	35.2	degree	UO	UO:0000185	-120.9	degree	UO	UO:0000185	Sampling	53672	South Diablo Cove, San Luis Obispo, CA
IP440	Patellogastropoda	NCBITaxon	NCBITaxon:69675	State of Baja California	GAZ	GAZ:00006870	32.8	degree	UO	UO:0000185	-117.3	degree	UO	UO:0000185	Sampling	53675	La Jolla, CA
E3909	Patellogastropoda	NCBITaxon	NCBITaxon:69675	State of California	GAZ	GAZ:00002461	32.4	degree	UO	UO:0000185	-117.1	degree	UO	UO:0000185	Sampling	53676	Five miles north of Rosarita Beach, Baja
IP14357	Patellogastropoda	NCBITaxon	NCBITaxon:69675	State of Baja California	GAZ	GAZ:00006870	34	degree	UO	UO:0000185	-119.8	degree	UO	UO:0000185	Sampling	53678	Scorpion Cove, Santa Cruz Island, CA
E1973	Patellogastropoda	NCBITaxon	NCBITaxon:69675	State of Baja California	GAZ	GAZ:00006870									Sampling	53679	Halfway Reef, Baja
E1957	Patellogastropoda	NCBITaxon	NCBITaxon:69675	State of Baja California	GAZ	GAZ:00006870	26.8	degree	UO	UO:0000185	-113.5	degree	UO	UO:0000185	Sampling	53680	South of Punta Abreojos, Baja
E1973	Patellogastropoda	NCBITaxon	NCBITaxon:69675	State of California	GAZ	GAZ:00002461									Sampling	53681	Halfway Reef, Baja
IP14350	Patellogastropoda	NCBITaxon	NCBITaxon:69675	State of California	GAZ	GAZ:00002461	35.2	degree	UO	UO:0000185	-120.9	degree	UO	UO:0000185	Sampling	53682	South Diablo Cove, San Luis Obispo, CA
E6350	Patellogastropoda	NCBITaxon	NCBITaxon:69675	State of California	GAZ	GAZ:00002461	33.6	degree	UO	UO:0000185	-117.9	degree	UO	UO:0000185	Sampling	130038	Newport Bay, CA
2395	Patellogastropoda	NCBITaxon	NCBITaxon:69675	State of California	GAZ	GAZ:00002461	36.6	degree	UO	UO:0000185	-121.9	degree	UO	UO:0000185	Sampling	130100	Monterey, CA
2388	Patellogastropoda	NCBITaxon	NCBITaxon:69675	State of Baja California	GAZ	GAZ:00006870	33.7	degree	UO	UO:0000185	-118.3	degree	UO	UO:0000185	Sampling	130101	San Pedro, CA
A4198	Patellogastropoda	NCBITaxon	NCBITaxon:69675	State of California	GAZ	GAZ:00002461	31.9	degree	UO	UO:0000185	-116.6	degree	UO	UO:0000185	Sampling	130102	Ensenada, Baja
E1385	Patellogastropoda	NCBITaxon	NCBITaxon:69675	State of California	GAZ	GAZ:00002461	32.9	degree	UO	UO:0000185	-117.3	degree	UO	UO:0000185	Sampling	130103	South of Scripps, La Jolla, CA
E699	Patellogastropoda	NCBITaxon	NCBITaxon:69675	State of Baja California	GAZ	GAZ:00006870	35.4	degree	UO	UO:0000185	-120.9	degree	UO	UO:0000185	Sampling	130104	Morro Rock, CA
A4198	Patellogastropoda	NCBITaxon	NCBITaxon:69675	State of Baja California	GAZ	GAZ:00006870	31.9	degree	UO	UO:0000185	-116.6	degree	UO	UO:0000185	Sampling	130105	Ensenada, Baja
E3490	Patellogastropoda	NCBITaxon	NCBITaxon:69675	State of Baja California	GAZ	GAZ:00006870	29.8	degree	UO	UO:0000185	-114.3	degree	UO	UO:0000185	Sampling	130106	Punta Final, Baja
E3664	Patellogastropoda	NCBITaxon	NCBITaxon:69675	State of California	GAZ	GAZ:00002461	31.7	degree	UO	UO:0000185	-116.7	degree	UO	UO:0000185	Sampling	130108	Estero de Punta Banda, Baja
E616	Patellogastropoda	NCBITaxon	NCBITaxon:69675	State of Baja California	GAZ	GAZ:00006870	34	degree	UO	UO:0000185	-120.4	degree	UO	UO:0000185	Sampling	130109	San Miguel Island, Santa Barbara, CA
E1919	Patellogastropoda	NCBITaxon	NCBITaxon:69675	State of Baja California	GAZ	GAZ:00006870	32.4	degree	UO	UO:0000185	-117.2	degree	UO	UO:0000185	Sampling	130110	Southeast Coronado Island, Los Coronados, Baja
E1907	Patellogastropoda	NCBITaxon	NCBITaxon:69675	State of California	GAZ	GAZ:00002461	32.4	degree	UO	UO:0000185	-117.2	degree	UO	UO:0000185	Sampling	130111	Southeast Coronado Island, Los Coronados, Baja
2395	Patellogastropoda	NCBITaxon	NCBITaxon:69675	State of California	GAZ	GAZ:00002461	36.6	degree	UO	UO:0000185	-121.9	degree	UO	UO:0000185	Sampling	130112	Monterey, CA
E756	Patellogastropoda	NCBITaxon	NCBITaxon:69675	State of California	GAZ	GAZ:00002461	37	degree	UO	UO:0000185	-122	degree	UO	UO:0000185	Sampling	130113	Santa Cruz, CA
E529	Patellogastropoda	NCBITaxon	NCBITaxon:69675	State of California	GAZ	GAZ:00002461	34	degree	UO	UO:0000185	-119.8	degree	UO	UO:0000185	Sampling	130114	Willows Anchorage, Santa Cruz Island, CA
E6205	Patellogastropoda	NCBITaxon	NCBITaxon:69675	State of California	GAZ	GAZ:00002461	36.5	degree	UO	UO:0000185	-121.9	degree	UO	UO:0000185	Sampling	130115	Carmel Cove, CA
2395	Patellogastropoda	NCBITaxon	NCBITaxon:69675	State of California	GAZ	GAZ:00002461	36.6	degree	UO	UO:0000185	-121.9	degree	UO	UO:0000185	Sampling	130116	Monterey, CA
A4232	Patellogastropoda	NCBITaxon	NCBITaxon:69675	State of California	GAZ	GAZ:00002461	37	degree	UO	UO:0000185	-122.2	degree	UO	UO:0000185	Sampling	130117	Davenport, CA
D9226A	Patellogastropoda	NCBITaxon	NCBITaxon:69675	State of California	GAZ	GAZ:00002461	36.6	degree	UO	UO:0000185	-121.9	degree	UO	UO:0000185	Sampling	130118	Monterey, CA
2390	Patellogastropoda	NCBITaxon	NCBITaxon:69675	State of California	GAZ	GAZ:00002461	34.4	degree	UO	UO:0000185	-119.7	degree	UO	UO:0000185	Sampling	130119	Santa Barbara, CA
D9340	Patellogastropoda	NCBITaxon	NCBITaxon:69675	State of Alaska	GAZ	GAZ:00002521	37.7	degree	UO	UO:0000185	-123	degree	UO	UO:0000185	Sampling	130120	Southeast Farallon Island, CA
R516	Patellogastropoda	NCBITaxon	NCBITaxon:69675	State of California	GAZ	GAZ:00002461	57.5	degree	UO	UO:0000185	-135.5	degree	UO	UO:0000185	Sampling	130121	Bear Bay, Baranoff Island, AK
2404	Patellogastropoda	NCBITaxon	NCBITaxon:69675	State of Baja California	GAZ	GAZ:00006870	30.3	degree	UO	UO:0000185	-113.7	degree	UO	UO:0000185	Sampling	130122	Gulf of CA
E5310	Patellogastropoda	NCBITaxon	NCBITaxon:69675	State of California	GAZ	GAZ:00002461	27.7	degree	UO	UO:0000185	-114.9	degree	UO	UO:0000185	Sampling	130123	Estero de Bahia de Todas Santos, Baja
2390	Patellogastropoda	NCBITaxon	NCBITaxon:69675	State of Baja California	GAZ	GAZ:00006870	34.4	degree	UO	UO:0000185	-119.7	degree	UO	UO:0000185	Sampling	130124	Santa Barbara, CA
E6526	Patellogastropoda	NCBITaxon	NCBITaxon:69675	State of Baja California	GAZ	GAZ:00006870	22.9	degree	UO	UO:0000185	-109.9	degree	UO	UO:0000185	Sampling	130125	Cabo San Lucas, Baja
E3434	Patellogastropoda	NCBITaxon	NCBITaxon:69675	State of Washington	GAZ	GAZ:00002553	31	degree	UO	UO:0000185	-114.8	degree	UO	UO:0000185	Sampling	130126	San Felipe, Baja
IP10589	Patellogastropoda	NCBITaxon	NCBITaxon:69675	State of California	GAZ	GAZ:00002461	48.4	degree	UO	UO:0000185	-124.7	degree	UO	UO:0000185	Sampling	130127	Tatoosh Island, WA
2392	Patellogastropoda	NCBITaxon	NCBITaxon:69675	State of California	GAZ	GAZ:00002461	32.7	degree	UO	UO:0000185	-117.2	degree	UO	UO:0000185	Sampling	130128	San Diego, CA
2392	Patellogastropoda	NCBITaxon	NCBITaxon:69675	State of California	GAZ	GAZ:00002461	32.7	degree	UO	UO:0000185	-117.2	degree	UO	UO:0000185	Sampling	130129	San Diego, CA
R1695	Patellogastropoda	NCBITaxon	NCBITaxon:69675	State of California	GAZ	GAZ:00002461	38.2	degree	UO	UO:0000185	-122.9	degree	UO	UO:0000185	Sampling	130131	Tomales Bay, CA
R1680	Patellogastropoda	NCBITaxon	NCBITaxon:69675	State of California	GAZ	GAZ:00002461	37	degree	UO	UO:0000185	-122	degree	UO	UO:0000185	Sampling	130132	Santa Cruz, CA
R1694	Patellogastropoda	NCBITaxon	NCBITaxon:69675	State of California	GAZ	GAZ:00002461	37.9	degree	UO	UO:0000185	-122.7	degree	UO	UO:0000185	Sampling	130133	Bolinas Bay, CA
R1680	Patellogastropoda	NCBITaxon	NCBITaxon:69675	State of Washington	GAZ	GAZ:00002553	34	degree	UO	UO:0000185	-119.8	degree	UO	UO:0000185	Sampling	130134	Santa Cruz Island, CA
2770	Patellogastropoda	NCBITaxon	NCBITaxon:69675	State of California	GAZ	GAZ:00002461	48.5	degree	UO	UO:0000185	-123.1	degree	UO	UO:0000185	Sampling	130135	San Juan Island, WA
R1694	Patellogastropoda	NCBITaxon	NCBITaxon:69675	State of Washington	GAZ	GAZ:00002553	37.9	degree	UO	UO:0000185	-122.7	degree	UO	UO:0000185	Sampling	130136	Bolinas Bay, CA
R1678	Patellogastropoda	NCBITaxon	NCBITaxon:69675	State of California	GAZ	GAZ:00002461	47.6	degree	UO	UO:0000185	-122.3	degree	UO	UO:0000185	Sampling	130137	Seattle, WA
R1698	Patellogastropoda	NCBITaxon	NCBITaxon:69675	State of Washington	GAZ	GAZ:00002553	36.6	degree	UO	UO:0000185	-121.9	degree	UO	UO:0000185	Sampling	130138	Monterey, CA
R1677	Patellogastropoda	NCBITaxon	NCBITaxon:69675	State of California	GAZ	GAZ:00002461	48.2	degree	UO	UO:0000185	-123.7	degree	UO	UO:0000185	Sampling	130139	Port Crescent, WA
R1753	Patellogastropoda	NCBITaxon	NCBITaxon:69675	State of California	GAZ	GAZ:00002461	36.6	degree	UO	UO:0000185	-121.9	degree	UO	UO:0000185	Sampling	130140	Pacific Grove, CA
R1752	Patellogastropoda	NCBITaxon	NCBITaxon:69675	State of California	GAZ	GAZ:00002461	36.6	degree	UO	UO:0000185	-121.9	degree	UO	UO:0000185	Sampling	130141	Pacific Grove, CA
2439	Patellogastropoda	NCBITaxon	NCBITaxon:69675	State of California	GAZ	GAZ:00002461	37.9	degree	UO	UO:0000185	-122.7	degree	UO	UO:0000185	Sampling	130142	Bolinas Bay, CA
R1694	Patellogastropoda	NCBITaxon	NCBITaxon:69675	State of California	GAZ	GAZ:00002461	37.9	degree	UO	UO:0000185	-122.7	degree	UO	UO:0000185	Sampling	130143	Bolinas Bay, CA
R1693	Patellogastropoda	NCBITaxon	NCBITaxon:69675	State of California	GAZ	GAZ:00002461	35.6	degree	UO	UO:0000185	-121.2	degree	UO	UO:0000185	Sampling	130145	San Simeon Point, CA
R1668	Patellogastropoda	NCBITaxon	NCBITaxon:69675	State of Washington	GAZ	GAZ:00002553	32.7	degree	UO	UO:0000185	-117.2	degree	UO	UO:0000185	Sampling	130146	San Diego, CA
2770	Patellogastropoda	NCBITaxon	NCBITaxon:69675	State of California	GAZ	GAZ:00002461	48.5	degree	UO	UO:0000185	-123.1	degree	UO	UO:0000185	Sampling	130147	San Juan Island, WA
R1668	Patellogastropoda	NCBITaxon	NCBITaxon:69675	State of Washington	GAZ	GAZ:00002553	32.7	degree	UO	UO:0000185	-117.2	degree	UO	UO:0000185	Sampling	130148	San Diego Jetty, San Diego, CA
2770	Patellogastropoda	NCBITaxon	NCBITaxon:69675	State of Washington	GAZ	GAZ:00002553	48.5	degree	UO	UO:0000185	-123.1	degree	UO	UO:0000185	Sampling	130149	San Juan Island, WA
R1678	Patellogastropoda	NCBITaxon	NCBITaxon:69675	State of California	GAZ	GAZ:00002461	47.6	degree	UO	UO:0000185	-122.3	degree	UO	UO:0000185	Sampling	130150	Seattle, WA
2786	Patellogastropoda	NCBITaxon	NCBITaxon:69675	State of Washington	GAZ	GAZ:00002553	35.6	degree	UO	UO:0000185	-121.2	degree	UO	UO:0000185	Sampling	130151	San Simeon Point, CA
R1676	Patellogastropoda	NCBITaxon	NCBITaxon:69675	State of California	GAZ	GAZ:00002461	48.4	degree	UO	UO:0000185	-124.6	degree	UO	UO:0000185	Sampling	130152	Neah Bay, WA
2787	Patellogastropoda	NCBITaxon	NCBITaxon:69675	State of California	GAZ	GAZ:00002461	39.4	degree	UO	UO:0000185	-123.8	degree	UO	UO:0000185	Sampling	130153	Fort Bragg, CA
R1694	Patellogastropoda	NCBITaxon	NCBITaxon:69675	State of California	GAZ	GAZ:00002461	37.9	degree	UO	UO:0000185	-122.7	degree	UO	UO:0000185	Sampling	130154	Bolinas Bay, CA
2392	Patellogastropoda	NCBITaxon	NCBITaxon:69675	State of California	GAZ	GAZ:00002461	32.7	degree	UO	UO:0000185	-117.2	degree	UO	UO:0000185	Sampling	130155	San Diego, CA
2786	Patellogastropoda	NCBITaxon	NCBITaxon:69675	State of California	GAZ	GAZ:00002461	35.6	degree	UO	UO:0000185	-121.2	degree	UO	UO:0000185	Sampling	130156	San Simeon Point, CA
R1752	Patellogastropoda	NCBITaxon	NCBITaxon:69675	State of California	GAZ	GAZ:00002461	36.6	degree	UO	UO:0000185	-121.9	degree	UO	UO:0000185	Sampling	130157	Pacific Grove, CA
R1668	Patellogastropoda	NCBITaxon	NCBITaxon:69675	State of California	GAZ	GAZ:00002461	32.7	degree	UO	UO:0000185	-117.2	degree	UO	UO:0000185	Sampling	130158	San Diego, CA
R1695	Patellogastropoda	NCBITaxon	NCBITaxon:69675	State of California	GAZ	GAZ:00002461	38.2	degree	UO	UO:0000185	-122.9	degree	UO	UO:0000185	Sampling	130163	Tomales Bay, CA
R1693	Patellogastropoda	NCBITaxon	NCBITaxon:69675	State of California	GAZ	GAZ:00002461	35.6	degree	UO	UO:0000185	-121.2	degree	UO	UO:0000185	Sampling	130166	San Simeon Point, CA
R1693	Patellogastropoda	NCBITaxon	NCBITaxon:69675	State of California	GAZ	GAZ:00002461	35.6	degree	UO	UO:0000185	-121.2	degree	UO	UO:0000185	Sampling	130168	San Simeon Point, CA
R1694	Patellogastropoda	NCBITaxon	NCBITaxon:69675	State of Baja California	GAZ	GAZ:00006870	37.9	degree	UO	UO:0000185	-122.7	degree	UO	UO:0000185	Sampling	130169	Bolinas Bay, CA
R1671	Patellogastropoda	NCBITaxon	NCBITaxon:69675	State of California	GAZ	GAZ:00002461	27.7	degree	UO	UO:0000185	-114.9	degree	UO	UO:0000185	Sampling	130170	Bahia Tortugas, Baja
R1695	Patellogastropoda	NCBITaxon	NCBITaxon:69675	State of California	GAZ	GAZ:00002461	38.2	degree	UO	UO:0000185	-122.9	degree	UO	UO:0000185	Sampling	130171	Tomales Bay, CA
R1690	Patellogastropoda	NCBITaxon	NCBITaxon:69675	State of California	GAZ	GAZ:00002461	33.5	degree	UO	UO:0000185	-119	degree	UO	UO:0000185	Sampling	130172	Santa Barbara Island, CA
R1690	Patellogastropoda	NCBITaxon	NCBITaxon:69675	State of California	GAZ	GAZ:00002461	33.5	degree	UO	UO:0000185	-119	degree	UO	UO:0000185	Sampling	130173	Santa Barbara Island, CA
R1690	Patellogastropoda	NCBITaxon	NCBITaxon:69675	State of California	GAZ	GAZ:00002461	33.5	degree	UO	UO:0000185	-119	degree	UO	UO:0000185	Sampling	130174	Santa Barbara Island, CA
R1693	Patellogastropoda	NCBITaxon	NCBITaxon:69675	State of California	GAZ	GAZ:00002461	35.6	degree	UO	UO:0000185	-121.2	degree	UO	UO:0000185	Sampling	130175	San Simeon Point, CA
R1693	Patellogastropoda	NCBITaxon	NCBITaxon:69675	State of California	GAZ	GAZ:00002461	35.6	degree	UO	UO:0000185	-121.2	degree	UO	UO:0000185	Sampling	130176	San Simeon Point, CA
R1693	Patellogastropoda	NCBITaxon	NCBITaxon:69675	State of California	GAZ	GAZ:00002461	35.6	degree	UO	UO:0000185	-121.2	degree	UO	UO:0000185	Sampling	130177	San Simeon Point, CA
1753	Patellogastropoda	NCBITaxon	NCBITaxon:69675	State of California	GAZ	GAZ:00002461	36.6	degree	UO	UO:0000185	-121.9	degree	UO	UO:0000185	Sampling	130178	Monterey, CA
R1754	Patellogastropoda	NCBITaxon	NCBITaxon:69675	State of California	GAZ	GAZ:00002461	38.2	degree	UO	UO:0000185	-122.9	degree	UO	UO:0000185	Sampling	130179	Tomales Bay, CA
R1685	Patellogastropoda	NCBITaxon	NCBITaxon:69675	State of California	GAZ	GAZ:00002461	37.8	degree	UO	UO:0000185	-122.5	degree	UO	UO:0000185	Sampling	130180	Golden Gate, CA
R1685	Patellogastropoda	NCBITaxon	NCBITaxon:69675	State of California	GAZ	GAZ:00002461	37.8	degree	UO	UO:0000185	-122.5	degree	UO	UO:0000185	Sampling	130181	Golden Gate, CA
R1752	Patellogastropoda	NCBITaxon	NCBITaxon:69675	State of California	GAZ	GAZ:00002461	36.6	degree	UO	UO:0000185	-121.9	degree	UO	UO:0000185	Sampling	130183	Pacific Grove, CA
R1752	Patellogastropoda	NCBITaxon	NCBITaxon:69675	State of California	GAZ	GAZ:00002461	36.6	degree	UO	UO:0000185	-121.9	degree	UO	UO:0000185	Sampling	130184	Pacific Grove, CA
E508	Patellogastropoda	NCBITaxon	NCBITaxon:69675	State of Baja California	GAZ	GAZ:00006870	36.8	degree	UO	UO:0000185	-121.8	degree	UO	UO:0000185	Sampling	130185	Moss Landing, CA
E1957	Patellogastropoda	NCBITaxon	NCBITaxon:69675	State of Baja California	GAZ	GAZ:00006870	26.8	degree	UO	UO:0000185	-113.5	degree	UO	UO:0000185	Sampling	130186	South of Punta Abreojos, Baja
E1957	Patellogastropoda	NCBITaxon	NCBITaxon:69675	State of Baja California	GAZ	GAZ:00006870	26.8	degree	UO	UO:0000185	-113.5	degree	UO	UO:0000185	Sampling	130187	South of Punta Abreojos, Baja
E1973	Patellogastropoda	NCBITaxon	NCBITaxon:69675	State of California	GAZ	GAZ:00002461									Sampling	130188	Halfway Reef, Baja
E3707	Patellogastropoda	NCBITaxon	NCBITaxon:69675	State of Baja California	GAZ	GAZ:00006870	32.8	degree	UO	UO:0000185	-117.2	degree	UO	UO:0000185	Sampling	130189	Mission Bay Breakwater, San Diego, CA
E1919	Patellogastropoda	NCBITaxon	NCBITaxon:69675	State of Baja California	GAZ	GAZ:00006870	32.4	degree	UO	UO:0000185	-117.2	degree	UO	UO:0000185	Sampling	130190	South Coronado Island, Baja
E1919	Patellogastropoda	NCBITaxon	NCBITaxon:69675	State of California	GAZ	GAZ:00002461	32.4	degree	UO	UO:0000185	-117.2	degree	UO	UO:0000185	Sampling	130191	South Coronado Island, Baja
E6901	Patellogastropoda	NCBITaxon	NCBITaxon:69675	State of California	GAZ	GAZ:00002461	34	degree	UO	UO:0000185	-118.5	degree	UO	UO:0000185	Sampling	130192	Venice, CA
E2519	Patellogastropoda	NCBITaxon	NCBITaxon:69675	State of Baja California	GAZ	GAZ:00006870	33	degree	UO	UO:0000185	-117.3	degree	UO	UO:0000185	Sampling	130193	Solana Beach, Del Mar, CA
E3115	Patellogastropoda	NCBITaxon	NCBITaxon:69675	State of Baja California	GAZ	GAZ:00006870	32.1	degree	UO	UO:0000185	-116.9	degree	UO	UO:0000185	Sampling	130194	Punta Piedra, Baja
E4979	Patellogastropoda	NCBITaxon	NCBITaxon:69675	State of Baja California	GAZ	GAZ:00006870	31.7	degree	UO	UO:0000185	-116.7	degree	UO	UO:0000185	Sampling	130195	Estero de Punta Banda, Baja
E1973	Patellogastropoda	NCBITaxon	NCBITaxon:69675	State of California	GAZ	GAZ:00002461									Sampling	130196	Halfway Reef, Baja
2395	Patellogastropoda	NCBITaxon	NCBITaxon:69675	State of Washington	GAZ	GAZ:00002553	36.6	degree	UO	UO:0000185	-121.9	degree	UO	UO:0000185	Sampling	130198	Monterey, CA
R7162	Patellogastropoda	NCBITaxon	NCBITaxon:69675	Province of British Columbia	GAZ	GAZ:00002562	48.2	degree	UO	UO:0000185	-124	degree	UO	UO:0000185	Sampling	130199	Twin Rivers, WA
R4093	Patellogastropoda	NCBITaxon	NCBITaxon:69675	State of California	GAZ	GAZ:00002461	50.5	degree	UO	UO:0000185	-126.9	degree	UO	UO:0000185	Sampling	130200	Beaver Cove, Vancouver Island, BC
E887	Patellogastropoda	NCBITaxon	NCBITaxon:69675	State of California	GAZ	GAZ:00002461	38.9	degree	UO	UO:0000185	-123.7	degree	UO	UO:0000185	Sampling	130201	Arena Cove, CA
E184	Patellogastropoda	NCBITaxon	NCBITaxon:69675	State of Alaska	GAZ	GAZ:00002521	38.8	degree	UO	UO:0000185	-123.6	degree	UO	UO:0000185	Sampling	130202	Havens Neck, CA
R517	Patellogastropoda	NCBITaxon	NCBITaxon:69675	State of California	GAZ	GAZ:00002461	56.9	degree	UO	UO:0000185	-134.8	degree	UO	UO:0000185	Sampling	130203	Red Bluff Bay, Baranoff Island, AK
E6503	Patellogastropoda	NCBITaxon	NCBITaxon:69675	State of California	GAZ	GAZ:00002461	39.3	degree	UO	UO:0000185	-123.8	degree	UO	UO:0000185	Sampling	130204	Mendocino, CA
E892	Patellogastropoda	NCBITaxon	NCBITaxon:69675	State of California	GAZ	GAZ:00002461	37.2	degree	UO	UO:0000185	-122.4	degree	UO	UO:0000185	Sampling	130205	Pigeon Point, CA
2412	Patellogastropoda	NCBITaxon	NCBITaxon:69675	State of California	GAZ	GAZ:00002461	37.9	degree	UO	UO:0000185	-122.7	degree	UO	UO:0000185	Sampling	130206	Bolinas Bay, CA
2423	Patellogastropoda	NCBITaxon	NCBITaxon:69675	State of California	GAZ	GAZ:00002461	37.4	degree	UO	UO:0000185	-122.4	degree	UO	UO:0000185	Sampling	130207	Purissima, CA
2393	Patellogastropoda	NCBITaxon	NCBITaxon:69675	State of California	GAZ	GAZ:00002461	37.8	degree	UO	UO:0000185	-122.4	degree	UO	UO:0000185	Sampling	130208	San Francisco, CA
R5046	Patellogastropoda	NCBITaxon	NCBITaxon:69675	State of California	GAZ	GAZ:00002461	37.7	degree	UO	UO:0000185	-122.4	degree	UO	UO:0000185	Sampling	130209	Hunters Point, CA
2436	Patellogastropoda	NCBITaxon	NCBITaxon:69675	State of California	GAZ	GAZ:00002461	37.8	degree	UO	UO:0000185	-122.5	degree	UO	UO:0000185	Sampling	130210	Golden Gate, CA
2392	Patellogastropoda	NCBITaxon	NCBITaxon:69675	State of California	GAZ	GAZ:00002461	32.7	degree	UO	UO:0000185	-117.2	degree	UO	UO:0000185	Sampling	130211	San Diego, CA
R1685	Patellogastropoda	NCBITaxon	NCBITaxon:69675	State of California	GAZ	GAZ:00002461	37.8	degree	UO	UO:0000185	-122.5	degree	UO	UO:0000185	Sampling	130212	Golden Gate, CA
2787	Patellogastropoda	NCBITaxon	NCBITaxon:69675	State of California	GAZ	GAZ:00002461	39.4	degree	UO	UO:0000185	-123.8	degree	UO	UO:0000185	Sampling	130213	Fort Bragg, CA
2411	Patellogastropoda	NCBITaxon	NCBITaxon:69675	State of California	GAZ	GAZ:00002461	37.2	degree	UO	UO:0000185	-122.4	degree	UO	UO:0000185	Sampling	130214	Pigeon Point, CA
E734	Patellogastropoda	NCBITaxon	NCBITaxon:69675	State of California	GAZ	GAZ:00002461	38.4	degree	UO	UO:0000185	-123.1	degree	UO	UO:0000185	Sampling	130215	Shell Beach, Bodega Head, CA
E171	Patellogastropoda	NCBITaxon	NCBITaxon:69675	State of California	GAZ	GAZ:00002461	38.4	degree	UO	UO:0000185	-123.1	degree	UO	UO:0000185	Sampling	130216	Duncans Point, CA
E2121	Patellogastropoda	NCBITaxon	NCBITaxon:69675	State of California	GAZ	GAZ:00002461	38.3	degree	UO	UO:0000185	-123.1	degree	UO	UO:0000185	Sampling	130217	Bodega Head, CA
E416	Patellogastropoda	NCBITaxon	NCBITaxon:69675	State of California	GAZ	GAZ:00002461	37.9	degree	UO	UO:0000185	-122.7	degree	UO	UO:0000185	Sampling	130218	Duxbury Point, CA
E718	Patellogastropoda	NCBITaxon	NCBITaxon:69675	State of California	GAZ	GAZ:00002461	38.6	degree	UO	UO:0000185	-123.3	degree	UO	UO:0000185	Sampling	130219	Salt Point, CA
E422	Patellogastropoda	NCBITaxon	NCBITaxon:69675	State of Washington	GAZ	GAZ:00002553	38.7	degree	UO	UO:0000185	-123.5	degree	UO	UO:0000185	Sampling	130220	Del Mar Point, CA
2890	Patellogastropoda	NCBITaxon	NCBITaxon:69675	State of California	GAZ	GAZ:00002461	47.6	degree	UO	UO:0000185	-122.3	degree	UO	UO:0000185	Sampling	130221	Seattle, WA
3094	Patellogastropoda	NCBITaxon	NCBITaxon:69675	Province of British Columbia	GAZ	GAZ:00002562	39.3	degree	UO	UO:0000185	-123.8	degree	UO	UO:0000185	Sampling	130222	Mendocino, CA
3342	Patellogastropoda	NCBITaxon	NCBITaxon:69675	State of Washington	GAZ	GAZ:00002553	49.5	degree	UO	UO:0000185	-126.6	degree	UO	UO:0000185	Sampling	130223	West Vancouver Island, BC
R7210	Patellogastropoda	NCBITaxon	NCBITaxon:69675	State of California	GAZ	GAZ:00002461	48.1	degree	UO	UO:0000185	-123.6	degree	UO	UO:0000185	Sampling	130224	Freshwater Bay, WA
2439	Patellogastropoda	NCBITaxon	NCBITaxon:69675	State of California	GAZ	GAZ:00002461	37.9	degree	UO	UO:0000185	-122.7	degree	UO	UO:0000185	Sampling	130225	Bolinas, CA
E903	Patellogastropoda	NCBITaxon	NCBITaxon:69675	State of California	GAZ	GAZ:00002461	38.4	degree	UO	UO:0000185	-123.1	degree	UO	UO:0000185	Sampling	130226	Carmet, CA
E215	Patellogastropoda	NCBITaxon	NCBITaxon:69675	State of California	GAZ	GAZ:00002461	41.3	degree	UO	UO:0000185	-124.1	degree	UO	UO:0000185	Sampling	130227	North of Redwood Creek, Orick, CA
E519	Patellogastropoda	NCBITaxon	NCBITaxon:69675	State of California	GAZ	GAZ:00002461	35.6	degree	UO	UO:0000185	-121.2	degree	UO	UO:0000185	Sampling	130228	Two miles south of San Simeon, CA
E901	Patellogastropoda	NCBITaxon	NCBITaxon:69675	State of California	GAZ	GAZ:00002461	37.9	degree	UO	UO:0000185	-122.4	degree	UO	UO:0000185	Sampling	130229	Richmond Point, CA
E902	Patellogastropoda	NCBITaxon	NCBITaxon:69675	State of California	GAZ	GAZ:00002461	38.3	degree	UO	UO:0000185	-123	degree	UO	UO:0000185	Sampling	130230	Dillon Beach, CA
E343	Patellogastropoda	NCBITaxon	NCBITaxon:69675	State of California	GAZ	GAZ:00002461	38	degree	UO	UO:0000185	-122.9	degree	UO	UO:0000185	Sampling	130231	Drakes Estero, CA
E245	Patellogastropoda	NCBITaxon	NCBITaxon:69675	State of Baja California	GAZ	GAZ:00006870	39.7	degree	UO	UO:0000185	-123.8	degree	UO	UO:0000185	Sampling	130232	One mile south of Hardy, CA
E1962	Patellogastropoda	NCBITaxon	NCBITaxon:69675	State of California	GAZ	GAZ:00002461	32.1	degree	UO	UO:0000185	-116.5	degree	UO	UO:0000185	Sampling	130233	South of Rio Guadalupe, Baja
E666	Patellogastropoda	NCBITaxon	NCBITaxon:69675	State of California	GAZ	GAZ:00002461	37	degree	UO	UO:0000185	-122.2	degree	UO	UO:0000185	Sampling	130234	Near mouth of Scott Creek, Davenport, CA
E178	Patellogastropoda	NCBITaxon	NCBITaxon:69675	State of California	GAZ	GAZ:00002461	39.3	degree	UO	UO:0000185	-123.8	degree	UO	UO:0000185	Sampling	130235	Russian Gulch, CA
E804	Patellogastropoda	NCBITaxon	NCBITaxon:69675	State of Washington	GAZ	GAZ:00002553	39.4	degree	UO	UO:0000185	-123.8	degree	UO	UO:0000185	Sampling	130236	Fort Bragg Landing Beach, CA
IP10590	Patellogastropoda	NCBITaxon	NCBITaxon:69675	State of California	GAZ	GAZ:00002461	48.4	degree	UO	UO:0000185	-124.7	degree	UO	UO:0000185	Sampling	130237	Tatoosh Island, WA
E1261	Patellogastropoda	NCBITaxon	NCBITaxon:69675	State of California	GAZ	GAZ:00002461	38.7	degree	UO	UO:0000185	-123.5	degree	UO	UO:0000185	Sampling	130238	Del Mar Ranch, CA
3094	Patellogastropoda	NCBITaxon	NCBITaxon:69675	State of California	GAZ	GAZ:00002461	39.3	degree	UO	UO:0000185	-123.8	degree	UO	UO:0000185	Sampling	130239	Mendocino, CA
E596	Patellogastropoda	NCBITaxon	NCBITaxon:69675	State of California	GAZ	GAZ:00002461	33.4	degree	UO	UO:0000185	-118.5	degree	UO	UO:0000185	Sampling	130240	Isthmus Cove, Santa Catalina Island, CA
E510	Patellogastropoda	NCBITaxon	NCBITaxon:69675	State of California	GAZ	GAZ:00002461	35.6	degree	UO	UO:0000185	-121.1	degree	UO	UO:0000185	Sampling	130241	Moonstone Beach, Cambria, CA
E6856	Patellogastropoda	NCBITaxon	NCBITaxon:69675	State of Baja California	GAZ	GAZ:00006870	34	degree	UO	UO:0000185	-118.8	degree	UO	UO:0000185	Sampling	130242	East side of Point Dume, CA
E1973	Patellogastropoda	NCBITaxon	NCBITaxon:69675	State of Baja California	GAZ	GAZ:00006870									Sampling	130243	Halfway Reef, Baja
E1973	Patellogastropoda	NCBITaxon	NCBITaxon:69675	State of California	GAZ	GAZ:00002461									Sampling	130244	Halfway Reef, Baja
E198	Patellogastropoda	NCBITaxon	NCBITaxon:69675	State of California	GAZ	GAZ:00002461	41.9	degree	UO	UO:0000185	-124.2	degree	UO	UO:0000185	Sampling	130245	Near CA-OR border, Smith River, CA
E6854	Patellogastropoda	NCBITaxon	NCBITaxon:69675	State of California	GAZ	GAZ:00002461	37.5	degree	UO	UO:0000185	-122.5	degree	UO	UO:0000185	Sampling	130246	Moss Beach, Half Moon Bay, CA
E38	Patellogastropoda	NCBITaxon	NCBITaxon:69675	State of Baja California	GAZ	GAZ:00006870	37.9	degree	UO	UO:0000185	-122.7	degree	UO	UO:0000185	Sampling	130247	Duxbury Reef, CA
E3904	Patellogastropoda	NCBITaxon	NCBITaxon:69675	State of California	GAZ	GAZ:00002461	32.4	degree	UO	UO:0000185	-117.1	degree	UO	UO:0000185	Sampling	130248	Five miles north of Rosarita Beach, Baja
A4216	Patellogastropoda	NCBITaxon	NCBITaxon:69675	State of California	GAZ	GAZ:00002461	37.9	degree	UO	UO:0000185	-122.7	degree	UO	UO:0000185	Sampling	130249	Bolinas Bay, CA
A4217	Patellogastropoda	NCBITaxon	NCBITaxon:69675	State of California	GAZ	GAZ:00002461	37.9	degree	UO	UO:0000185	-122.6	degree	UO	UO:0000185	Sampling	130250	Stinson Beach, CA
E612	Patellogastropoda	NCBITaxon	NCBITaxon:69675	State of California	GAZ	GAZ:00002461	34	degree	UO	UO:0000185	-120.4	degree	UO	UO:0000185	Sampling	130251	South end of Cuyler Harbor, San Miguel Island, CA
E638	Patellogastropoda	NCBITaxon	NCBITaxon:69675	State of California	GAZ	GAZ:00002461	34.3	degree	UO	UO:0000185	-119.4	degree	UO	UO:0000185	Sampling	130252	Rincon Beach, CA
IP14364	Patellogastropoda	NCBITaxon	NCBITaxon:69675	State of California	GAZ	GAZ:00002461	35.2	degree	UO	UO:0000185	-120.9	degree	UO	UO:0000185	Sampling	130253	Intake Cove, Diablo Canyon Power Plant, CA
E446	Patellogastropoda	NCBITaxon	NCBITaxon:69675	State of California	GAZ	GAZ:00002461	34.5	degree	UO	UO:0000185	-120.2	degree	UO	UO:0000185	Sampling	130254	Three miles east of Gaviota, CA
E446	Patellogastropoda	NCBITaxon	NCBITaxon:69675	State of California	GAZ	GAZ:00002461	34.5	degree	UO	UO:0000185	-120.2	degree	UO	UO:0000185	Sampling	130255	Three miles east of Gaviota, CA
E687	Patellogastropoda	NCBITaxon	NCBITaxon:69675	State of California	GAZ	GAZ:00002461	34.5	degree	UO	UO:0000185	-120.2	degree	UO	UO:0000185	Sampling	130256	Gaviota Beach, CA
E224	Patellogastropoda	NCBITaxon	NCBITaxon:69675	State of California	GAZ	GAZ:00002461	40.4	degree	UO	UO:0000185	-124.4	degree	UO	UO:0000185	Sampling	130257	Two miles south of Cape Mendocino, CA
E643	Patellogastropoda	NCBITaxon	NCBITaxon:69675	State of California	GAZ	GAZ:00002461	34.4	degree	UO	UO:0000185	-119.5	degree	UO	UO:0000185	Sampling	130258	Carpinteria, CA
E2790	Patellogastropoda	NCBITaxon	NCBITaxon:69675	State of California	GAZ	GAZ:00002461	33.5	degree	UO	UO:0000185	-117.7	degree	UO	UO:0000185	Sampling	130259	Half mile north of Dana Point, CA
E376	Patellogastropoda	NCBITaxon	NCBITaxon:69675	State of California	GAZ	GAZ:00002461	34.4	degree	UO	UO:0000185	-120.5	degree	UO	UO:0000185	Sampling	130260	Government Point, CA
2436	Patellogastropoda	NCBITaxon	NCBITaxon:69675	State of Washington	GAZ	GAZ:00002553	37.8	degree	UO	UO:0000185	-122.5	degree	UO	UO:0000185	Sampling	130261	Golden Gate, CA
R3467	Patellogastropoda	NCBITaxon	NCBITaxon:69675	State of California	GAZ	GAZ:00002461	47.6	degree	UO	UO:0000185	-122.7	degree	UO	UO:0000185	Sampling	130262	Rocky Point Dye Inlet, Bremerton, WA
D8919	Patellogastropoda	NCBITaxon	NCBITaxon:69675	State of California	GAZ	GAZ:00002461	37.9	degree	UO	UO:0000185	-122.5	degree	UO	UO:0000185	Sampling	130263	Tiburon, CA
E821	Patellogastropoda	NCBITaxon	NCBITaxon:69675	State of Oregon	GAZ	GAZ:00002515	38.9	degree	UO	UO:0000185	-123.7	degree	UO	UO:0000185	Sampling	130264	Point Arena, CA
E6920	Patellogastropoda	NCBITaxon	NCBITaxon:69675	State of California	GAZ	GAZ:00002461	42.7	degree	UO	UO:0000185	-124.5	degree	UO	UO:0000185	Sampling	130265	Port Orford, OR
E186	Patellogastropoda	NCBITaxon	NCBITaxon:69675	State of Alaska	GAZ	GAZ:00002521	38.8	degree	UO	UO:0000185	-123.6	degree	UO	UO:0000185	Sampling	130266	Havens Neck, CA
E6391	Patellogastropoda	NCBITaxon	NCBITaxon:69675	State of California	GAZ	GAZ:00002461	56.9	degree	UO	UO:0000185	-134.8	degree	UO	UO:0000185	Sampling	130267	Red Bluff Bay, Baranoff Island, AK
E180	Patellogastropoda	NCBITaxon	NCBITaxon:69675	State of California	GAZ	GAZ:00002461	39.3	degree	UO	UO:0000185	-123.8	degree	UO	UO:0000185	Sampling	130268	Russian Gulch, CA
D8930	Patellogastropoda	NCBITaxon	NCBITaxon:69675	State of Washington	GAZ	GAZ:00002553	32.7	degree	UO	UO:0000185	-117.2	degree	UO	UO:0000185	Sampling	130269	San Diego, CA
E9990	Patellogastropoda	NCBITaxon	NCBITaxon:69675	State of California	GAZ	GAZ:00002461	47.8	degree	UO	UO:0000185	-122.4	degree	UO	UO:0000185	Sampling	130270	Puget Sound, WA
E738	Patellogastropoda	NCBITaxon	NCBITaxon:69675	State of California	GAZ	GAZ:00002461	38.4	degree	UO	UO:0000185	-123.1	degree	UO	UO:0000185	Sampling	130271	Shell Beach, Bodega Head, CA
E216	Patellogastropoda	NCBITaxon	NCBITaxon:69675	State of Washington	GAZ	GAZ:00002553	41.3	degree	UO	UO:0000185	-124.1	degree	UO	UO:0000185	Sampling	130272	North of Redwood Creek, Orick, CA
E6920	Patellogastropoda	NCBITaxon	NCBITaxon:69675	State of California	GAZ	GAZ:00002461	48.4	degree	UO	UO:0000185	-124.6	degree	UO	UO:0000185	Sampling	130273	Neah Bay, WA
E250	Patellogastropoda	NCBITaxon	NCBITaxon:69675	State of California	GAZ	GAZ:00002461	39.7	degree	UO	UO:0000185	-123.8	degree	UO	UO:0000185	Sampling	130274	One mile south of Hardy, CA
E345	Patellogastropoda	NCBITaxon	NCBITaxon:69675	State of Alaska	GAZ	GAZ:00002521	38	degree	UO	UO:0000185	-122.9	degree	UO	UO:0000185	Sampling	130275	Drakes Estero, CA
B7062	Patellogastropoda	NCBITaxon	NCBITaxon:69675	State of Washington	GAZ	GAZ:00002553	58.2	degree	UO	UO:0000185	-134.3	degree	UO	UO:0000185	Sampling	130276	Green Cove, Admiralty Island, AK
E1301	Patellogastropoda	NCBITaxon	NCBITaxon:69675	State of California	GAZ	GAZ:00002461	48.5	degree	UO	UO:0000185	-123.1	degree	UO	UO:0000185	Sampling	130277	San Juan Island, WA
E262	Patellogastropoda	NCBITaxon	NCBITaxon:69675	State of California	GAZ	GAZ:00002461	39.1	degree	UO	UO:0000185	-123.7	degree	UO	UO:0000185	Sampling	130278	Near mouth of Elk Creek, South of Elk Creek, CA
E6924	Patellogastropoda	NCBITaxon	NCBITaxon:69675	State of Washington	GAZ	GAZ:00002553	38	degree	UO	UO:0000185	-122.8	degree	UO	UO:0000185	Sampling	130279	Arch Rock, CA
2414	Patellogastropoda	NCBITaxon	NCBITaxon:69675	State of Baja California	GAZ	GAZ:00006870	48.7	degree	UO	UO:0000185	-123	degree	UO	UO:0000185	Sampling	130280	Waldron Island, WA
E4608	Patellogastropoda	NCBITaxon	NCBITaxon:69675	State of Baja California	GAZ	GAZ:00006870	29.8	degree	UO	UO:0000185	-114.4	degree	UO	UO:0000185	Sampling	130281	San Luis Gonzaga Bay, Baja
IP16028	Patellogastropoda	NCBITaxon	NCBITaxon:69675	State of California	GAZ	GAZ:00002461	32.4	degree	UO	UO:0000185	-117.3	degree	UO	UO:0000185	Sampling	130282	Middle Coronados Island, Baja
E2883	Patellogastropoda	NCBITaxon	NCBITaxon:69675	State of California	GAZ	GAZ:00002461	32.6	degree	UO	UO:0000185	-117.1	degree	UO	UO:0000185	Sampling	130284	Off mouth of Tijuana River, Imperial Beach, CA
E2267	Patellogastropoda	NCBITaxon	NCBITaxon:69675	State of California	GAZ	GAZ:00002461	32.7	degree	UO	UO:0000185	-117.2	degree	UO	UO:0000185	Sampling	130285	San Diego, CA
E2476	Patellogastropoda	NCBITaxon	NCBITaxon:69675	State of California	GAZ	GAZ:00002461	32.7	degree	UO	UO:0000185	-117.2	degree	UO	UO:0000185	Sampling	130286	San Diego, CA
2392	Patellogastropoda	NCBITaxon	NCBITaxon:69675	State of California	GAZ	GAZ:00002461	32.7	degree	UO	UO:0000185	-117.2	degree	UO	UO:0000185	Sampling	130287	San Diego, CA
2395	Patellogastropoda	NCBITaxon	NCBITaxon:69675	State of California	GAZ	GAZ:00002461	36.6	degree	UO	UO:0000185	-121.9	degree	UO	UO:0000185	Sampling	130288	Monterey, CA
E619	Patellogastropoda	NCBITaxon	NCBITaxon:69675	State of California	GAZ	GAZ:00002461	34	degree	UO	UO:0000185	-120.4	degree	UO	UO:0000185	Sampling	130293	San Miguel Island, Santa Barbara, CA
E3832	Patellogastropoda	NCBITaxon	NCBITaxon:69675	State of Baja California	GAZ	GAZ:00006870	34	degree	UO	UO:0000185	-120.1	degree	UO	UO:0000185	Sampling	130294	West of Canada Tecelate, Santa Rosa Island, CA
E1969	Patellogastropoda	NCBITaxon	NCBITaxon:69675	State of California	GAZ	GAZ:00002461	32.1	degree	UO	UO:0000185	-116.5	degree	UO	UO:0000185	Sampling	130296	South of Rio Guadalupe, Baja
E692	Patellogastropoda	NCBITaxon	NCBITaxon:69675	State of California	GAZ	GAZ:00002461	34.5	degree	UO	UO:0000185	-120.2	degree	UO	UO:0000185	Sampling	130299	Gaviota Beach, CA
E1391	Patellogastropoda	NCBITaxon	NCBITaxon:69675	State of California	GAZ	GAZ:00002461	32.8	degree	UO	UO:0000185	-117.3	degree	UO	UO:0000185	Sampling	130300	Two miles south of Scripps, La Jolla, CA
IP14708	Patellogastropoda	NCBITaxon	NCBITaxon:69675	State of California	GAZ	GAZ:00002461	33.6	degree	UO	UO:0000185	-117.9	degree	UO	UO:0000185	Sampling	130301	Little Corona Beach, Corona del Mar, CA
E1464	Patellogastropoda	NCBITaxon	NCBITaxon:69675	State of California	GAZ	GAZ:00002461	32.9	degree	UO	UO:0000185	-117.3	degree	UO	UO:0000185	Sampling	130302	North of Scripps, La Jolla, CA
2408	Patellogastropoda	NCBITaxon	NCBITaxon:69675	State of Baja California	GAZ	GAZ:00006870	35.3	degree	UO	UO:0000185	-120.7	degree	UO	UO:0000185	Sampling	130303	Laguna Bay, CA
D290	Patellogastropoda	NCBITaxon	NCBITaxon:69675	State of Baja California	GAZ	GAZ:00006870	29	degree	UO	UO:0000185	-118.3	degree	UO	UO:0000185	Sampling	130304	The Nursery, Isla Guadalupe, Baja
D1915	Patellogastropoda	NCBITaxon	NCBITaxon:69675	State of California	GAZ	GAZ:00002461	29	degree	UO	UO:0000185	-118.3	degree	UO	UO:0000185	Sampling	130305	Isla Guadalupe, Baja
E9936	Patellogastropoda	NCBITaxon	NCBITaxon:69675	State of California	GAZ	GAZ:00002461	32.7	degree	UO	UO:0000185	-117.2	degree	UO	UO:0000185	Sampling	130306	San Diego, CA
E1411	Patellogastropoda	NCBITaxon	NCBITaxon:69675	State of California	GAZ	GAZ:00002461	33.5	degree	UO	UO:0000185	-117.7	degree	UO	UO:0000185	Sampling	130307	Half mile north of Dana Point, CA
E3191	Patellogastropoda	NCBITaxon	NCBITaxon:69675	State of Baja California	GAZ	GAZ:00006870	33.5	degree	UO	UO:0000185	-117.7	degree	UO	UO:0000185	Sampling	130308	Dana Point, CA
A9119	Patellogastropoda	NCBITaxon	NCBITaxon:69675	State of Baja California	GAZ	GAZ:00006870	31.6	degree	UO	UO:0000185	-116.7	degree	UO	UO:0000185	Sampling	130309	Punta Santo Tomas, Baja
D289	Patellogastropoda	NCBITaxon	NCBITaxon:69675	State of Baja California	GAZ	GAZ:00006870	29	degree	UO	UO:0000185	-118.3	degree	UO	UO:0000185	Sampling	130310	Barracks Beach, Baja
E3258	Patellogastropoda	NCBITaxon	NCBITaxon:69675	State of Baja California	GAZ	GAZ:00006870	32.1	degree	UO	UO:0000185	-116.9	degree	UO	UO:0000185	Sampling	130311	South of La Mision River, Baja
B1412	Patellogastropoda	NCBITaxon	NCBITaxon:69675	State of Baja California	GAZ	GAZ:00006870	31.7	degree	UO	UO:0000185	-116.7	degree	UO	UO:0000185	Sampling	130312	South side of Punta Banda, Baja
B3057	Patellogastropoda	NCBITaxon	NCBITaxon:69675	State of Baja California	GAZ	GAZ:00006870	27.7	degree	UO	UO:0000185	-114.9	degree	UO	UO:0000185	Sampling	130313	Bahia Tortugas, Baja
B1412	Patellogastropoda	NCBITaxon	NCBITaxon:69675	State of Baja California	GAZ	GAZ:00006870	31.7	degree	UO	UO:0000185	-116.7	degree	UO	UO:0000185	Sampling	130316	South side of Punta Banda, Baja
E3069	Patellogastropoda	NCBITaxon	NCBITaxon:69675	State of Baja California	GAZ	GAZ:00006870	31.7	degree	UO	UO:0000185	-116.7	degree	UO	UO:0000185	Sampling	130317	Punta Banda, Baja
E3915	Patellogastropoda	NCBITaxon	NCBITaxon:69675	State of Baja California	GAZ	GAZ:00006870	32.4	degree	UO	UO:0000185	-117.1	degree	UO	UO:0000185	Sampling	130318	Five miles north of Rosarita Beach, Baja
E1987	Patellogastropoda	NCBITaxon	NCBITaxon:69675	State of Baja California	GAZ	GAZ:00006870	32.1	degree	UO	UO:0000185	-116.9	degree	UO	UO:0000185	Sampling	130321	Halfway between Punta Mezquite and Punta Sal Si Puedes, Baja
E3120	Patellogastropoda	NCBITaxon	NCBITaxon:69675	State of California	GAZ	GAZ:00002461	32.1	degree	UO	UO:0000185	-116.9	degree	UO	UO:0000185	Sampling	130322	Punta Piedra, Baja
2419	Patellogastropoda	NCBITaxon	NCBITaxon:69675	State of Alaska	GAZ	GAZ:00002521	37.5	degree	UO	UO:0000185	-122.5	degree	UO	UO:0000185	Sampling	130323	Moss Beach, Half Moon Bay, CA
R520	Patellogastropoda	NCBITaxon	NCBITaxon:69675	State of California	GAZ	GAZ:00002461	57.7	degree	UO	UO:0000185	-134.1	degree	UO	UO:0000185	Sampling	130324	Mole Harbor, Admiralty Island, AK
2786	Patellogastropoda	NCBITaxon	NCBITaxon:69675	State of California	GAZ	GAZ:00002461	35.6	degree	UO	UO:0000185	-121.2	degree	UO	UO:0000185	Sampling	130325	San Simeon Point, CA
2440	Patellogastropoda	NCBITaxon	NCBITaxon:69675	State of California	GAZ	GAZ:00002461									Sampling	130326	Tobin Beach, CA
2388	Patellogastropoda	NCBITaxon	NCBITaxon:69675	State of Oregon	GAZ	GAZ:00002515	33.7	degree	UO	UO:0000185	-118.3	degree	UO	UO:0000185	Sampling	130327	San Pedro, CA
2428	Patellogastropoda	NCBITaxon	NCBITaxon:69675	State of Alaska	GAZ	GAZ:00002521	43.4	degree	UO	UO:0000185	-124.2	degree	UO	UO:0000185	Sampling	130328	Coos Bay, OR
R519	Patellogastropoda	NCBITaxon	NCBITaxon:69675	State of Washington	GAZ	GAZ:00002553	57.9	degree	UO	UO:0000185	-134.3	degree	UO	UO:0000185	Sampling	130329	Windfall Harbor, Admiralty Island, AK
R7162	Patellogastropoda	NCBITaxon	NCBITaxon:69675	State of California	GAZ	GAZ:00002461	48.2	degree	UO	UO:0000185	-124	degree	UO	UO:0000185	Sampling	130330	Twin Rivers, WA
2787	Patellogastropoda	NCBITaxon	NCBITaxon:69675	State of Baja California	GAZ	GAZ:00006870	39.4	degree	UO	UO:0000185	-123.8	degree	UO	UO:0000185	Sampling	130331	Fort Bragg, CA
2435	Patellogastropoda	NCBITaxon	NCBITaxon:69675	State of Alaska	GAZ	GAZ:00002521									Sampling	130332	Lagoon Head, Baja
2896	Patellogastropoda	NCBITaxon	NCBITaxon:69675	State of California	GAZ	GAZ:00002461	57.1	degree	UO	UO:0000185	-135.3	degree	UO	UO:0000185	Sampling	130333	Sitka, AK
R7149	Patellogastropoda	NCBITaxon	NCBITaxon:69675	Province of British Columbia	GAZ	GAZ:00002562	39.3	degree	UO	UO:0000185	-123.8	degree	UO	UO:0000185	Sampling	130334	Little River, CA
3341	Patellogastropoda	NCBITaxon	NCBITaxon:69675	State of California	GAZ	GAZ:00002461	48.4	degree	UO	UO:0000185	-123.9	degree	UO	UO:0000185	Sampling	130335	Kirby Creek, Vancouver Island, BC
R3400	Patellogastropoda	NCBITaxon	NCBITaxon:69675	State of Washington	GAZ	GAZ:00002553	38.7	degree	UO	UO:0000185	-123.4	degree	UO	UO:0000185	Sampling	130336	Black Point, CA
R7163	Patellogastropoda	NCBITaxon	NCBITaxon:69675	State of California	GAZ	GAZ:00002461	48.2	degree	UO	UO:0000185	-123.7	degree	UO	UO:0000185	Sampling	130337	Port Crescent, WA
2440	Patellogastropoda	NCBITaxon	NCBITaxon:69675	State of California	GAZ	GAZ:00002461									Sampling	130338	Tobin Beach, CA
A4216	Patellogastropoda	NCBITaxon	NCBITaxon:69675	State of California	GAZ	GAZ:00002461	37.9	degree	UO	UO:0000185	-122.7	degree	UO	UO:0000185	Sampling	130339	Bolinas Bay, CA
2393	Patellogastropoda	NCBITaxon	NCBITaxon:69675	State of California	GAZ	GAZ:00002461	37.8	degree	UO	UO:0000185	-122.4	degree	UO	UO:0000185	Sampling	130340	San Francisco, CA
2395	Patellogastropoda	NCBITaxon	NCBITaxon:69675	Province of British Columbia	GAZ	GAZ:00002562	36.6	degree	UO	UO:0000185	-121.9	degree	UO	UO:0000185	Sampling	130341	Monterey, CA
R4093	Patellogastropoda	NCBITaxon	NCBITaxon:69675	State of Washington	GAZ	GAZ:00002553	50.5	degree	UO	UO:0000185	-126.9	degree	UO	UO:0000185	Sampling	130342	Beaver Cove, Vancouver Island, BC
R513	Patellogastropoda	NCBITaxon	NCBITaxon:69675	Province of British Columbia	GAZ	GAZ:00002562	48.5	degree	UO	UO:0000185	-122.6	degree	UO	UO:0000185	Sampling	130343	Anacortes, WA
3394	Patellogastropoda	NCBITaxon	NCBITaxon:69675	State of Washington	GAZ	GAZ:00002553	48.4	degree	UO	UO:0000185	-123.4	degree	UO	UO:0000185	Sampling	130344	Victoria, BC
R7174	Patellogastropoda	NCBITaxon	NCBITaxon:69675	State of Alaska	GAZ	GAZ:00002521	47.6	degree	UO	UO:0000185	-122.5	degree	UO	UO:0000185	Sampling	130345	Restoration Point, Bainbridge Island, WA
R518	Patellogastropoda	NCBITaxon	NCBITaxon:69675	State of Alaska	GAZ	GAZ:00002521	58.8	degree	UO	UO:0000185	-136.3	degree	UO	UO:0000185	Sampling	130346	Glacier Bay, AK
R526	Patellogastropoda	NCBITaxon	NCBITaxon:69675	State of California	GAZ	GAZ:00002461	58.1	degree	UO	UO:0000185	-134.8	degree	UO	UO:0000185	Sampling	130347	Hawk Inlet, AK
2436	Patellogastropoda	NCBITaxon	NCBITaxon:69675	Province of British Columbia	GAZ	GAZ:00002562	37.8	degree	UO	UO:0000185	-122.5	degree	UO	UO:0000185	Sampling	130348	Golden Gate, CA
R1637	Patellogastropoda	NCBITaxon	NCBITaxon:69675	State of Baja California	GAZ	GAZ:00006870	53.4	degree	UO	UO:0000185	-131.9	degree	UO	UO:0000185	Sampling	130349	East coast of Graham Island, BC
2435	Patellogastropoda	NCBITaxon	NCBITaxon:69675	State of Washington	GAZ	GAZ:00002553									Sampling	130350	Lagoon Head, Baja
B359	Patellogastropoda	NCBITaxon	NCBITaxon:69675	State of California	GAZ	GAZ:00002461	48.4	degree	UO	UO:0000185	-124.6	degree	UO	UO:0000185	Sampling	130351	Neah Bay, WA
E6461	Patellogastropoda	NCBITaxon	NCBITaxon:69675	State of Alaska	GAZ	GAZ:00002521	40.4	degree	UO	UO:0000185	-124.4	degree	UO	UO:0000185	Sampling	130352	Cape Mendocino, CA
R525	Patellogastropoda	NCBITaxon	NCBITaxon:69675	State of Washington	GAZ	GAZ:00002553	58.1	degree	UO	UO:0000185	-135.6	degree	UO	UO:0000185	Sampling	130353	Head of Port Frederick, AK
R1677	Patellogastropoda	NCBITaxon	NCBITaxon:69675	State of Washington	GAZ	GAZ:00002553	48.2	degree	UO	UO:0000185	-123.7	degree	UO	UO:0000185	Sampling	130354	Port Crescent, WA
B359	Patellogastropoda	NCBITaxon	NCBITaxon:69675	State of Alaska	GAZ	GAZ:00002521	48.4	degree	UO	UO:0000185	-124.6	degree	UO	UO:0000185	Sampling	130355	Waddah Island, Neah Bay, WA
B6645	Patellogastropoda	NCBITaxon	NCBITaxon:69675	State of Alaska	GAZ	GAZ:00002521	55.1	degree	UO	UO:0000185	-131.4	degree	UO	UO:0000185	Sampling	130356	Annette Island, AK
B6644	Patellogastropoda	NCBITaxon	NCBITaxon:69675	State of California	GAZ	GAZ:00002461	55.1	degree	UO	UO:0000185	-131.4	degree	UO	UO:0000185	Sampling	130357	Annette Island, AK
2439	Patellogastropoda	NCBITaxon	NCBITaxon:69675	State of California	GAZ	GAZ:00002461	37.9	degree	UO	UO:0000185	-122.7	degree	UO	UO:0000185	Sampling	130358	Bolinas, CA
2439	Patellogastropoda	NCBITaxon	NCBITaxon:69675	State of Washington	GAZ	GAZ:00002553	37.9	degree	UO	UO:0000185	-122.7	degree	UO	UO:0000185	Sampling	130359	Bolinas, CA
2432	Patellogastropoda	NCBITaxon	NCBITaxon:69675	State of Washington	GAZ	GAZ:00002553	48.1	degree	UO	UO:0000185	-122.8	degree	UO	UO:0000185	Sampling	130360	Port Townsend, WA
2432	Patellogastropoda	NCBITaxon	NCBITaxon:69675	State of California	GAZ	GAZ:00002461	48.1	degree	UO	UO:0000185	-122.8	degree	UO	UO:0000185	Sampling	130361	Port Townsend, WA
B1260	Patellogastropoda	NCBITaxon	NCBITaxon:69675	State of Alaska	GAZ	GAZ:00002521	36.6	degree	UO	UO:0000185	-121.9	degree	UO	UO:0000185	Sampling	130362	Pacific Grove, CA
R5033	Patellogastropoda	NCBITaxon	NCBITaxon:69675	State of Alaska	GAZ	GAZ:00002521	55.3	degree	UO	UO:0000185	-160.4	degree	UO	UO:0000185	Sampling	130363	Popof Island, AK
B7061	Patellogastropoda	NCBITaxon	NCBITaxon:69675	State of California	GAZ	GAZ:00002461	58.4	degree	UO	UO:0000185	-134.7	degree	UO	UO:0000185	Sampling	130364	Point Louisa, AK
2395	Patellogastropoda	NCBITaxon	NCBITaxon:69675	State of California	GAZ	GAZ:00002461	36.6	degree	UO	UO:0000185	-121.9	degree	UO	UO:0000185	Sampling	130365	Monterey, CA
IP14363	Patellogastropoda	NCBITaxon	NCBITaxon:69675	State of California	GAZ	GAZ:00002461	35.4	degree	UO	UO:0000185	-120.9	degree	UO	UO:0000185	Sampling	130366	North of Pier, Cayucos Beach, CA
E6075	Patellogastropoda	NCBITaxon	NCBITaxon:69675	State of California	GAZ	GAZ:00002461	38.4	degree	UO	UO:0000185	-123.1	degree	UO	UO:0000185	Sampling	130367	Shell Beach, Bodega Head, CA
D8919	Patellogastropoda	NCBITaxon	NCBITaxon:69675	State of California	GAZ	GAZ:00002461	37.5	degree	UO	UO:0000185	-122.5	degree	UO	UO:0000185	Sampling	130368	Moss Beach, Half Moon Bay, CA
D8919	Patellogastropoda	NCBITaxon	NCBITaxon:69675	State of California	GAZ	GAZ:00002461	37.5	degree	UO	UO:0000185	-122.5	degree	UO	UO:0000185	Sampling	130369	Moss Beach, Half Moon Bay, CA
2395	Patellogastropoda	NCBITaxon	NCBITaxon:69675	State of California	GAZ	GAZ:00002461	36.6	degree	UO	UO:0000185	-121.9	degree	UO	UO:0000185	Sampling	130370	Monterey, CA
E875	Patellogastropoda	NCBITaxon	NCBITaxon:69675	State of Washington	GAZ	GAZ:00002553	38.9	degree	UO	UO:0000185	-123.7	degree	UO	UO:0000185	Sampling	130371	Point Arena, CA
E1280	Patellogastropoda	NCBITaxon	NCBITaxon:69675	State of Washington	GAZ	GAZ:00002553	48.5	degree	UO	UO:0000185	-122.6	degree	UO	UO:0000185	Sampling	130372	Anacortes, WA
E1288	Patellogastropoda	NCBITaxon	NCBITaxon:69675	State of Washington	GAZ	GAZ:00002553	48.5	degree	UO	UO:0000185	-123.1	degree	UO	UO:0000185	Sampling	130373	False Bay, San Juan Island, WA
E1329	Patellogastropoda	NCBITaxon	NCBITaxon:69675	State of California	GAZ	GAZ:00002461	48.5	degree	UO	UO:0000185	-123	degree	UO	UO:0000185	Sampling	130374	Brown Island, Friday Harbor, WA
E2123	Patellogastropoda	NCBITaxon	NCBITaxon:69675	State of California	GAZ	GAZ:00002461	38.3	degree	UO	UO:0000185	-123.1	degree	UO	UO:0000185	Sampling	130375	Bodega Head, CA
E2232	Patellogastropoda	NCBITaxon	NCBITaxon:69675	State of Alaska	GAZ	GAZ:00002521	38.3	degree	UO	UO:0000185	-123	degree	UO	UO:0000185	Sampling	130376	Bodega Harbor, CA
E4864	Patellogastropoda	NCBITaxon	NCBITaxon:69675	State of California	GAZ	GAZ:00002461	55.5	degree	UO	UO:0000185	-161.5	degree	UO	UO:0000185	Sampling	130377	Pavalof Bay, Chichagof Island, AK
E6076	Patellogastropoda	NCBITaxon	NCBITaxon:69675	State of California	GAZ	GAZ:00002461	38.4	degree	UO	UO:0000185	-123.1	degree	UO	UO:0000185	Sampling	130378	Shell Beach, Bodega Head, CA
E6510	Patellogastropoda	NCBITaxon	NCBITaxon:69675	State of Washington	GAZ	GAZ:00002553	32.7	degree	UO	UO:0000185	-117.2	degree	UO	UO:0000185	Sampling	130379	Point Loma Lighthouse, CA
E6923	Patellogastropoda	NCBITaxon	NCBITaxon:69675	State of California	GAZ	GAZ:00002461	46.9	degree	UO	UO:0000185	-124.1	degree	UO	UO:0000185	Sampling	130381	Point Chehalis, WA
2787	Patellogastropoda	NCBITaxon	NCBITaxon:69675	State of California	GAZ	GAZ:00002461	39.4	degree	UO	UO:0000185	-123.8	degree	UO	UO:0000185	Sampling	130382	Fort Bragg, CA
E229	Patellogastropoda	NCBITaxon	NCBITaxon:69675	State of Washington	GAZ	GAZ:00002553	40.4	degree	UO	UO:0000185	-124.4	degree	UO	UO:0000185	Sampling	130383	Two miles south of Cape Mendocino, CA
E405	Patellogastropoda	NCBITaxon	NCBITaxon:69675	State of California	GAZ	GAZ:00002461	48.5	degree	UO	UO:0000185	-123	degree	UO	UO:0000185	Sampling	130384	Brown Island, Friday Harbor, WA
E429	Patellogastropoda	NCBITaxon	NCBITaxon:69675	State of California	GAZ	GAZ:00002461	38.7	degree	UO	UO:0000185	-123.5	degree	UO	UO:0000185	Sampling	130385	Del Mar Point, CA
E723	Patellogastropoda	NCBITaxon	NCBITaxon:69675	State of Alaska	GAZ	GAZ:00002521	38.6	degree	UO	UO:0000185	-123.3	degree	UO	UO:0000185	Sampling	130386	Salt Point, CA
E771	Patellogastropoda	NCBITaxon	NCBITaxon:69675	State of California	GAZ	GAZ:00002461	59.5	degree	UO	UO:0000185	-139.7	degree	UO	UO:0000185	Sampling	130387	Yakutat, AK
E774	Patellogastropoda	NCBITaxon	NCBITaxon:69675	State of California	GAZ	GAZ:00002461	38.3	degree	UO	UO:0000185	-123.1	degree	UO	UO:0000185	Sampling	130388	Mussel Point, CA
E806	Patellogastropoda	NCBITaxon	NCBITaxon:69675	State of California	GAZ	GAZ:00002461	39.4	degree	UO	UO:0000185	-123.8	degree	UO	UO:0000185	Sampling	130389	Fort Bragg Landing Beach, CA
E71	Patellogastropoda	NCBITaxon	NCBITaxon:69675	State of California	GAZ	GAZ:00002461	38.4	degree	UO	UO:0000185	-123.1	degree	UO	UO:0000185	Sampling	130390	Carmet, CA
R3400	Patellogastropoda	NCBITaxon	NCBITaxon:69675	State of Washington	GAZ	GAZ:00002553	55.4	degree	UO	UO:0000185	-161.7	degree	UO	UO:0000185	Sampling	130391	Black Point, CA
R7162	Patellogastropoda	NCBITaxon	NCBITaxon:69675	State of Alaska	GAZ	GAZ:00002521	48.2	degree	UO	UO:0000185	-124	degree	UO	UO:0000185	Sampling	130392	Twin Rivers, WA
A8737	Patellogastropoda	NCBITaxon	NCBITaxon:69675	State of Washington	GAZ	GAZ:00002553	59.5	degree	UO	UO:0000185	-139.7	degree	UO	UO:0000185	Sampling	130393	Yakutat, AK
R7209	Patellogastropoda	NCBITaxon	NCBITaxon:69675	State of Baja California	GAZ	GAZ:00006870	48.2	degree	UO	UO:0000185	-124.1	degree	UO	UO:0000185	Sampling	130394	Pillar Point near Pysht, WA
A4198	Patellogastropoda	NCBITaxon	NCBITaxon:69675	State of California	GAZ	GAZ:00002461	31.9	degree	UO	UO:0000185	-116.6	degree	UO	UO:0000185	Sampling	130395	Ensenada, Baja
A4218	Patellogastropoda	NCBITaxon	NCBITaxon:69675	State of Washington	GAZ	GAZ:00002553	38.3	degree	UO	UO:0000185	-123	degree	UO	UO:0000185	Sampling	130396	Dillon Beach, CA
B358	Patellogastropoda	NCBITaxon	NCBITaxon:69675	State of Alaska	GAZ	GAZ:00002521	48.4	degree	UO	UO:0000185	-124.6	degree	UO	UO:0000185	Sampling	130397	Neah Bay, WA
B6644	Patellogastropoda	NCBITaxon	NCBITaxon:69675	State of California	GAZ	GAZ:00002461	55.1	degree	UO	UO:0000185	-131.4	degree	UO	UO:0000185	Sampling	130398	Annette Island, AK
E33	Patellogastropoda	NCBITaxon	NCBITaxon:69675	State of California	GAZ	GAZ:00002461	37.9	degree	UO	UO:0000185	-122.4	degree	UO	UO:0000185	Sampling	130399	Richmond Point, CA
E52	Patellogastropoda	NCBITaxon	NCBITaxon:69675	State of California	GAZ	GAZ:00002461	38.3	degree	UO	UO:0000185	-123	degree	UO	UO:0000185	Sampling	130400	Dillon Beach, CA
E200	Patellogastropoda	NCBITaxon	NCBITaxon:69675	State of California	GAZ	GAZ:00002461	41.9	degree	UO	UO:0000185	-124.2	degree	UO	UO:0000185	Sampling	130401	Near CA-OR border, Smith River, CA
3117	Patellogastropoda	NCBITaxon	NCBITaxon:69675	State of California	GAZ	GAZ:00002461									Sampling	130402	CA
E193	Patellogastropoda	NCBITaxon	NCBITaxon:69675	State of Oregon	GAZ	GAZ:00002515	41.5	degree	UO	UO:0000185	-124.1	degree	UO	UO:0000185	Sampling	130403	North end of Klamath Cove, Requia, CA
3122	Patellogastropoda	NCBITaxon	NCBITaxon:69675	Province of British Columbia	GAZ	GAZ:00002562	45.5	degree	UO	UO:0000185	-123.8	degree	UO	UO:0000185	Sampling	130404	Tillamook, OR
3341	Patellogastropoda	NCBITaxon	NCBITaxon:69675	Province of British Columbia	GAZ	GAZ:00002562	48.4	degree	UO	UO:0000185	-123.9	degree	UO	UO:0000185	Sampling	130405	Between Muir and Kirby Creek, Vancouver Island, BC
3342	Patellogastropoda	NCBITaxon	NCBITaxon:69675	Province of British Columbia	GAZ	GAZ:00002562	49.5	degree	UO	UO:0000185	-126.6	degree	UO	UO:0000185	Sampling	130406	West Vancouver Island, BC
R4093	Patellogastropoda	NCBITaxon	NCBITaxon:69675	State of California	GAZ	GAZ:00002461	50.5	degree	UO	UO:0000185	-126.9	degree	UO	UO:0000185	Sampling	130407	Beaver Cove, Vancouver Island, BC
R5046	Patellogastropoda	NCBITaxon	NCBITaxon:69675	State of California	GAZ	GAZ:00002461	37.7	degree	UO	UO:0000185	-122.4	degree	UO	UO:0000185	Sampling	130408	Hunters Point, CA
E196	Patellogastropoda	NCBITaxon	NCBITaxon:69675	State of California	GAZ	GAZ:00002461	41.6	degree	UO	UO:0000185	-124.1	degree	UO	UO:0000185	Sampling	130409	South end of False Klamath Cove, Requia, CA
D8919	Patellogastropoda	NCBITaxon	NCBITaxon:69675	State of California	GAZ	GAZ:00002461	37.9	degree	UO	UO:0000185	-122.5	degree	UO	UO:0000185	Sampling	130410	Tiburon, CA
2780	Patellogastropoda	NCBITaxon	NCBITaxon:69675	State of California	GAZ	GAZ:00002461	34	degree	UO	UO:0000185	-119.8	degree	UO	UO:0000185	Sampling	130411	Santa Cruz Island, CA
2785	Patellogastropoda	NCBITaxon	NCBITaxon:69675	State of California	GAZ	GAZ:00002461	39.3	degree	UO	UO:0000185	-123.8	degree	UO	UO:0000185	Sampling	130412	Russian Gulch, CA
2787	Patellogastropoda	NCBITaxon	NCBITaxon:69675	State of California	GAZ	GAZ:00002461	39.4	degree	UO	UO:0000185	-123.8	degree	UO	UO:0000185	Sampling	130413	Fort Bragg, CA
2898	Patellogastropoda	NCBITaxon	NCBITaxon:69675	State of Washington	GAZ	GAZ:00002553	37.8	degree	UO	UO:0000185	-122.5	degree	UO	UO:0000185	Sampling	130414	Fort Point, CA
2888	Patellogastropoda	NCBITaxon	NCBITaxon:69675	State of Washington	GAZ	GAZ:00002553	48.2	degree	UO	UO:0000185	-123.7	degree	UO	UO:0000185	Sampling	130415	Port Crescent, WA
2890	Patellogastropoda	NCBITaxon	NCBITaxon:69675	State of Washington	GAZ	GAZ:00002553	47.6	degree	UO	UO:0000185	-122.3	degree	UO	UO:0000185	Sampling	130416	Seattle, WA
2909	Patellogastropoda	NCBITaxon	NCBITaxon:69675	Province of British Columbia	GAZ	GAZ:00002562	47.6	degree	UO	UO:0000185	-123	degree	UO	UO:0000185	Sampling	130417	Hood Canal, WA
3101	Patellogastropoda	NCBITaxon	NCBITaxon:69675	State of Washington	GAZ	GAZ:00002553	49.7	degree	UO	UO:0000185	-125.8	degree	UO	UO:0000185	Sampling	130418	Vancouver Island, BC
2432	Patellogastropoda	NCBITaxon	NCBITaxon:69675	State of Baja California	GAZ	GAZ:00006870	48.1	degree	UO	UO:0000185	-122.8	degree	UO	UO:0000185	Sampling	130420	Port Townsend, WA
2434	Patellogastropoda	NCBITaxon	NCBITaxon:69675	State of Baja California	GAZ	GAZ:00006870	27.7	degree	UO	UO:0000185	-114.9	degree	UO	UO:0000185	Sampling	130421	Bahia Tortugas, Baja
2434	Patellogastropoda	NCBITaxon	NCBITaxon:69675	State of Baja California	GAZ	GAZ:00006870	27.7	degree	UO	UO:0000185	-114.9	degree	UO	UO:0000185	Sampling	130422	Bahia Tortugas, Baja
2435	Patellogastropoda	NCBITaxon	NCBITaxon:69675	State of California	GAZ	GAZ:00002461									Sampling	130423	Lagoon Head, Baja
2436	Patellogastropoda	NCBITaxon	NCBITaxon:69675	State of Washington	GAZ	GAZ:00002553	37.8	degree	UO	UO:0000185	-122.5	degree	UO	UO:0000185	Sampling	130424	Golden Gate, CA
2438	Patellogastropoda	NCBITaxon	NCBITaxon:69675	State of California	GAZ	GAZ:00002461	48.4	degree	UO	UO:0000185	-124.6	degree	UO	UO:0000185	Sampling	130425	Neah Bay, WA
2439	Patellogastropoda	NCBITaxon	NCBITaxon:69675	State of California	GAZ	GAZ:00002461	37.9	degree	UO	UO:0000185	-122.7	degree	UO	UO:0000185	Sampling	130426	Bolinas, CA
2439	Patellogastropoda	NCBITaxon	NCBITaxon:69675	State of California	GAZ	GAZ:00002461	37.9	degree	UO	UO:0000185	-122.7	degree	UO	UO:0000185	Sampling	130427	Bolinas, CA
2439	Patellogastropoda	NCBITaxon	NCBITaxon:69675	State of California	GAZ	GAZ:00002461	37.9	degree	UO	UO:0000185	-122.7	degree	UO	UO:0000185	Sampling	130428	Bolinas, CA
2496	Patellogastropoda	NCBITaxon	NCBITaxon:69675	State of Washington	GAZ	GAZ:00002553	40.7	degree	UO	UO:0000185	-124.2	degree	UO	UO:0000185	Sampling	130429	Humboldt County, CA
2770	Patellogastropoda	NCBITaxon	NCBITaxon:69675	State of California	GAZ	GAZ:00002461	48.5	degree	UO	UO:0000185	-123.1	degree	UO	UO:0000185	Sampling	130430	San Juan Island, WA
2773	Patellogastropoda	NCBITaxon	NCBITaxon:69675	State of California	GAZ	GAZ:00002461	38.2	degree	UO	UO:0000185	-122.9	degree	UO	UO:0000185	Sampling	130431	Tomales Bay, CA
2423	Patellogastropoda	NCBITaxon	NCBITaxon:69675	State of Oregon	GAZ	GAZ:00002515	37.4	degree	UO	UO:0000185	-122.4	degree	UO	UO:0000185	Sampling	130432	Purissima, CA
2428	Patellogastropoda	NCBITaxon	NCBITaxon:69675	State of California	GAZ	GAZ:00002461	43.4	degree	UO	UO:0000185	-124.2	degree	UO	UO:0000185	Sampling	130433	Coos Bay, OR
2393	Patellogastropoda	NCBITaxon	NCBITaxon:69675	State of California	GAZ	GAZ:00002461	37.8	degree	UO	UO:0000185	-122.4	degree	UO	UO:0000185	Sampling	130434	San Francisco, CA
2394	Patellogastropoda	NCBITaxon	NCBITaxon:69675	State of California	GAZ	GAZ:00002461	37.7	degree	UO	UO:0000185	-122.4	degree	UO	UO:0000185	Sampling	130435	South of Mission, San Francisco, CA
2395	Patellogastropoda	NCBITaxon	NCBITaxon:69675	State of Washington	GAZ	GAZ:00002553	36.6	degree	UO	UO:0000185	-121.9	degree	UO	UO:0000185	Sampling	130438	Monterey, CA
2400	Patellogastropoda	NCBITaxon	NCBITaxon:69675	State of California	GAZ	GAZ:00002461	47.8	degree	UO	UO:0000185	-122.4	degree	UO	UO:0000185	Sampling	130439	Puget Sound, WA
2403	Patellogastropoda	NCBITaxon	NCBITaxon:69675	State of Washington	GAZ	GAZ:00002553	37	degree	UO	UO:0000185	-122	degree	UO	UO:0000185	Sampling	130440	Santa Cruz, CA
2405	Patellogastropoda	NCBITaxon	NCBITaxon:69675	State of California	GAZ	GAZ:00002461	48.8	degree	UO	UO:0000185	-122.9	degree	UO	UO:0000185	Sampling	130441	Sucia Islands, WA
2409	Patellogastropoda	NCBITaxon	NCBITaxon:69675	State of California	GAZ	GAZ:00002461	32.8	degree	UO	UO:0000185	-117.3	degree	UO	UO:0000185	Sampling	130442	La Jolla, CA
2411	Patellogastropoda	NCBITaxon	NCBITaxon:69675	State of Alaska	GAZ	GAZ:00002521	37.2	degree	UO	UO:0000185	-122.4	degree	UO	UO:0000185	Sampling	130443	Pigeon Point, CA
R516	Patellogastropoda	NCBITaxon	NCBITaxon:69675	State of Alaska	GAZ	GAZ:00002521	57.5	degree	UO	UO:0000185	-135.5	degree	UO	UO:0000185	Sampling	130444	Bear Bay, Baranoff Island, AK
R518	Patellogastropoda	NCBITaxon	NCBITaxon:69675	State of California	GAZ	GAZ:00002461	58.8	degree	UO	UO:0000185	-136.3	degree	UO	UO:0000185	Sampling	130445	Glacier Bay, AK
2388	Patellogastropoda	NCBITaxon	NCBITaxon:69675	State of California	GAZ	GAZ:00002461	33.7	degree	UO	UO:0000185	-118.3	degree	UO	UO:0000185	Sampling	130446	San Pedro, CA
2390	Patellogastropoda	NCBITaxon	NCBITaxon:69675	State of California	GAZ	GAZ:00002461	34.4	degree	UO	UO:0000185	-119.7	degree	UO	UO:0000185	Sampling	130447	Santa Barbara, CA
2890	Patellogastropoda	NCBITaxon	NCBITaxon:69675	State of California	GAZ	GAZ:00002461	37.9	degree	UO	UO:0000185	-122.7	degree	UO	UO:0000185	Sampling	130448	Bolinas Bay, CA
2390	Patellogastropoda	NCBITaxon	NCBITaxon:69675	State of California	GAZ	GAZ:00002461	34.4	degree	UO	UO:0000185	-119.7	degree	UO	UO:0000185	Sampling	130449	Santa Barbara, CA
2391	Patellogastropoda	NCBITaxon	NCBITaxon:69675	State of California	GAZ	GAZ:00002461	33.5	degree	UO	UO:0000185	-119	degree	UO	UO:0000185	Sampling	130450	Santa Barbara Island, CA
2392	Patellogastropoda	NCBITaxon	NCBITaxon:69675	State of California	GAZ	GAZ:00002461	32.7	degree	UO	UO:0000185	-117.2	degree	UO	UO:0000185	Sampling	130451	San Diego, CA
2392	Patellogastropoda	NCBITaxon	NCBITaxon:69675	State of California	GAZ	GAZ:00002461	32.7	degree	UO	UO:0000185	-117.2	degree	UO	UO:0000185	Sampling	130452	San Diego, CA
E873	Patellogastropoda	NCBITaxon	NCBITaxon:69675	State of California	GAZ	GAZ:00002461	34	degree	UO	UO:0000185	-119.8	degree	UO	UO:0000185	Sampling	130454	Frazer Point, Santa Cruz Island, CA
E2590	Patellogastropoda	NCBITaxon	NCBITaxon:69675	State of California	GAZ	GAZ:00002461	32.8	degree	UO	UO:0000185	-117.3	degree	UO	UO:0000185	Sampling	130458	Bird Rock, CA
2485	Patellogastropoda	NCBITaxon	NCBITaxon:69675	State of California	GAZ	GAZ:00002461	37.3	degree	UO	UO:0000185	-122.4	degree	UO	UO:0000185	Sampling	130459	Pescadero, CA
IP14591	Patellogastropoda	NCBITaxon	NCBITaxon:69675	State of California	GAZ	GAZ:00002461	32.7	degree	UO	UO:0000185	-117.3	degree	UO	UO:0000185	Sampling	130460	Sunset Cliffs, San Diego, CA
A3991	Patellogastropoda	NCBITaxon	NCBITaxon:69675	State of California	GAZ	GAZ:00002461	33.6	degree	UO	UO:0000185	-117.9	degree	UO	UO:0000185	Sampling	130461	Newport Beach, CA
E6833	Patellogastropoda	NCBITaxon	NCBITaxon:69675	State of California	GAZ	GAZ:00002461	33.8	degree	UO	UO:0000185	-118.4	degree	UO	UO:0000185	Sampling	130463	Lunada Bay, CA
B841	Patellogastropoda	NCBITaxon	NCBITaxon:69675	State of California	GAZ	GAZ:00002461	32.8	degree	UO	UO:0000185	-117.3	degree	UO	UO:0000185	Sampling	130464	Bird Rock, CA
B835	Patellogastropoda	NCBITaxon	NCBITaxon:69675	State of California	GAZ	GAZ:00002461	32.7	degree	UO	UO:0000185	-117.2	degree	UO	UO:0000185	Sampling	130465	Coronado, CA
IP14596	Patellogastropoda	NCBITaxon	NCBITaxon:69675	State of California	GAZ	GAZ:00002461	32.7	degree	UO	UO:0000185	-117.3	degree	UO	UO:0000185	Sampling	130466	Sunset Cliffs, Hill Street, San Diego, CA
IP14597	Patellogastropoda	NCBITaxon	NCBITaxon:69675	State of California	GAZ	GAZ:00002461	32.7	degree	UO	UO:0000185	-117.2	degree	UO	UO:0000185	Sampling	130467	Point Loma Lighthouse, CA
2409	Patellogastropoda	NCBITaxon	NCBITaxon:69675	State of California	GAZ	GAZ:00002461	32.8	degree	UO	UO:0000185	-117.3	degree	UO	UO:0000185	Sampling	130468	La Jolla, CA
E363	Patellogastropoda	NCBITaxon	NCBITaxon:69675	State of California	GAZ	GAZ:00002461	38.6	degree	UO	UO:0000185	-123.4	degree	UO	UO:0000185	Sampling	130469	Horseshoe Point, CA
E566	Patellogastropoda	NCBITaxon	NCBITaxon:69675	State of California	GAZ	GAZ:00002461	33.4	degree	UO	UO:0000185	-118.4	degree	UO	UO:0000185	Sampling	130471	Moonstone Beach, Santa Catalina Island, CA
2395	Patellogastropoda	NCBITaxon	NCBITaxon:69675	State of California	GAZ	GAZ:00002461	36.6	degree	UO	UO:0000185	-121.9	degree	UO	UO:0000185	Sampling	130474	Monterey, CA
2395	Patellogastropoda	NCBITaxon	NCBITaxon:69675	State of California	GAZ	GAZ:00002461	36.6	degree	UO	UO:0000185	-121.9	degree	UO	UO:0000185	Sampling	130475	Monterey, CA
E790	Patellogastropoda	NCBITaxon	NCBITaxon:69675	State of California	GAZ	GAZ:00002461	36.4	degree	UO	UO:0000185	-121.9	degree	UO	UO:0000185	Sampling	130477	Soberanes Point, CA
E692	Patellogastropoda	NCBITaxon	NCBITaxon:69675	State of California	GAZ	GAZ:00002461	34.4	degree	UO	UO:0000185	-119.7	degree	UO	UO:0000185	Sampling	130479	Santa Barbara, CA
E3841	Patellogastropoda	NCBITaxon	NCBITaxon:69675	State of California	GAZ	GAZ:00002461	35.3	degree	UO	UO:0000185	-120.9	degree	UO	UO:0000185	Sampling	130480	Half mile north of Point Buchon, CA
D8930	Patellogastropoda	NCBITaxon	NCBITaxon:69675	State of California	GAZ	GAZ:00002461	32.7	degree	UO	UO:0000185	-117.2	degree	UO	UO:0000185	Sampling	130481	San Diego, CA
E382	Patellogastropoda	NCBITaxon	NCBITaxon:69675	State of California	GAZ	GAZ:00002461	34.4	degree	UO	UO:0000185	-120.5	degree	UO	UO:0000185	Sampling	130482	Government Point, CA
D8919	Patellogastropoda	NCBITaxon	NCBITaxon:69675	State of California	GAZ	GAZ:00002461	36.6	degree	UO	UO:0000185	-121.9	degree	UO	UO:0000185	Sampling	130483	Monterey, CA
2410	Patellogastropoda	NCBITaxon	NCBITaxon:69675	State of California	GAZ	GAZ:00002461	37.5	degree	UO	UO:0000185	-122.4	degree	UO	UO:0000185	Sampling	130484	Half Moon Bay, CA
R5035	Patellogastropoda	NCBITaxon	NCBITaxon:69675	State of California	GAZ	GAZ:00002461	36.6	degree	UO	UO:0000185	-121.9	degree	UO	UO:0000185	Sampling	130488	Pacific Grove, CA
R1775	Patellogastropoda	NCBITaxon	NCBITaxon:69675	State of California	GAZ	GAZ:00002461	36.6	degree	UO	UO:0000185	-121.9	degree	UO	UO:0000185	Sampling	130489	Point Pinos, Pacific Grove, CA
2419	Patellogastropoda	NCBITaxon	NCBITaxon:69675	State of California	GAZ	GAZ:00002461	37.5	degree	UO	UO:0000185	-122.5	degree	UO	UO:0000185	Sampling	130490	Moss Beach, Half Moon Bay, CA
E584	Patellogastropoda	NCBITaxon	NCBITaxon:69675	State of California	GAZ	GAZ:00002461	33.5	degree	UO	UO:0000185	-119	degree	UO	UO:0000185	Sampling	130491	Santa Barbara Island, CA
E1248	Patellogastropoda	NCBITaxon	NCBITaxon:69675	State of California	GAZ	GAZ:00002461	37.2	degree	UO	UO:0000185	-122.4	degree	UO	UO:0000185	Sampling	130492	Pigeon Point, CA
2390	Patellogastropoda	NCBITaxon	NCBITaxon:69675	State of California	GAZ	GAZ:00002461	34.4	degree	UO	UO:0000185	-119.7	degree	UO	UO:0000185	Sampling	130495	Santa Barbara, CA
E592	Patellogastropoda	NCBITaxon	NCBITaxon:69675	State of California	GAZ	GAZ:00002461	33.2	degree	UO	UO:0000185	-119.5	degree	UO	UO:0000185	Sampling	130496	Southeast corner of San Nicolas Island, CA
2411	Patellogastropoda	NCBITaxon	NCBITaxon:69675	State of California	GAZ	GAZ:00002461	37.2	degree	UO	UO:0000185	-122.4	degree	UO	UO:0000185	Sampling	130498	Pigeon Point, CA
E6834	Patellogastropoda	NCBITaxon	NCBITaxon:69675	State of California	GAZ	GAZ:00002461	38	degree	UO	UO:0000185	-122.8	degree	UO	UO:0000185	Sampling	130499	Arch Rock, CA
E639	Patellogastropoda	NCBITaxon	NCBITaxon:69675	State of California	GAZ	GAZ:00002461	34.3	degree	UO	UO:0000185	-119.4	degree	UO	UO:0000185	Sampling	130500	Rincon Beach, CA
2411	Patellogastropoda	NCBITaxon	NCBITaxon:69675	State of California	GAZ	GAZ:00002461	37.2	degree	UO	UO:0000185	-122.4	degree	UO	UO:0000185	Sampling	130501	Pigeon Point, CA
E548	Patellogastropoda	NCBITaxon	NCBITaxon:69675	State of California	GAZ	GAZ:00002461	34	degree	UO	UO:0000185	-120.1	degree	UO	UO:0000185	Sampling	130502	Santa Rosa Island, Santa Barbara, CA
E920	Patellogastropoda	NCBITaxon	NCBITaxon:69675	State of California	GAZ	GAZ:00002461	38.2	degree	UO	UO:0000185	-123	degree	UO	UO:0000185	Sampling	130503	Tomales Point, CA
2395	Patellogastropoda	NCBITaxon	NCBITaxon:69675	State of California	GAZ	GAZ:00002461	36.6	degree	UO	UO:0000185	-121.9	degree	UO	UO:0000185	Sampling	130504	Monterey, CA
2395	Patellogastropoda	NCBITaxon	NCBITaxon:69675	State of California	GAZ	GAZ:00002461	36.6	degree	UO	UO:0000185	-121.9	degree	UO	UO:0000185	Sampling	130505	Monterey, CA
2395	Patellogastropoda	NCBITaxon	NCBITaxon:69675	State of Baja California	GAZ	GAZ:00006870	36.6	degree	UO	UO:0000185	-121.9	degree	UO	UO:0000185	Sampling	130506	Monterey, CA
E3904	Patellogastropoda	NCBITaxon	NCBITaxon:69675	State of California	GAZ	GAZ:00002461	32.4	degree	UO	UO:0000185	-117.1	degree	UO	UO:0000185	Sampling	130507	Five miles north of Rosarita Beach, Baja
E1149	Patellogastropoda	NCBITaxon	NCBITaxon:69675	State of California	GAZ	GAZ:00002461	37.2	degree	UO	UO:0000185	-122.4	degree	UO	UO:0000185	Sampling	130508	One mile north of Pigeon Point, CA
2395	Patellogastropoda	NCBITaxon	NCBITaxon:69675	State of California	GAZ	GAZ:00002461	36.6	degree	UO	UO:0000185	-121.9	degree	UO	UO:0000185	Sampling	130509	Monterey, CA
E807	Patellogastropoda	NCBITaxon	NCBITaxon:69675	State of California	GAZ	GAZ:00002461	39.4	degree	UO	UO:0000185	-123.8	degree	UO	UO:0000185	Sampling	130510	Fort Bragg Landing Beach, CA
2395	Patellogastropoda	NCBITaxon	NCBITaxon:69675	State of California	GAZ	GAZ:00002461	36.6	degree	UO	UO:0000185	-121.9	degree	UO	UO:0000185	Sampling	130511	Monterey, CA
D8919	Patellogastropoda	NCBITaxon	NCBITaxon:69675	State of California	GAZ	GAZ:00002461	38.3	degree	UO	UO:0000185	-123.1	degree	UO	UO:0000185	Sampling	130512	Mussel Point, CA
D8919	Patellogastropoda	NCBITaxon	NCBITaxon:69675	State of California	GAZ	GAZ:00002461	37.9	degree	UO	UO:0000185	-122.5	degree	UO	UO:0000185	Sampling	130513	Tiburon, CA
E9989	Patellogastropoda	NCBITaxon	NCBITaxon:69675	State of California	GAZ	GAZ:00002461	32.8	degree	UO	UO:0000185	-117.3	degree	UO	UO:0000185	Sampling	130514	Flood Control Channel, San Diego, CA
2394	Patellogastropoda	NCBITaxon	NCBITaxon:69675	State of California	GAZ	GAZ:00002461	37.8	degree	UO	UO:0000185	-122.4	degree	UO	UO:0000185	Sampling	130515	San Francisco, CA
2394	Patellogastropoda	NCBITaxon	NCBITaxon:69675	State of California	GAZ	GAZ:00002461	37.8	degree	UO	UO:0000185	-122.4	degree	UO	UO:0000185	Sampling	130516	San Francisco, CA
E571	Patellogastropoda	NCBITaxon	NCBITaxon:69675	State of California	GAZ	GAZ:00002461	34	degree	UO	UO:0000185	-119.4	degree	UO	UO:0000185	Sampling	130517	North Anacapa Island, CA
2771	Patellogastropoda	NCBITaxon	NCBITaxon:69675	State of California	GAZ	GAZ:00002461	32.7	degree	UO	UO:0000185	-117.2	degree	UO	UO:0000185	Sampling	130518	Coronado Island, CA
2771	Patellogastropoda	NCBITaxon	NCBITaxon:69675	State of California	GAZ	GAZ:00002461	32.7	degree	UO	UO:0000185	-117.2	degree	UO	UO:0000185	Sampling	130519	Coronado Island, CA
2771	Patellogastropoda	NCBITaxon	NCBITaxon:69675	State of California	GAZ	GAZ:00002461	32.7	degree	UO	UO:0000185	-117.2	degree	UO	UO:0000185	Sampling	130520	Coronado Island, CA
E360	Patellogastropoda	NCBITaxon	NCBITaxon:69675	State of California	GAZ	GAZ:00002461	38.6	degree	UO	UO:0000185	-123.4	degree	UO	UO:0000185	Sampling	130521	Horseshoe Point, CA
E520	Patellogastropoda	NCBITaxon	NCBITaxon:69675	State of California	GAZ	GAZ:00002461	35.6	degree	UO	UO:0000185	-121.2	degree	UO	UO:0000185	Sampling	130522	Two miles south of San Simeon, CA
E6929	Patellogastropoda	NCBITaxon	NCBITaxon:69675	State of California	GAZ	GAZ:00002461	38.5	degree	UO	UO:0000185	-123.3	degree	UO	UO:0000185	Sampling	130523	Timber Cove, CA
E6929	Patellogastropoda	NCBITaxon	NCBITaxon:69675	State of California	GAZ	GAZ:00002461	38.5	degree	UO	UO:0000185	-123.3	degree	UO	UO:0000185	Sampling	130524	Timber Cove, CA
E681	Patellogastropoda	NCBITaxon	NCBITaxon:69675	State of California	GAZ	GAZ:00002461	33.7	degree	UO	UO:0000185	-118.3	degree	UO	UO:0000185	Sampling	130525	Whites Point, San Pedro Qd, CA
D8930	Patellogastropoda	NCBITaxon	NCBITaxon:69675	State of California	GAZ	GAZ:00002461	32.7	degree	UO	UO:0000185	-117.2	degree	UO	UO:0000185	Sampling	130526	San Diego, CA
E444	Patellogastropoda	NCBITaxon	NCBITaxon:69675	State of California	GAZ	GAZ:00002461	33.5	degree	UO	UO:0000185	-117.7	degree	UO	UO:0000185	Sampling	130527	Dana Point, CA
D8919	Patellogastropoda	NCBITaxon	NCBITaxon:69675	State of California	GAZ	GAZ:00002461	37.5	degree	UO	UO:0000185	-122.5	degree	UO	UO:0000185	Sampling	130528	Moss Beach, Half Moon Bay, CA
D8919	Patellogastropoda	NCBITaxon	NCBITaxon:69675	State of California	GAZ	GAZ:00002461	36.6	degree	UO	UO:0000185	-121.9	degree	UO	UO:0000185	Sampling	130529	Monterey, CA
2388	Patellogastropoda	NCBITaxon	NCBITaxon:69675	State of California	GAZ	GAZ:00002461	33.7	degree	UO	UO:0000185	-118.3	degree	UO	UO:0000185	Sampling	130530	San Pedro, CA
E498	Patellogastropoda	NCBITaxon	NCBITaxon:69675	State of California	GAZ	GAZ:00002461	34.3	degree	UO	UO:0000185	-119.4	degree	UO	UO:0000185	Sampling	130531	Rincon Beach, CA
E775	Patellogastropoda	NCBITaxon	NCBITaxon:69675	State of California	GAZ	GAZ:00002461	38.3	degree	UO	UO:0000185	-123.1	degree	UO	UO:0000185	Sampling	130532	Mussel Point, CA
E775	Patellogastropoda	NCBITaxon	NCBITaxon:69675	State of California	GAZ	GAZ:00002461	38.3	degree	UO	UO:0000185	-123.1	degree	UO	UO:0000185	Sampling	130533	Mussel Point, CA
E775	Patellogastropoda	NCBITaxon	NCBITaxon:69675	State of California	GAZ	GAZ:00002461	38.3	degree	UO	UO:0000185	-123.1	degree	UO	UO:0000185	Sampling	130534	Mussel Point, CA
E2233	Patellogastropoda	NCBITaxon	NCBITaxon:69675	State of California	GAZ	GAZ:00002461	38.3	degree	UO	UO:0000185	-123	degree	UO	UO:0000185	Sampling	130535	Bodega Harbor, CA
E6496	Patellogastropoda	NCBITaxon	NCBITaxon:69675	State of California	GAZ	GAZ:00002461	40.7	degree	UO	UO:0000185	-124.2	degree	UO	UO:0000185	Sampling	130536	North Jetty, Humboldt Bay, CA
E6927	Patellogastropoda	NCBITaxon	NCBITaxon:69675	State of California	GAZ	GAZ:00002461	36.6	degree	UO	UO:0000185	-121.9	degree	UO	UO:0000185	Sampling	130537	Asilomar, CA
E379	Patellogastropoda	NCBITaxon	NCBITaxon:69675	State of Baja California	GAZ	GAZ:00006870	34.4	degree	UO	UO:0000185	-120.5	degree	UO	UO:0000185	Sampling	130538	Government Point, CA
E1965	Patellogastropoda	NCBITaxon	NCBITaxon:69675	State of California	GAZ	GAZ:00002461	32.1	degree	UO	UO:0000185	-116.5	degree	UO	UO:0000185	Sampling	130539	South of Rio Guadalupe, Baja
E3144	Patellogastropoda	NCBITaxon	NCBITaxon:69675	State of California	GAZ	GAZ:00002461	32.8	degree	UO	UO:0000185	-117.2	degree	UO	UO:0000185	Sampling	130540	Mission Bay Breakwater, San Diego, CA
E3144	Patellogastropoda	NCBITaxon	NCBITaxon:69675	State of Baja California	GAZ	GAZ:00006870	32.8	degree	UO	UO:0000185	-117.2	degree	UO	UO:0000185	Sampling	130541	Mission Bay Breakwater, San Diego, CA
E4390	Patellogastropoda	NCBITaxon	NCBITaxon:69675	State of Baja California	GAZ	GAZ:00006870	30.2	degree	UO	UO:0000185	-114.6	degree	UO	UO:0000185	Sampling	130542	Sixty miles South of San Felipe, Baja
E9930	Patellogastropoda	NCBITaxon	NCBITaxon:69675	State of Baja California	GAZ	GAZ:00006870	26	degree	UO	UO:0000185	-112.1	degree	UO	UO:0000185	Sampling	130543	Tres Marias, Baja
E9930	Patellogastropoda	NCBITaxon	NCBITaxon:69675	State of Baja California	GAZ	GAZ:00006870	26	degree	UO	UO:0000185	-112.1	degree	UO	UO:0000185	Sampling	130544	Tres Marias, Baja
E9930	Patellogastropoda	NCBITaxon	NCBITaxon:69675	State of California	GAZ	GAZ:00002461	26	degree	UO	UO:0000185	-112.1	degree	UO	UO:0000185	Sampling	130545	Tres Marias, Baja
2403	Patellogastropoda	NCBITaxon	NCBITaxon:69675	State of California	GAZ	GAZ:00002461	37	degree	UO	UO:0000185	-122	degree	UO	UO:0000185	Sampling	130546	Santa Cruz, CA
A4230	Patellogastropoda	NCBITaxon	NCBITaxon:69675	State of California	GAZ	GAZ:00002461	33.7	degree	UO	UO:0000185	-118.1	degree	UO	UO:0000185	Sampling	130547	Anaheim Landing, CA
2411	Patellogastropoda	NCBITaxon	NCBITaxon:69675	State of California	GAZ	GAZ:00002461	37.2	degree	UO	UO:0000185	-122.4	degree	UO	UO:0000185	Sampling	130548	Pigeon Point, CA
2388	Patellogastropoda	NCBITaxon	NCBITaxon:69675	State of California	GAZ	GAZ:00002461	33.7	degree	UO	UO:0000185	-118.3	degree	UO	UO:0000185	Sampling	130549	San Pedro, CA
3117	Patellogastropoda	NCBITaxon	NCBITaxon:69675	State of California	GAZ	GAZ:00002461									Sampling	130550	CA
D8919	Patellogastropoda	NCBITaxon	NCBITaxon:69675	State of California	GAZ	GAZ:00002461	37.9	degree	UO	UO:0000185	-122.5	degree	UO	UO:0000185	Sampling	130551	Tiburon, CA
E97	Patellogastropoda	NCBITaxon	NCBITaxon:69675	State of California	GAZ	GAZ:00002461	37.5	degree	UO	UO:0000185	-122.5	degree	UO	UO:0000185	Sampling	130552	Moss Beach, Half Moon Bay, CA
D8930	Patellogastropoda	NCBITaxon	NCBITaxon:69675	State of California	GAZ	GAZ:00002461	32.7	degree	UO	UO:0000185	-117.2	degree	UO	UO:0000185	Sampling	130553	San Diego, CA
IP14572	Patellogastropoda	NCBITaxon	NCBITaxon:69675	State of Baja California	GAZ	GAZ:00006870	32.7	degree	UO	UO:0000185	-117.3	degree	UO	UO:0000185	Sampling	130554	Sunset Cliffs, Osprey Street, San Diego, CA
IP14539	Patellogastropoda	NCBITaxon	NCBITaxon:69675	State of California	GAZ	GAZ:00002461	26.7	degree	UO	UO:0000185	-113.6	degree	UO	UO:0000185	Sampling	130555	Punta Abreojos, Baja
IP14594	Patellogastropoda	NCBITaxon	NCBITaxon:69675	State of California	GAZ	GAZ:00002461	32.7	degree	UO	UO:0000185	-117.2	degree	UO	UO:0000185	Sampling	130556	Point Loma Lighthouse, CA
IP14594	Patellogastropoda	NCBITaxon	NCBITaxon:69675	State of California	GAZ	GAZ:00002461	32.7	degree	UO	UO:0000185	-117.2	degree	UO	UO:0000185	Sampling	130557	Point Loma Lighthouse, CA
IP14594	Patellogastropoda	NCBITaxon	NCBITaxon:69675	State of California	GAZ	GAZ:00002461	32.7	degree	UO	UO:0000185	-117.2	degree	UO	UO:0000185	Sampling	130558	Point Loma Lighthouse, CA
IP14597	Patellogastropoda	NCBITaxon	NCBITaxon:69675	State of Baja California	GAZ	GAZ:00006870	32.7	degree	UO	UO:0000185	-117.2	degree	UO	UO:0000185	Sampling	130559	Point Loma Lighthouse, CA
E3747	Patellogastropoda	NCBITaxon	NCBITaxon:69675	State of California	GAZ	GAZ:00002461	31.7	degree	UO	UO:0000185	-116.7	degree	UO	UO:0000185	Sampling	130560	West side of Punta Banda, Baja
E6853	Patellogastropoda	NCBITaxon	NCBITaxon:69675	State of California	GAZ	GAZ:00002461	33.7	degree	UO	UO:0000185	-118.3	degree	UO	UO:0000185	Sampling	130561	Cabrillo Beach, CA
E6852	Patellogastropoda	NCBITaxon	NCBITaxon:69675	State of Washington	GAZ	GAZ:00002553	34	degree	UO	UO:0000185	-118.5	degree	UO	UO:0000185	Sampling	130562	Venice, CA
R7163	Patellogastropoda	NCBITaxon	NCBITaxon:69675	State of California	GAZ	GAZ:00002461	48.2	degree	UO	UO:0000185	-123.7	degree	UO	UO:0000185	Sampling	130563	Port Crescent, WA
2910	Patellogastropoda	NCBITaxon	NCBITaxon:69675	Province of British Columbia	GAZ	GAZ:00002562	35.2	degree	UO	UO:0000185	-120.8	degree	UO	UO:0000185	Sampling	130564	Port Harford, CA
3341	Patellogastropoda	NCBITaxon	NCBITaxon:69675	State of Washington	GAZ	GAZ:00002553	48.4	degree	UO	UO:0000185	-123.9	degree	UO	UO:0000185	Sampling	130565	Kirby Creek, Vancouver Island, BC
B358	Patellogastropoda	NCBITaxon	NCBITaxon:69675	State of California	GAZ	GAZ:00002461	48.4	degree	UO	UO:0000185	-124.6	degree	UO	UO:0000185	Sampling	130566	Neah Bay, WA
E6890	Patellogastropoda	NCBITaxon	NCBITaxon:69675	State of California	GAZ	GAZ:00002461	36.6	degree	UO	UO:0000185	-121.9	degree	UO	UO:0000185	Sampling	130567	Pacific Grove, CA
E6844	Patellogastropoda	NCBITaxon	NCBITaxon:69675	State of California	GAZ	GAZ:00002461	38.5	degree	UO	UO:0000185	-123.3	degree	UO	UO:0000185	Sampling	130568	Timber Cove, CA
E67	Patellogastropoda	NCBITaxon	NCBITaxon:69675	State of California	GAZ	GAZ:00002461	38.4	degree	UO	UO:0000185	-123.1	degree	UO	UO:0000185	Sampling	130569	Carmet, CA
2392	Patellogastropoda	NCBITaxon	NCBITaxon:69675	State of California	GAZ	GAZ:00002461	32.7	degree	UO	UO:0000185	-117.2	degree	UO	UO:0000185	Sampling	130570	San Diego, CA
E197	Patellogastropoda	NCBITaxon	NCBITaxon:69675	State of California	GAZ	GAZ:00002461	41.9	degree	UO	UO:0000185	-124.2	degree	UO	UO:0000185	Sampling	130571	Near CA-OR border, Smith River, CA
E3143	Patellogastropoda	NCBITaxon	NCBITaxon:69675	State of California	GAZ	GAZ:00002461	32.8	degree	UO	UO:0000185	-117.2	degree	UO	UO:0000185	Sampling	130572	Mission Bay Breakwater, San Diego, CA
E49	Patellogastropoda	NCBITaxon	NCBITaxon:69675	Province of British Columbia	GAZ	GAZ:00002562	38.3	degree	UO	UO:0000185	-123	degree	UO	UO:0000185	Sampling	130573	Dillon Beach, CA
3342	Patellogastropoda	NCBITaxon	NCBITaxon:69675	State of Oregon	GAZ	GAZ:00002515	48.7	degree	UO	UO:0000185	-124.8	degree	UO	UO:0000185	Sampling	130574	Clo-oose, Vancouver Island, BC
3122	Patellogastropoda	NCBITaxon	NCBITaxon:69675	State of California	GAZ	GAZ:00002461									Sampling	130575	OR
E772	Patellogastropoda	NCBITaxon	NCBITaxon:69675	State of California	GAZ	GAZ:00002461	38.3	degree	UO	UO:0000185	-123.1	degree	UO	UO:0000185	Sampling	130576	Mussel Point, CA
E628	Patellogastropoda	NCBITaxon	NCBITaxon:69675	State of California	GAZ	GAZ:00002461	33.9	degree	UO	UO:0000185	-120	degree	UO	UO:0000185	Sampling	130577	East Point, Santa Rosa Island, CA
E387	Patellogastropoda	NCBITaxon	NCBITaxon:69675	State of California	GAZ	GAZ:00002461	35.6	degree	UO	UO:0000185	-121.2	degree	UO	UO:0000185	Sampling	130578	One mile north of San Simeon, CA
2403	Patellogastropoda	NCBITaxon	NCBITaxon:69675	State of California	GAZ	GAZ:00002461	37	degree	UO	UO:0000185	-122	degree	UO	UO:0000185	Sampling	130579	Santa Cruz, CA
D8919	Patellogastropoda	NCBITaxon	NCBITaxon:69675	State of California	GAZ	GAZ:00002461	37.5	degree	UO	UO:0000185	-122.5	degree	UO	UO:0000185	Sampling	130580	Moss Beach, Half Moon Bay, CA
E644	Patellogastropoda	NCBITaxon	NCBITaxon:69675	State of Washington	GAZ	GAZ:00002553	34.5	degree	UO	UO:0000185	-120.2	degree	UO	UO:0000185	Sampling	130581	Gaviota, CA
E6845	Patellogastropoda	NCBITaxon	NCBITaxon:69675	State of California	GAZ	GAZ:00002461	48.7	degree	UO	UO:0000185	-122.9	degree	UO	UO:0000185	Sampling	130582	Crescent Beach, WA
E214	Patellogastropoda	NCBITaxon	NCBITaxon:69675	State of Washington	GAZ	GAZ:00002553	41.3	degree	UO	UO:0000185	-124.1	degree	UO	UO:0000185	Sampling	130583	North of Redwood Creek, Orick, CA
E402	Patellogastropoda	NCBITaxon	NCBITaxon:69675	State of California	GAZ	GAZ:00002461	48.5	degree	UO	UO:0000185	-123	degree	UO	UO:0000185	Sampling	130584	Brown Island, Friday Harbor, WA
E637	Patellogastropoda	NCBITaxon	NCBITaxon:69675	State of California	GAZ	GAZ:00002461	34.3	degree	UO	UO:0000185	-119.4	degree	UO	UO:0000185	Sampling	130585	Rincon Beach, CA
E637	Patellogastropoda	NCBITaxon	NCBITaxon:69675	State of California	GAZ	GAZ:00002461	34.3	degree	UO	UO:0000185	-119.4	degree	UO	UO:0000185	Sampling	130586	Rincon Beach, CA
E637	Patellogastropoda	NCBITaxon	NCBITaxon:69675	Province of British Columbia	GAZ	GAZ:00002562	34.3	degree	UO	UO:0000185	-119.4	degree	UO	UO:0000185	Sampling	130587	Rincon Beach, CA
R3434	Patellogastropoda	NCBITaxon	NCBITaxon:69675	State of California	GAZ	GAZ:00002461	48.4	degree	UO	UO:0000185	-123.4	degree	UO	UO:0000185	Sampling	130588	Victoria, BC
R3453	Patellogastropoda	NCBITaxon	NCBITaxon:69675	State of California	GAZ	GAZ:00002461	33.6	degree	UO	UO:0000185	-117.9	degree	UO	UO:0000185	Sampling	130589	Corona del Mar, CA
2412	Patellogastropoda	NCBITaxon	NCBITaxon:69675	State of California	GAZ	GAZ:00002461	37.9	degree	UO	UO:0000185	-122.7	degree	UO	UO:0000185	Sampling	130590	Bolinas Bay, CA
E1998	Patellogastropoda	NCBITaxon	NCBITaxon:69675	State of Washington	GAZ	GAZ:00002553	32.7	degree	UO	UO:0000185	-117.2	degree	UO	UO:0000185	Sampling	130591	Point Loma, CA
R7174	Patellogastropoda	NCBITaxon	NCBITaxon:69675	State of California	GAZ	GAZ:00002461	47.6	degree	UO	UO:0000185	-122.5	degree	UO	UO:0000185	Sampling	130592	Restoration Point, Bainbridge Island, WA
E811	Patellogastropoda	NCBITaxon	NCBITaxon:69675	State of California	GAZ	GAZ:00002461	38.9	degree	UO	UO:0000185	-123.7	degree	UO	UO:0000185	Sampling	130593	Seal Beach rocks near Lighthouse Point, CA
E507	Patellogastropoda	NCBITaxon	NCBITaxon:69675	State of Washington	GAZ	GAZ:00002553	36.8	degree	UO	UO:0000185	-121.8	degree	UO	UO:0000185	Sampling	130595	Moss Landing, CA
E6848	Patellogastropoda	NCBITaxon	NCBITaxon:69675	State of California	GAZ	GAZ:00002461	48.4	degree	UO	UO:0000185	-124.6	degree	UO	UO:0000185	Sampling	130596	Neah Bay, WA
E755	Patellogastropoda	NCBITaxon	NCBITaxon:69675	State of California	GAZ	GAZ:00002461	37	degree	UO	UO:0000185	-122	degree	UO	UO:0000185	Sampling	130597	Santa Cruz, CA
E891	Patellogastropoda	NCBITaxon	NCBITaxon:69675	State of California	GAZ	GAZ:00002461	37.2	degree	UO	UO:0000185	-122.4	degree	UO	UO:0000185	Sampling	130598	Pigeon Point, CA
E177	Patellogastropoda	NCBITaxon	NCBITaxon:69675	State of California	GAZ	GAZ:00002461	39.3	degree	UO	UO:0000185	-123.8	degree	UO	UO:0000185	Sampling	130599	Russian Gulch, CA
E586	Patellogastropoda	NCBITaxon	NCBITaxon:69675	State of California	GAZ	GAZ:00002461	33.2	degree	UO	UO:0000185	-119.5	degree	UO	UO:0000185	Sampling	130600	Southeast corner of San Nicolas Island, CA
E191	Patellogastropoda	NCBITaxon	NCBITaxon:69675	State of Washington	GAZ	GAZ:00002553	41.6	degree	UO	UO:0000185	-124.1	degree	UO	UO:0000185	Sampling	130601	North end of False Klamath Cove, Requia, CA
E1309	Patellogastropoda	NCBITaxon	NCBITaxon:69675	State of California	GAZ	GAZ:00002461	48.5	degree	UO	UO:0000185	-122.9	degree	UO	UO:0000185	Sampling	130602	Davis Bay, Lopez Island, WA
E744	Patellogastropoda	NCBITaxon	NCBITaxon:69675	State of California	GAZ	GAZ:00002461	38.3	degree	UO	UO:0000185	-123.1	degree	UO	UO:0000185	Sampling	130603	Horseshoe Cove, CA
2419	Patellogastropoda	NCBITaxon	NCBITaxon:69675	State of California	GAZ	GAZ:00002461	37.5	degree	UO	UO:0000185	-122.5	degree	UO	UO:0000185	Sampling	130604	Moss Beach, Half Moon Bay, CA
2388	Patellogastropoda	NCBITaxon	NCBITaxon:69675	State of California	GAZ	GAZ:00002461	33.7	degree	UO	UO:0000185	-118.3	degree	UO	UO:0000185	Sampling	130605	San Pedro, CA
R1685	Patellogastropoda	NCBITaxon	NCBITaxon:69675	State of California	GAZ	GAZ:00002461	37.8	degree	UO	UO:0000185	-122.5	degree	UO	UO:0000185	Sampling	130606	Golden Gate, CA
2781	Patellogastropoda	NCBITaxon	NCBITaxon:69675	State of California	GAZ	GAZ:00002461	32.8	degree	UO	UO:0000185	-117.3	degree	UO	UO:0000185	Sampling	130607	Crystal Pier, Pacific Beach, CA
2439	Patellogastropoda	NCBITaxon	NCBITaxon:69675	State of California	GAZ	GAZ:00002461	37.9	degree	UO	UO:0000185	-122.7	degree	UO	UO:0000185	Sampling	130608	Bolinas, CA
2439	Patellogastropoda	NCBITaxon	NCBITaxon:69675	State of California	GAZ	GAZ:00002461	37.9	degree	UO	UO:0000185	-122.7	degree	UO	UO:0000185	Sampling	130609	Bolinas, CA
2439	Patellogastropoda	NCBITaxon	NCBITaxon:69675	State of California	GAZ	GAZ:00002461	37.9	degree	UO	UO:0000185	-122.7	degree	UO	UO:0000185	Sampling	130610	Bolinas, CA
R1744	Patellogastropoda	NCBITaxon	NCBITaxon:69675	State of California	GAZ	GAZ:00002461	39.3	degree	UO	UO:0000185	-123.8	degree	UO	UO:0000185	Sampling	130611	Russian Gulch, CA
E3166	Patellogastropoda	NCBITaxon	NCBITaxon:69675	State of California	GAZ	GAZ:00002461	33.5	degree	UO	UO:0000185	-117.7	degree	UO	UO:0000185	Sampling	130612	Dana Point, CA
R3448	Patellogastropoda	NCBITaxon	NCBITaxon:69675	State of California	GAZ	GAZ:00002461	34.5	degree	UO	UO:0000185	-120	degree	UO	UO:0000185	Sampling	130613	Capitan, CA
IP10950	Patellogastropoda	NCBITaxon	NCBITaxon:69675	State of California	GAZ	GAZ:00002461	33.2	degree	UO	UO:0000185	-119.5	degree	UO	UO:0000185	Sampling	130614	San Nicolas Island, CA
E1458	Patellogastropoda	NCBITaxon	NCBITaxon:69675	State of Washington	GAZ	GAZ:00002553	32.9	degree	UO	UO:0000185	-117.3	degree	UO	UO:0000185	Sampling	130615	Just north of Scripps, La Jolla, CA
E6849	Patellogastropoda	NCBITaxon	NCBITaxon:69675	State of California	GAZ	GAZ:00002461	48.4	degree	UO	UO:0000185	-122.7	degree	UO	UO:0000185	Sampling	130616	Rosario Beach, WA
E358	Patellogastropoda	NCBITaxon	NCBITaxon:69675	State of California	GAZ	GAZ:00002461	38.6	degree	UO	UO:0000185	-123.4	degree	UO	UO:0000185	Sampling	130617	Horseshoe Point, CA
E659	Patellogastropoda	NCBITaxon	NCBITaxon:69675	State of Washington	GAZ	GAZ:00002553	37.2	degree	UO	UO:0000185	-122.4	degree	UO	UO:0000185	Sampling	130618	One mile north of Pigeon Point, CA
E1327	Patellogastropoda	NCBITaxon	NCBITaxon:69675	State of California	GAZ	GAZ:00002461	48.5	degree	UO	UO:0000185	-123	degree	UO	UO:0000185	Sampling	130619	Brown Island, Friday Harbor, WA
2392	Patellogastropoda	NCBITaxon	NCBITaxon:69675	State of California	GAZ	GAZ:00002461	32.7	degree	UO	UO:0000185	-117.2	degree	UO	UO:0000185	Sampling	130620	San Diego, CA
2391	Patellogastropoda	NCBITaxon	NCBITaxon:69675	State of Baja California	GAZ	GAZ:00006870	33.5	degree	UO	UO:0000185	-119	degree	UO	UO:0000185	Sampling	130621	Santa Barbara Island, CA
R1696	Patellogastropoda	NCBITaxon	NCBITaxon:69675	State of Baja California	GAZ	GAZ:00006870									Sampling	130622	Lagoon Head, Baja
R1671	Patellogastropoda	NCBITaxon	NCBITaxon:69675	State of California	GAZ	GAZ:00002461	27.7	degree	UO	UO:0000185	-114.9	degree	UO	UO:0000185	Sampling	130623	Bahia Tortugas, Baja
E6102	Patellogastropoda	NCBITaxon	NCBITaxon:69675	State of California	GAZ	GAZ:00002461	38.3	degree	UO	UO:0000185	-123.1	degree	UO	UO:0000185	Sampling	130624	Mussel Point, CA
E5059	Patellogastropoda	NCBITaxon	NCBITaxon:69675	State of California	GAZ	GAZ:00002461	39.3	degree	UO	UO:0000185	-123.8	degree	UO	UO:0000185	Sampling	130625	Russian Gulch, CA
E869	Patellogastropoda	NCBITaxon	NCBITaxon:69675	State of California	GAZ	GAZ:00002461	34	degree	UO	UO:0000185	-119.8	degree	UO	UO:0000185	Sampling	130626	Frazer Point, Santa Cruz Island, CA
E702	Patellogastropoda	NCBITaxon	NCBITaxon:69675	State of California	GAZ	GAZ:00002461	35.4	degree	UO	UO:0000185	-120.9	degree	UO	UO:0000185	Sampling	130627	Cayucos, CA
E147	Patellogastropoda	NCBITaxon	NCBITaxon:69675	State of California	GAZ	GAZ:00002461	36.6	degree	UO	UO:0000185	-121.9	degree	UO	UO:0000185	Sampling	130628	Spanish Bay, 17 Mile Drive, Monterey, CA
E2120	Patellogastropoda	NCBITaxon	NCBITaxon:69675	State of California	GAZ	GAZ:00002461	38.3	degree	UO	UO:0000185	-123.1	degree	UO	UO:0000185	Sampling	130629	Bodega Head, CA
E580	Patellogastropoda	NCBITaxon	NCBITaxon:69675	State of California	GAZ	GAZ:00002461	33.5	degree	UO	UO:0000185	-119	degree	UO	UO:0000185	Sampling	130630	South-southeast shore, Santa Barbara Island, CA
D8919	Patellogastropoda	NCBITaxon	NCBITaxon:69675	State of California	GAZ	GAZ:00002461	38.3	degree	UO	UO:0000185	-123.1	degree	UO	UO:0000185	Sampling	130631	Mussel Point, CA
A4217	Patellogastropoda	NCBITaxon	NCBITaxon:69675	State of California	GAZ	GAZ:00002461	37.9	degree	UO	UO:0000185	-122.6	degree	UO	UO:0000185	Sampling	130632	Stinson Beach, CA
E677	Patellogastropoda	NCBITaxon	NCBITaxon:69675	State of California	GAZ	GAZ:00002461	33.7	degree	UO	UO:0000185	-118.3	degree	UO	UO:0000185	Sampling	130634	Whites Point, San Pedro Qd, CA
E2581	Patellogastropoda	NCBITaxon	NCBITaxon:69675	State of Washington	GAZ	GAZ:00002553	32.8	degree	UO	UO:0000185	-117.3	degree	UO	UO:0000185	Sampling	130635	Bird Rock, CA
E1299	Patellogastropoda	NCBITaxon	NCBITaxon:69675	State of California	GAZ	GAZ:00002461	48.5	degree	UO	UO:0000185	-123	degree	UO	UO:0000185	Sampling	130636	Minnesota Reef, San Juan Island, WA
E1255	Patellogastropoda	NCBITaxon	NCBITaxon:69675	State of California	GAZ	GAZ:00002461	36.4	degree	UO	UO:0000185	-121.9	degree	UO	UO:0000185	Sampling	130637	Soberanes Point, CA
E195	Patellogastropoda	NCBITaxon	NCBITaxon:69675	State of Washington	GAZ	GAZ:00002553	41.6	degree	UO	UO:0000185	-124.1	degree	UO	UO:0000185	Sampling	130638	South end of False Klamath Cove, Requia, CA
2770	Patellogastropoda	NCBITaxon	NCBITaxon:69675	State of California	GAZ	GAZ:00002461	48.5	degree	UO	UO:0000185	-123.1	degree	UO	UO:0000185	Sampling	130639	San Juan Island, WA
2390	Patellogastropoda	NCBITaxon	NCBITaxon:69675	State of Baja California	GAZ	GAZ:00006870	34.4	degree	UO	UO:0000185	-119.7	degree	UO	UO:0000185	Sampling	130640	Santa Barbara, CA
E3904	Patellogastropoda	NCBITaxon	NCBITaxon:69675	State of California	GAZ	GAZ:00002461	32.4	degree	UO	UO:0000185	-117.1	degree	UO	UO:0000185	Sampling	130641	Five miles north of Rosarita Beach, Baja
E153	Patellogastropoda	NCBITaxon	NCBITaxon:69675	State of California	GAZ	GAZ:00002461	38.2	degree	UO	UO:0000185	-123	degree	UO	UO:0000185	Sampling	130643	Tomales Point, CA
E307	Patellogastropoda	NCBITaxon	NCBITaxon:69675	State of California	GAZ	GAZ:00002461	36.6	degree	UO	UO:0000185	-121.9	degree	UO	UO:0000185	Sampling	130645	Mission Point, CA
E733	Patellogastropoda	NCBITaxon	NCBITaxon:69675	State of California	GAZ	GAZ:00002461	38.4	degree	UO	UO:0000185	-123.1	degree	UO	UO:0000185	Sampling	130646	Shell Beach, Bodega Head, CA
E2518	Patellogastropoda	NCBITaxon	NCBITaxon:69675	State of California	GAZ	GAZ:00002461	33	degree	UO	UO:0000185	-117.3	degree	UO	UO:0000185	Sampling	130647	Solana Beach, Del Mar, CA
E342	Patellogastropoda	NCBITaxon	NCBITaxon:69675	State of California	GAZ	GAZ:00002461	38	degree	UO	UO:0000185	-122.9	degree	UO	UO:0000185	Sampling	130648	Drakes Estero, CA
E665	Patellogastropoda	NCBITaxon	NCBITaxon:69675	State of California	GAZ	GAZ:00002461	37	degree	UO	UO:0000185	-122.2	degree	UO	UO:0000185	Sampling	130649	Scott Creek, Davenport, CA
E170	Patellogastropoda	NCBITaxon	NCBITaxon:69675	State of California	GAZ	GAZ:00002461	38.4	degree	UO	UO:0000185	-123.1	degree	UO	UO:0000185	Sampling	130650	Duncans Point, CA
E819	Patellogastropoda	NCBITaxon	NCBITaxon:69675	State of California	GAZ	GAZ:00002461	39	degree	UO	UO:0000185	-123.7	degree	UO	UO:0000185	Sampling	130651	North of Lighthouse Point, Arena, CA
E717	Patellogastropoda	NCBITaxon	NCBITaxon:69675	State of California	GAZ	GAZ:00002461	38.6	degree	UO	UO:0000185	-123.3	degree	UO	UO:0000185	Sampling	130652	Salt Point, CA
2390	Patellogastropoda	NCBITaxon	NCBITaxon:69675	State of California	GAZ	GAZ:00002461	34.4	degree	UO	UO:0000185	-119.7	degree	UO	UO:0000185	Sampling	130653	Santa Barbara, CA
E6521	Patellogastropoda	NCBITaxon	NCBITaxon:69675	State of California	GAZ	GAZ:00002461	35.4	degree	UO	UO:0000185	-120.9	degree	UO	UO:0000185	Sampling	130654	Morro Beach, CA
E222	Patellogastropoda	NCBITaxon	NCBITaxon:69675	State of California	GAZ	GAZ:00002461	40.4	degree	UO	UO:0000185	-124.4	degree	UO	UO:0000185	Sampling	130656	Two miles south of Cape Mendocino, CA
2419	Patellogastropoda	NCBITaxon	NCBITaxon:69675	State of California	GAZ	GAZ:00002461	37.5	degree	UO	UO:0000185	-122.5	degree	UO	UO:0000185	Sampling	130658	Moss Beach, Half Moon Bay, CA
E357	Patellogastropoda	NCBITaxon	NCBITaxon:69675	State of California	GAZ	GAZ:00002461	38.6	degree	UO	UO:0000185	-123.4	degree	UO	UO:0000185	Sampling	130659	Horseshoe Point, CA
2395	Patellogastropoda	NCBITaxon	NCBITaxon:69675	State of California	GAZ	GAZ:00002461	36.6	degree	UO	UO:0000185	-121.9	degree	UO	UO:0000185	Sampling	130660	Monterey, CA
2439	Patellogastropoda	NCBITaxon	NCBITaxon:69675	State of California	GAZ	GAZ:00002461	37.9	degree	UO	UO:0000185	-122.7	degree	UO	UO:0000185	Sampling	130661	Bolinas, CA
E6838	Patellogastropoda	NCBITaxon	NCBITaxon:69675	State of California	GAZ	GAZ:00002461	36.6	degree	UO	UO:0000185	-121.9	degree	UO	UO:0000185	Sampling	130662	Monterey, CA
3117	Patellogastropoda	NCBITaxon	NCBITaxon:69675	State of California	GAZ	GAZ:00002461									Sampling	130663	CA
E258	Patellogastropoda	NCBITaxon	NCBITaxon:69675	State of California	GAZ	GAZ:00002461	39.1	degree	UO	UO:0000185	-123.7	degree	UO	UO:0000185	Sampling	130664	Near mouth of Elk Creek, South of Elk Creek, CA
E743	Patellogastropoda	NCBITaxon	NCBITaxon:69675	State of California	GAZ	GAZ:00002461	38.3	degree	UO	UO:0000185	-123.1	degree	UO	UO:0000185	Sampling	130665	Horseshoe Cove, CA
E1239	Patellogastropoda	NCBITaxon	NCBITaxon:69675	State of California	GAZ	GAZ:00002461	37.2	degree	UO	UO:0000185	-122.4	degree	UO	UO:0000185	Sampling	130666	Pigeon Point, CA
E3828	Patellogastropoda	NCBITaxon	NCBITaxon:69675	State of California	GAZ	GAZ:00002461	34	degree	UO	UO:0000185	-120.1	degree	UO	UO:0000185	Sampling	130667	West of Canada Tecelate, Santa Rosa Island, CA
E266	Patellogastropoda	NCBITaxon	NCBITaxon:69675	State of California	GAZ	GAZ:00002461	38.8	degree	UO	UO:0000185	-123.6	degree	UO	UO:0000185	Sampling	130668	Havens Neck, CA
E1996	Patellogastropoda	NCBITaxon	NCBITaxon:69675	State of Baja California	GAZ	GAZ:00006870	32.7	degree	UO	UO:0000185	-117.2	degree	UO	UO:0000185	Sampling	130669	Point Loma, CA
E1959	Patellogastropoda	NCBITaxon	NCBITaxon:69675	State of California	GAZ	GAZ:00002461	32.1	degree	UO	UO:0000185	-116.5	degree	UO	UO:0000185	Sampling	130670	South of Rio Guadalupe, Baja
E386	Patellogastropoda	NCBITaxon	NCBITaxon:69675	State of California	GAZ	GAZ:00002461	35.6	degree	UO	UO:0000185	-121.2	degree	UO	UO:0000185	Sampling	130671	One mile south of San Simeon, CA
E1578	Patellogastropoda	NCBITaxon	NCBITaxon:69675	State of California	GAZ	GAZ:00002461	38.9	degree	UO	UO:0000185	-123.7	degree	UO	UO:0000185	Sampling	130672	Arena Cove, CA
E243	Patellogastropoda	NCBITaxon	NCBITaxon:69675	State of California	GAZ	GAZ:00002461	39.7	degree	UO	UO:0000185	-123.8	degree	UO	UO:0000185	Sampling	130673	Cape Vizcaino, CA
E442	Patellogastropoda	NCBITaxon	NCBITaxon:69675	State of California	GAZ	GAZ:00002461	33.5	degree	UO	UO:0000185	-117.7	degree	UO	UO:0000185	Sampling	130675	Dana Point, CA
E818	Patellogastropoda	NCBITaxon	NCBITaxon:69675	State of California	GAZ	GAZ:00002461	38.9	degree	UO	UO:0000185	-123.7	degree	UO	UO:0000185	Sampling	130676	Point Arena, CA
B831	Patellogastropoda	NCBITaxon	NCBITaxon:69675	State of California	GAZ	GAZ:00002461	37.8	degree	UO	UO:0000185	-122.5	degree	UO	UO:0000185	Sampling	130677	Ocean Beach, CA
B911	Patellogastropoda	NCBITaxon	NCBITaxon:69675	State of California	GAZ	GAZ:00002461	35.6	degree	UO	UO:0000185	-121.1	degree	UO	UO:0000185	Sampling	130678	Cambria, CA
2412	Patellogastropoda	NCBITaxon	NCBITaxon:69675	State of California	GAZ	GAZ:00002461	37.9	degree	UO	UO:0000185	-122.7	degree	UO	UO:0000185	Sampling	130679	Bolinas Bay, CA
E6839	Patellogastropoda	NCBITaxon	NCBITaxon:69675	State of California	GAZ	GAZ:00002461	35.6	degree	UO	UO:0000185	-121.2	degree	UO	UO:0000185	Sampling	130680	San Simeon, CA
E754	Patellogastropoda	NCBITaxon	NCBITaxon:69675	State of California	GAZ	GAZ:00002461	37	degree	UO	UO:0000185	-122	degree	UO	UO:0000185	Sampling	130681	Santa Cruz, CA
E517	Patellogastropoda	NCBITaxon	NCBITaxon:69675	State of California	GAZ	GAZ:00002461	35.6	degree	UO	UO:0000185	-121.2	degree	UO	UO:0000185	Sampling	130682	San Simeon, CA
E1399	Patellogastropoda	NCBITaxon	NCBITaxon:69675	State of California	GAZ	GAZ:00002461	33.5	degree	UO	UO:0000185	-117.7	degree	UO	UO:0000185	Sampling	130683	One and a half miles north of Dana Point, CA
E490	Patellogastropoda	NCBITaxon	NCBITaxon:69675	State of Baja California	GAZ	GAZ:00006870	34.3	degree	UO	UO:0000185	-119.4	degree	UO	UO:0000185	Sampling	130684	Rincon Beach, CA
E3248	Patellogastropoda	NCBITaxon	NCBITaxon:69675	State of California	GAZ	GAZ:00002461	32.1	degree	UO	UO:0000185	-116.9	degree	UO	UO:0000185	Sampling	130685	South of La Mision River, Baja
E490	Patellogastropoda	NCBITaxon	NCBITaxon:69675	State of California	GAZ	GAZ:00002461	34.3	degree	UO	UO:0000185	-119.4	degree	UO	UO:0000185	Sampling	130686	Rincon Beach, CA
E48	Patellogastropoda	NCBITaxon	NCBITaxon:69675	State of California	GAZ	GAZ:00002461	38.3	degree	UO	UO:0000185	-123	degree	UO	UO:0000185	Sampling	130687	Dillon Beach, CA
E983	Patellogastropoda	NCBITaxon	NCBITaxon:69675	State of California	GAZ	GAZ:00002461	32.9	degree	UO	UO:0000185	-117.3	degree	UO	UO:0000185	Sampling	130688	Devils Slide, San Diego, CA
E374	Patellogastropoda	NCBITaxon	NCBITaxon:69675	State of California	GAZ	GAZ:00002461	34.4	degree	UO	UO:0000185	-120.5	degree	UO	UO:0000185	Sampling	130689	Government Point, CA
E37	Patellogastropoda	NCBITaxon	NCBITaxon:69675	State of California	GAZ	GAZ:00002461	37.9	degree	UO	UO:0000185	-122.7	degree	UO	UO:0000185	Sampling	130690	Duxbury Reef, CA
E96	Patellogastropoda	NCBITaxon	NCBITaxon:69675	State of California	GAZ	GAZ:00002461	37.5	degree	UO	UO:0000185	-122.5	degree	UO	UO:0000185	Sampling	130691	Moss Beach, Half Moon Bay, CA
E3835	Patellogastropoda	NCBITaxon	NCBITaxon:69675	State of California	GAZ	GAZ:00002461	35.3	degree	UO	UO:0000185	-120.9	degree	UO	UO:0000185	Sampling	130692	Half mile north of Point Buchon, CA
E146	Patellogastropoda	NCBITaxon	NCBITaxon:69675	State of Baja California	GAZ	GAZ:00006870	36.6	degree	UO	UO:0000185	-121.9	degree	UO	UO:0000185	Sampling	130693	Monterey, CA
E1973	Patellogastropoda	NCBITaxon	NCBITaxon:69675	State of Baja California	GAZ	GAZ:00006870									Sampling	130694	Halfway Reef, Baja
E4024	Patellogastropoda	NCBITaxon	NCBITaxon:69675	State of California	GAZ	GAZ:00002461	30.6	degree	UO	UO:0000185	-115.9	degree	UO	UO:0000185	Sampling	130695	San Quintin Bay, Baja
E627	Patellogastropoda	NCBITaxon	NCBITaxon:69675	State of California	GAZ	GAZ:00002461	33.9	degree	UO	UO:0000185	-120	degree	UO	UO:0000185	Sampling	130696	East Point, Santa Rosa Island, CA
2403	Patellogastropoda	NCBITaxon	NCBITaxon:69675	State of California	GAZ	GAZ:00002461	37	degree	UO	UO:0000185	-122	degree	UO	UO:0000185	Sampling	130697	Santa Cruz, CA
2390	Patellogastropoda	NCBITaxon	NCBITaxon:69675	State of Washington	GAZ	GAZ:00002553	34.4	degree	UO	UO:0000185	-119.7	degree	UO	UO:0000185	Sampling	130698	Santa Barbara, CA
2400	Patellogastropoda	NCBITaxon	NCBITaxon:69675	State of California	GAZ	GAZ:00002461	47.8	degree	UO	UO:0000185	-122.4	degree	UO	UO:0000185	Sampling	130699	Puget Sound, WA
2412	Patellogastropoda	NCBITaxon	NCBITaxon:69675	State of California	GAZ	GAZ:00002461	37.9	degree	UO	UO:0000185	-122.7	degree	UO	UO:0000185	Sampling	130700	Bolinas Bay, CA
2411	Patellogastropoda	NCBITaxon	NCBITaxon:69675	State of California	GAZ	GAZ:00002461	37.2	degree	UO	UO:0000185	-122.4	degree	UO	UO:0000185	Sampling	130701	Pigeon Point, CA
2410	Patellogastropoda	NCBITaxon	NCBITaxon:69675	State of California	GAZ	GAZ:00002461	37.5	degree	UO	UO:0000185	-122.4	degree	UO	UO:0000185	Sampling	130702	Half Moon Bay, CA
R1652	Patellogastropoda	NCBITaxon	NCBITaxon:69675	State of California	GAZ	GAZ:00002461	37.9	degree	UO	UO:0000185	-122.6	degree	UO	UO:0000185	Sampling	130703	Stinson Beach, CA
2398	Patellogastropoda	NCBITaxon	NCBITaxon:69675	State of California	GAZ	GAZ:00002461	48.3	degree	UO	UO:0000185	-124	degree	UO	UO:0000185	Sampling	130704	Straits of Fuca, Vancouver Island, CA
R1775	Patellogastropoda	NCBITaxon	NCBITaxon:69675	State of California	GAZ	GAZ:00002461	36.6	degree	UO	UO:0000185	-121.9	degree	UO	UO:0000185	Sampling	130705	Point Pinos, Pacific Grove, CA
2439	Patellogastropoda	NCBITaxon	NCBITaxon:69675	State of Washington	GAZ	GAZ:00002553	37.9	degree	UO	UO:0000185	-122.7	degree	UO	UO:0000185	Sampling	130706	Bolinas, CA
2432	Patellogastropoda	NCBITaxon	NCBITaxon:69675	State of Baja California	GAZ	GAZ:00006870	48.1	degree	UO	UO:0000185	-122.8	degree	UO	UO:0000185	Sampling	130707	Port Townsend, WA
E1949	Patellogastropoda	NCBITaxon	NCBITaxon:69675	State of California	GAZ	GAZ:00002461	32.4	degree	UO	UO:0000185	-117.2	degree	UO	UO:0000185	Sampling	130708	South Coronado Island, Baja
E6508	Patellogastropoda	NCBITaxon	NCBITaxon:69675	State of Washington	GAZ	GAZ:00002553	40.4	degree	UO	UO:0000185	-124.4	degree	UO	UO:0000185	Sampling	130709	1000 yards south of Cape Mendocino, CA
R3398	Patellogastropoda	NCBITaxon	NCBITaxon:69675	State of California	GAZ	GAZ:00002461	48.5	degree	UO	UO:0000185	-123	degree	UO	UO:0000185	Sampling	130710	Friday Harbor, WA
2391	Patellogastropoda	NCBITaxon	NCBITaxon:69675	State of Alaska	GAZ	GAZ:00002521	33.5	degree	UO	UO:0000185	-119	degree	UO	UO:0000185	Sampling	130711	Santa Barbara Island, CA
2896	Patellogastropoda	NCBITaxon	NCBITaxon:69675	State of California	GAZ	GAZ:00002461	57.1	degree	UO	UO:0000185	-135.3	degree	UO	UO:0000185	Sampling	130712	Sitka, AK
E720	Patellogastropoda	NCBITaxon	NCBITaxon:69675	State of California	GAZ	GAZ:00002461	38.6	degree	UO	UO:0000185	-123.3	degree	UO	UO:0000185	Sampling	130713	Salt Point, CA
2395	Patellogastropoda	NCBITaxon	NCBITaxon:69675	State of Alaska	GAZ	GAZ:00002521	36.6	degree	UO	UO:0000185	-121.9	degree	UO	UO:0000185	Sampling	130714	Monterey, CA
R516	Patellogastropoda	NCBITaxon	NCBITaxon:69675	State of Alaska	GAZ	GAZ:00002521	57.5	degree	UO	UO:0000185	-135.5	degree	UO	UO:0000185	Sampling	130715	Bear Bay, Baranoff Island, AK
R517	Patellogastropoda	NCBITaxon	NCBITaxon:69675	State of California	GAZ	GAZ:00002461	56.9	degree	UO	UO:0000185	-134.8	degree	UO	UO:0000185	Sampling	130716	Red Bluff Bay, Baranoff Island, AK
2440	Patellogastropoda	NCBITaxon	NCBITaxon:69675	State of Washington	GAZ	GAZ:00002553									Sampling	130717	Tobin Beach, CA
B892	Patellogastropoda	NCBITaxon	NCBITaxon:69675	State of Washington	GAZ	GAZ:00002553	48.5	degree	UO	UO:0000185	-123	degree	UO	UO:0000185	Sampling	130718	Friday Harbor, WA
R7163	Patellogastropoda	NCBITaxon	NCBITaxon:69675	State of Washington	GAZ	GAZ:00002553	48.2	degree	UO	UO:0000185	-123.7	degree	UO	UO:0000185	Sampling	130719	Port Crescent, WA
R7209	Patellogastropoda	NCBITaxon	NCBITaxon:69675	State of Washington	GAZ	GAZ:00002553	48.2	degree	UO	UO:0000185	-124.1	degree	UO	UO:0000185	Sampling	130720	Pillar Point near Pysht, WA
R7173	Patellogastropoda	NCBITaxon	NCBITaxon:69675	Province of British Columbia	GAZ	GAZ:00002562	48.3	degree	UO	UO:0000185	-124.3	degree	UO	UO:0000185	Sampling	130721	Clallam Bay, WA
3341	Patellogastropoda	NCBITaxon	NCBITaxon:69675	State of California	GAZ	GAZ:00002461	48.4	degree	UO	UO:0000185	-123.9	degree	UO	UO:0000185	Sampling	130722	Kirby Creek, Vancouver Island, BC
B835	Patellogastropoda	NCBITaxon	NCBITaxon:69675	State of Alaska	GAZ	GAZ:00002521	32.7	degree	UO	UO:0000185	-117.2	degree	UO	UO:0000185	Sampling	130723	Coronado, CA
B7358	Patellogastropoda	NCBITaxon	NCBITaxon:69675	State of Baja California	GAZ	GAZ:00006870	57.5	degree	UO	UO:0000185	-134.9	degree	UO	UO:0000185	Sampling	130724	Chatham, AK
A9119	Patellogastropoda	NCBITaxon	NCBITaxon:69675	State of California	GAZ	GAZ:00002461	31.6	degree	UO	UO:0000185	-116.7	degree	UO	UO:0000185	Sampling	130725	Punta Santo Tomas, Baja
A6601	Patellogastropoda	NCBITaxon	NCBITaxon:69675	State of Alaska	GAZ	GAZ:00002521	37.5	degree	UO	UO:0000185	-122.5	degree	UO	UO:0000185	Sampling	130726	Moss Beach, Half Moon Bay, CA
R3385	Patellogastropoda	NCBITaxon	NCBITaxon:69675	State of California	GAZ	GAZ:00002461	57.8	degree	UO	UO:0000185	-152.4	degree	UO	UO:0000185	Sampling	130727	Kodiak, AK
A3991	Patellogastropoda	NCBITaxon	NCBITaxon:69675	State of California	GAZ	GAZ:00002461	33.6	degree	UO	UO:0000185	-117.9	degree	UO	UO:0000185	Sampling	130728	Newport Beach, CA
E745	Patellogastropoda	NCBITaxon	NCBITaxon:69675	State of Washington	GAZ	GAZ:00002553	38.3	degree	UO	UO:0000185	-123.1	degree	UO	UO:0000185	Sampling	130729	Horseshoe Cove, CA
R7210	Patellogastropoda	NCBITaxon	NCBITaxon:69675	State of Baja California	GAZ	GAZ:00006870	48.1	degree	UO	UO:0000185	-123.6	degree	UO	UO:0000185	Sampling	130730	Freshwater Bay, WA
E1863	Patellogastropoda	NCBITaxon	NCBITaxon:69675	State of California	GAZ	GAZ:00002461	32.6	degree	UO	UO:0000185	-117.1	degree	UO	UO:0000185	Sampling	130731	Tijuana River, CA-Baja border
E893	Patellogastropoda	NCBITaxon	NCBITaxon:69675	State of California	GAZ	GAZ:00002461	37.2	degree	UO	UO:0000185	-122.4	degree	UO	UO:0000185	Sampling	130732	Pigeon Point, CA
E736	Patellogastropoda	NCBITaxon	NCBITaxon:69675	State of California	GAZ	GAZ:00002461	38.4	degree	UO	UO:0000185	-123.1	degree	UO	UO:0000185	Sampling	130733	Shell Beach, Bodega Head, CA
2395	Patellogastropoda	NCBITaxon	NCBITaxon:69675	State of California	GAZ	GAZ:00002461	36.6	degree	UO	UO:0000185	-121.9	degree	UO	UO:0000185	Sampling	130734	Monterey, CA
2395	Patellogastropoda	NCBITaxon	NCBITaxon:69675	Province of British Columbia	GAZ	GAZ:00002562	36.6	degree	UO	UO:0000185	-121.9	degree	UO	UO:0000185	Sampling	130735	Monterey, CA
R1637	Patellogastropoda	NCBITaxon	NCBITaxon:69675	State of Alaska	GAZ	GAZ:00002521	53.4	degree	UO	UO:0000185	-131.9	degree	UO	UO:0000185	Sampling	130736	East coast of Graham Island, BC
R1583	Patellogastropoda	NCBITaxon	NCBITaxon:69675	State of Washington	GAZ	GAZ:00002553	54.8	degree	UO	UO:0000185	-163.4	degree	UO	UO:0000185	Sampling	130737	False Narrows, Unimak Island, AK
R7162	Patellogastropoda	NCBITaxon	NCBITaxon:69675	State of California	GAZ	GAZ:00002461	48.2	degree	UO	UO:0000185	-124	degree	UO	UO:0000185	Sampling	130739	Twin Rivers, WA
E1262	Patellogastropoda	NCBITaxon	NCBITaxon:69675	State of Alaska	GAZ	GAZ:00002521	38.7	degree	UO	UO:0000185	-123.5	degree	UO	UO:0000185	Sampling	130740	Del Mar Ranch, CA
R3385	Patellogastropoda	NCBITaxon	NCBITaxon:69675	State of California	GAZ	GAZ:00002461	57.8	degree	UO	UO:0000185	-152.4	degree	UO	UO:0000185	Sampling	130741	Kodiak, AK
E5060	Patellogastropoda	NCBITaxon	NCBITaxon:69675	State of California	GAZ	GAZ:00002461	39.3	degree	UO	UO:0000185	-123.8	degree	UO	UO:0000185	Sampling	130742	Russian Gulch, CA
E3837	Patellogastropoda	NCBITaxon	NCBITaxon:69675	State of Washington	GAZ	GAZ:00002553	35.3	degree	UO	UO:0000185	-120.9	degree	UO	UO:0000185	Sampling	130744	Half mile north of Point Buchon, CA
E403	Patellogastropoda	NCBITaxon	NCBITaxon:69675	State of California	GAZ	GAZ:00002461	48.5	degree	UO	UO:0000185	-123	degree	UO	UO:0000185	Sampling	130745	Brown Island, Friday Harbor, WA
E2122	Patellogastropoda	NCBITaxon	NCBITaxon:69675	State of California	GAZ	GAZ:00002461	38.3	degree	UO	UO:0000185	-123.1	degree	UO	UO:0000185	Sampling	130746	Bodega Head, CA
E425	Patellogastropoda	NCBITaxon	NCBITaxon:69675	State of California	GAZ	GAZ:00002461	38.7	degree	UO	UO:0000185	-123.5	degree	UO	UO:0000185	Sampling	130747	Del Mar Point, CA
2392	Patellogastropoda	NCBITaxon	NCBITaxon:69675	State of California	GAZ	GAZ:00002461	32.7	degree	UO	UO:0000185	-117.2	degree	UO	UO:0000185	Sampling	130748	San Diego, CA
E2455	Patellogastropoda	NCBITaxon	NCBITaxon:69675	State of Baja California	GAZ	GAZ:00006870	34.4	degree	UO	UO:0000185	-119.9	degree	UO	UO:0000185	Sampling	130749	Coal Oil Point, Galeta, CA
E1687	Patellogastropoda	NCBITaxon	NCBITaxon:69675	State of Baja California	GAZ	GAZ:00006870	32.4	degree	UO	UO:0000185	-117.2	degree	UO	UO:0000185	Sampling	130750	South Coronado Island, Baja
E1908	Patellogastropoda	NCBITaxon	NCBITaxon:69675	State of California	GAZ	GAZ:00002461	32.4	degree	UO	UO:0000185	-117.2	degree	UO	UO:0000185	Sampling	130751	South Coronado Island, Baja
E6884	Patellogastropoda	NCBITaxon	NCBITaxon:69675	State of California	GAZ	GAZ:00002461	36.6	degree	UO	UO:0000185	-121.9	degree	UO	UO:0000185	Sampling	130752	Two miles west of Point Pinos, CA
E614	Patellogastropoda	NCBITaxon	NCBITaxon:69675	State of California	GAZ	GAZ:00002461	34	degree	UO	UO:0000185	-120.4	degree	UO	UO:0000185	Sampling	130753	San Miguel Island, Santa Barbara, CA
E6885	Patellogastropoda	NCBITaxon	NCBITaxon:69675	State of California	GAZ	GAZ:00002461	37.5	degree	UO	UO:0000185	-122.5	degree	UO	UO:0000185	Sampling	130754	Moss Beach, Half Moon Bay, CA
D8919	Patellogastropoda	NCBITaxon	NCBITaxon:69675	State of California	GAZ	GAZ:00002461	37.5	degree	UO	UO:0000185	-122.4	degree	UO	UO:0000185	Sampling	130755	Half Moon Bay, CA
E247	Patellogastropoda	NCBITaxon	NCBITaxon:69675	State of Baja California	GAZ	GAZ:00006870	39.7	degree	UO	UO:0000185	-123.8	degree	UO	UO:0000185	Sampling	130756	One mile south of Hardy, CA
E1936	Patellogastropoda	NCBITaxon	NCBITaxon:69675	State of California	GAZ	GAZ:00002461	32.4	degree	UO	UO:0000185	-117.2	degree	UO	UO:0000185	Sampling	130757	South Coronado Island, Baja
E1799	Patellogastropoda	NCBITaxon	NCBITaxon:69675	State of California	GAZ	GAZ:00002461	32.7	degree	UO	UO:0000185	-117.2	degree	UO	UO:0000185	Sampling	130758	Point Loma, CA
E289	Patellogastropoda	NCBITaxon	NCBITaxon:69675	State of California	GAZ	GAZ:00002461	36.6	degree	UO	UO:0000185	-121.9	degree	UO	UO:0000185	Sampling	130759	Point Pinos, Pacific Grove, CA
E1779	Patellogastropoda	NCBITaxon	NCBITaxon:69675	State of California	GAZ	GAZ:00002461	32.7	degree	UO	UO:0000185	-117.2	degree	UO	UO:0000185	Sampling	130760	Point Loma, CA
E1640	Patellogastropoda	NCBITaxon	NCBITaxon:69675	State of California	GAZ	GAZ:00002461	31.6	degree	UO	UO:0000185	-116.4	degree	UO	UO:0000185	Sampling	130761	Santo Tomas, Baja
E6880	Patellogastropoda	NCBITaxon	NCBITaxon:69675	State of California	GAZ	GAZ:00002461	35.6	degree	UO	UO:0000185	-121.2	degree	UO	UO:0000185	Sampling	130762	San Simeon, CA
E890	Patellogastropoda	NCBITaxon	NCBITaxon:69675	State of California	GAZ	GAZ:00002461	38.9	degree	UO	UO:0000185	-123.7	degree	UO	UO:0000185	Sampling	130763	Arena Cove, CA
E1846	Patellogastropoda	NCBITaxon	NCBITaxon:69675	State of California	GAZ	GAZ:00002461	32.7	degree	UO	UO:0000185	-117.2	degree	UO	UO:0000185	Sampling	130764	Point Loma, CA
E6887	Patellogastropoda	NCBITaxon	NCBITaxon:69675	State of California	GAZ	GAZ:00002461	38.4	degree	UO	UO:0000185	-123.1	degree	UO	UO:0000185	Sampling	130765	Shell Beach, Bodega Head, CA
E227	Patellogastropoda	NCBITaxon	NCBITaxon:69675	State of California	GAZ	GAZ:00002461	40.4	degree	UO	UO:0000185	-124.4	degree	UO	UO:0000185	Sampling	130766	Two miles south of Cape Mendocino, CA
E1823	Patellogastropoda	NCBITaxon	NCBITaxon:69675	State of California	GAZ	GAZ:00002461	32.7	degree	UO	UO:0000185	-117.2	degree	UO	UO:0000185	Sampling	130767	Point Loma, CA
2395	Patellogastropoda	NCBITaxon	NCBITaxon:69675	State of California	GAZ	GAZ:00002461	36.6	degree	UO	UO:0000185	-121.9	degree	UO	UO:0000185	Sampling	130768	Monterey, CA
E1856	Patellogastropoda	NCBITaxon	NCBITaxon:69675	State of Washington	GAZ	GAZ:00002553	32.6	degree	UO	UO:0000185	-117.1	degree	UO	UO:0000185	Sampling	130769	Off Tijuana River, Imperial Beach, CA
E1533	Patellogastropoda	NCBITaxon	NCBITaxon:69675	State of California	GAZ	GAZ:00002461	48.6	degree	UO	UO:0000185	-123.2	degree	UO	UO:0000185	Sampling	130770	Garrison Bay, San Juan Island, WA
E5050	Patellogastropoda	NCBITaxon	NCBITaxon:69675	State of California	GAZ	GAZ:00002461	39.3	degree	UO	UO:0000185	-123.8	degree	UO	UO:0000185	Sampling	130771	Russian Gulch, CA
E1878	Patellogastropoda	NCBITaxon	NCBITaxon:69675	State of California	GAZ	GAZ:00002461	32.6	degree	UO	UO:0000185	-117.1	degree	UO	UO:0000185	Sampling	130772	Off Tijuana River, Imperial Beach, CA
E1892	Patellogastropoda	NCBITaxon	NCBITaxon:69675	State of Baja California	GAZ	GAZ:00006870	32.6	degree	UO	UO:0000185	-117.1	degree	UO	UO:0000185	Sampling	130773	Off Tijuana River, Imperial Beach, CA
E1674	Patellogastropoda	NCBITaxon	NCBITaxon:69675	State of California	GAZ	GAZ:00002461	32.4	degree	UO	UO:0000185	-117.3	degree	UO	UO:0000185	Sampling	130774	North Coronado Island, Baja
E6882	Patellogastropoda	NCBITaxon	NCBITaxon:69675	State of Baja California	GAZ	GAZ:00006870	38	degree	UO	UO:0000185	-122.8	degree	UO	UO:0000185	Sampling	130775	Arch Rock, CA
E1681	Patellogastropoda	NCBITaxon	NCBITaxon:69675	State of California	GAZ	GAZ:00002461	32.4	degree	UO	UO:0000185	-117.3	degree	UO	UO:0000185	Sampling	130776	North Coronado Island, Baja
E649	Patellogastropoda	NCBITaxon	NCBITaxon:69675	State of Baja California	GAZ	GAZ:00006870	37.5	degree	UO	UO:0000185	-122.5	degree	UO	UO:0000185	Sampling	130777	Pillar Point, Half Moon Bay, CA
E6886	Patellogastropoda	NCBITaxon	NCBITaxon:69675	State of California	GAZ	GAZ:00002461	31.9	degree	UO	UO:0000185	-116.6	degree	UO	UO:0000185	Sampling	130778	Ensenada, Baja
E135	Patellogastropoda	NCBITaxon	NCBITaxon:69675	State of California	GAZ	GAZ:00002461	37.5	degree	UO	UO:0000185	-122.5	degree	UO	UO:0000185	Sampling	130779	Moss Beach, Half Moon Bay, CA
2787	Patellogastropoda	NCBITaxon	NCBITaxon:69675	State of Baja California	GAZ	GAZ:00006870	39.4	degree	UO	UO:0000185	-123.8	degree	UO	UO:0000185	Sampling	130780	Fort Bragg, CA
A9119	Patellogastropoda	NCBITaxon	NCBITaxon:69675	State of California	GAZ	GAZ:00002461	31.6	degree	UO	UO:0000185	-116.7	degree	UO	UO:0000185	Sampling	130781	Punta Santo Tomas, Baja
E2463	Patellogastropoda	NCBITaxon	NCBITaxon:69675	State of California	GAZ	GAZ:00002461	32.7	degree	UO	UO:0000185	-117.2	degree	UO	UO:0000185	Sampling	130782	Point Loma, CA
2395	Patellogastropoda	NCBITaxon	NCBITaxon:69675	State of California	GAZ	GAZ:00002461	36.6	degree	UO	UO:0000185	-121.9	degree	UO	UO:0000185	Sampling	130783	Monterey, CA
2393	Patellogastropoda	NCBITaxon	NCBITaxon:69675	State of California	GAZ	GAZ:00002461	37.8	degree	UO	UO:0000185	-122.4	degree	UO	UO:0000185	Sampling	130784	San Francisco, CA
2392	Patellogastropoda	NCBITaxon	NCBITaxon:69675	State of Baja California	GAZ	GAZ:00006870	32.7	degree	UO	UO:0000185	-117.2	degree	UO	UO:0000185	Sampling	130786	San Diego, CA
2774	Patellogastropoda	NCBITaxon	NCBITaxon:69675	State of California	GAZ	GAZ:00002461	32.4	degree	UO	UO:0000185	-117.2	degree	UO	UO:0000185	Sampling	130794	Round Island, Baja
2485	Patellogastropoda	NCBITaxon	NCBITaxon:69675	State of California	GAZ	GAZ:00002461	37.3	degree	UO	UO:0000185	-122.4	degree	UO	UO:0000185	Sampling	130812	Pescadero, CA
E101	Patellogastropoda	NCBITaxon	NCBITaxon:69675	State of California	GAZ	GAZ:00002461	37.5	degree	UO	UO:0000185	-122.5	degree	UO	UO:0000185	Sampling	130813	Moss Beach, Half Moon Bay, CA
R1668	Patellogastropoda	NCBITaxon	NCBITaxon:69675	State of California	GAZ	GAZ:00002461	32.7	degree	UO	UO:0000185	-117.2	degree	UO	UO:0000185	Sampling	130814	San Diego, CA
E6933	Patellogastropoda	NCBITaxon	NCBITaxon:69675	State of California	GAZ	GAZ:00002461	38.4	degree	UO	UO:0000185	-123.1	degree	UO	UO:0000185	Sampling	130815	Shell Beach, Bodega Head, CA
E230	Patellogastropoda	NCBITaxon	NCBITaxon:69675	State of California	GAZ	GAZ:00002461	40.4	degree	UO	UO:0000185	-124.4	degree	UO	UO:0000185	Sampling	130816	Two miles south of Cape Mendocino, CA
E829	Patellogastropoda	NCBITaxon	NCBITaxon:69675	State of California	GAZ	GAZ:00002461	36.5	degree	UO	UO:0000185	-121.9	degree	UO	UO:0000185	Sampling	130817	Yankee Point, Soberones, CA
D8919	Patellogastropoda	NCBITaxon	NCBITaxon:69675	State of California	GAZ	GAZ:00002461	37.5	degree	UO	UO:0000185	-122.5	degree	UO	UO:0000185	Sampling	130819	Moss Beach, Half Moon Bay, CA
E72	Patellogastropoda	NCBITaxon	NCBITaxon:69675	Province of British Columbia	GAZ	GAZ:00002562	38.4	degree	UO	UO:0000185	-123.1	degree	UO	UO:0000185	Sampling	130820	Carmet, CA
3394	Patellogastropoda	NCBITaxon	NCBITaxon:69675	State of California	GAZ	GAZ:00002461	48.4	degree	UO	UO:0000185	-123.4	degree	UO	UO:0000185	Sampling	130822	Victoria, BC
E6926	Patellogastropoda	NCBITaxon	NCBITaxon:69675	State of California	GAZ	GAZ:00002461	38	degree	UO	UO:0000185	-122.8	degree	UO	UO:0000185	Sampling	130823	Arch Rock, CA
E1387	Patellogastropoda	NCBITaxon	NCBITaxon:69675	State of California	GAZ	GAZ:00002461	32.8	degree	UO	UO:0000185	-117.3	degree	UO	UO:0000185	Sampling	130824	Two miles south of Scripps, La Jolla, CA
E597	Patellogastropoda	NCBITaxon	NCBITaxon:69675	State of California	GAZ	GAZ:00002461	33.4	degree	UO	UO:0000185	-118.5	degree	UO	UO:0000185	Sampling	130825	Isthmus Cove, Santa Catalina Island, CA
2419	Patellogastropoda	NCBITaxon	NCBITaxon:69675	State of California	GAZ	GAZ:00002461	37.5	degree	UO	UO:0000185	-122.5	degree	UO	UO:0000185	Sampling	130826	Moss Beach, Half Moon Bay, CA
E1580	Patellogastropoda	NCBITaxon	NCBITaxon:69675	State of California	GAZ	GAZ:00002461	38.9	degree	UO	UO:0000185	-123.7	degree	UO	UO:0000185	Sampling	130827	Arena Cove, CA
E895	Patellogastropoda	NCBITaxon	NCBITaxon:69675	State of California	GAZ	GAZ:00002461	37.2	degree	UO	UO:0000185	-122.4	degree	UO	UO:0000185	Sampling	130828	Pigeon Point, CA
B841	Patellogastropoda	NCBITaxon	NCBITaxon:69675	State of California	GAZ	GAZ:00002461	32.8	degree	UO	UO:0000185	-117.3	degree	UO	UO:0000185	Sampling	130829	Bird Rock, CA
E589	Patellogastropoda	NCBITaxon	NCBITaxon:69675	State of California	GAZ	GAZ:00002461	33.2	degree	UO	UO:0000185	-119.5	degree	UO	UO:0000185	Sampling	130830	Southeast corner of San Nicolas Island, CA
B876	Patellogastropoda	NCBITaxon	NCBITaxon:69675	State of Baja California	GAZ	GAZ:00006870	32.8	degree	UO	UO:0000185	-117.3	degree	UO	UO:0000185	Sampling	130831	Mission Beach, CA
E3751	Patellogastropoda	NCBITaxon	NCBITaxon:69675	State of California	GAZ	GAZ:00002461	31.7	degree	UO	UO:0000185	-116.7	degree	UO	UO:0000185	Sampling	130832	North side of Punta Banda, Baja
E140	Patellogastropoda	NCBITaxon	NCBITaxon:69675	State of California	GAZ	GAZ:00002461	36.6	degree	UO	UO:0000185	-121.9	degree	UO	UO:0000185	Sampling	130833	Point Pinos, Pacific Grove, CA
E40	Patellogastropoda	NCBITaxon	NCBITaxon:69675	State of California	GAZ	GAZ:00002461	37.9	degree	UO	UO:0000185	-122.7	degree	UO	UO:0000185	Sampling	130834	Duxbury Reef, CA
2891	Patellogastropoda	NCBITaxon	NCBITaxon:69675	State of California	GAZ	GAZ:00002461	38.7	degree	UO	UO:0000185	-123.4	degree	UO	UO:0000185	Sampling	130835	Stewart's Point, CA
E813	Patellogastropoda	NCBITaxon	NCBITaxon:69675	State of California	GAZ	GAZ:00002461	38.9	degree	UO	UO:0000185	-123.7	degree	UO	UO:0000185	Sampling	130836	Seal Beach rocks near Lighthouse Point, CA
2412	Patellogastropoda	NCBITaxon	NCBITaxon:69675	State of California	GAZ	GAZ:00002461	37.9	degree	UO	UO:0000185	-122.7	degree	UO	UO:0000185	Sampling	130837	Bolinas Bay, CA
E430	Patellogastropoda	NCBITaxon	NCBITaxon:69675	State of California	GAZ	GAZ:00002461	38.7	degree	UO	UO:0000185	-123.5	degree	UO	UO:0000185	Sampling	130838	Del Mar Point, CA
E309	Patellogastropoda	NCBITaxon	NCBITaxon:69675	State of California	GAZ	GAZ:00002461	36.6	degree	UO	UO:0000185	-121.9	degree	UO	UO:0000185	Sampling	130839	Mission Point, CA
E760	Patellogastropoda	NCBITaxon	NCBITaxon:69675	State of California	GAZ	GAZ:00002461	37	degree	UO	UO:0000185	-122	degree	UO	UO:0000185	Sampling	130840	Santa Cruz, CA
2410	Patellogastropoda	NCBITaxon	NCBITaxon:69675	State of California	GAZ	GAZ:00002461	37.5	degree	UO	UO:0000185	-122.4	degree	UO	UO:0000185	Sampling	130841	Half Moon Bay, CA
E578	Patellogastropoda	NCBITaxon	NCBITaxon:69675	State of California	GAZ	GAZ:00002461	33.5	degree	UO	UO:0000185	-118.5	degree	UO	UO:0000185	Sampling	130842	Johnson's Landing, Santa Catalina Island, CA
E697	Patellogastropoda	NCBITaxon	NCBITaxon:69675	State of California	GAZ	GAZ:00002461	35.4	degree	UO	UO:0000185	-120.9	degree	UO	UO:0000185	Sampling	130843	Morro Rock, CA
E346	Patellogastropoda	NCBITaxon	NCBITaxon:69675	State of California	GAZ	GAZ:00002461	38	degree	UO	UO:0000185	-122.9	degree	UO	UO:0000185	Sampling	130844	Drakes Estero, CA
E3145	Patellogastropoda	NCBITaxon	NCBITaxon:69675	State of California	GAZ	GAZ:00002461	32.8	degree	UO	UO:0000185	-117.2	degree	UO	UO:0000185	Sampling	130845	Mission Bay Breakwater, San Diego, CA
E724	Patellogastropoda	NCBITaxon	NCBITaxon:69675	State of California	GAZ	GAZ:00002461	38.6	degree	UO	UO:0000185	-123.3	degree	UO	UO:0000185	Sampling	130846	Salt Point, CA
E871	Patellogastropoda	NCBITaxon	NCBITaxon:69675	State of California	GAZ	GAZ:00002461	34	degree	UO	UO:0000185	-119.8	degree	UO	UO:0000185	Sampling	130848	Frazer Point, Santa Cruz Island, CA
E630	Patellogastropoda	NCBITaxon	NCBITaxon:69675	State of California	GAZ	GAZ:00002461	33.9	degree	UO	UO:0000185	-120	degree	UO	UO:0000185	Sampling	130849	East Point, Santa Rosa Island, CA
E1264	Patellogastropoda	NCBITaxon	NCBITaxon:69675	State of Baja California	GAZ	GAZ:00006870	38.7	degree	UO	UO:0000185	-123.5	degree	UO	UO:0000185	Sampling	130850	Del Mar Ranch, CA
E3253	Patellogastropoda	NCBITaxon	NCBITaxon:69675	State of Baja California	GAZ	GAZ:00006870	32.1	degree	UO	UO:0000185	-116.9	degree	UO	UO:0000185	Sampling	130851	South of La Mision River, Baja
E3062	Patellogastropoda	NCBITaxon	NCBITaxon:69675	State of California	GAZ	GAZ:00002461	31.7	degree	UO	UO:0000185	-116.7	degree	UO	UO:0000185	Sampling	130852	Punta Banda, Baja
E6925	Patellogastropoda	NCBITaxon	NCBITaxon:69675	State of California	GAZ	GAZ:00002461	34	degree	UO	UO:0000185	-118.5	degree	UO	UO:0000185	Sampling	130853	Venice, CA
E3839	Patellogastropoda	NCBITaxon	NCBITaxon:69675	State of California	GAZ	GAZ:00002461	35.3	degree	UO	UO:0000185	-120.9	degree	UO	UO:0000185	Sampling	130854	Half mile north of Point Buchon, CA
E391	Patellogastropoda	NCBITaxon	NCBITaxon:69675	State of California	GAZ	GAZ:00002461	35.6	degree	UO	UO:0000185	-121.2	degree	UO	UO:0000185	Sampling	130855	One mile north of San Simeon, CA
E766	Patellogastropoda	NCBITaxon	NCBITaxon:69675	State of California	GAZ	GAZ:00002461	39.3	degree	UO	UO:0000185	-123.8	degree	UO	UO:0000185	Sampling	130856	Russian Gulch, CA
E3170	Patellogastropoda	NCBITaxon	NCBITaxon:69675	State of California	GAZ	GAZ:00002461	33.5	degree	UO	UO:0000185	-117.7	degree	UO	UO:0000185	Sampling	130857	Dana Point, CA
E2002	Patellogastropoda	NCBITaxon	NCBITaxon:69675	State of California	GAZ	GAZ:00002461	32.7	degree	UO	UO:0000185	-117.2	degree	UO	UO:0000185	Sampling	130858	Point Loma, CA
E690	Patellogastropoda	NCBITaxon	NCBITaxon:69675	State of California	GAZ	GAZ:00002461	34.5	degree	UO	UO:0000185	-120.2	degree	UO	UO:0000185	Sampling	130859	Gaviota Beach, CA
E6928	Patellogastropoda	NCBITaxon	NCBITaxon:69675	State of Baja California	GAZ	GAZ:00006870	35.4	degree	UO	UO:0000185	-120.8	degree	UO	UO:0000185	Sampling	130860	Morro Bay, CA
E2906	Patellogastropoda	NCBITaxon	NCBITaxon:69675	State of California	GAZ	GAZ:00002461	32.1	degree	UO	UO:0000185	-116.9	degree	UO	UO:0000185	Sampling	130861	Halfway between Punta Mezquite and Punta Sal Si Puedes, Baja
E822	Patellogastropoda	NCBITaxon	NCBITaxon:69675	State of California	GAZ	GAZ:00002461	39	degree	UO	UO:0000185	-123.7	degree	UO	UO:0000185	Sampling	130862	North of Lighthouse Point, Arena, CA
E2582	Patellogastropoda	NCBITaxon	NCBITaxon:69675	State of California	GAZ	GAZ:00002461	32.8	degree	UO	UO:0000185	-117.3	degree	UO	UO:0000185	Sampling	130863	Bird Rock, CA
E251	Patellogastropoda	NCBITaxon	NCBITaxon:69675	State of California	GAZ	GAZ:00002461	39.7	degree	UO	UO:0000185	-123.8	degree	UO	UO:0000185	Sampling	130864	One mile south of Hardy, CA
E1404	Patellogastropoda	NCBITaxon	NCBITaxon:69675	State of California	GAZ	GAZ:00002461	33.5	degree	UO	UO:0000185	-117.7	degree	UO	UO:0000185	Sampling	130865	Monarch Bay, CA
E624	Patellogastropoda	NCBITaxon	NCBITaxon:69675	State of California	GAZ	GAZ:00002461	34	degree	UO	UO:0000185	-119.8	degree	UO	UO:0000185	Sampling	130866	Willows Cove, Santa Cruz Island, CA
IP14539	Patellogastropoda	NCBITaxon	NCBITaxon:69675	State of California	GAZ	GAZ:00002461	26.7	degree	UO	UO:0000185	-113.6	degree	UO	UO:0000185	Sampling	130867	Punta Abreojos, Baja
IP14591	Patellogastropoda	NCBITaxon	NCBITaxon:69675	State of California	GAZ	GAZ:00002461	32.7	degree	UO	UO:0000185	-117.3	degree	UO	UO:0000185	Sampling	130868	Sunset Cliffs, San Diego, CA
IP14593	Patellogastropoda	NCBITaxon	NCBITaxon:69675	State of California	GAZ	GAZ:00002461	32.8	degree	UO	UO:0000185	-117.3	degree	UO	UO:0000185	Sampling	130869	Flood Control Channel, San Diego, CA
IP14596	Patellogastropoda	NCBITaxon	NCBITaxon:69675	State of California	GAZ	GAZ:00002461	32.7	degree	UO	UO:0000185	-117.3	degree	UO	UO:0000185	Sampling	130870	Sunset Cliffs, Hill Street, San Diego, CA
R1774	Patellogastropoda	NCBITaxon	NCBITaxon:69675	State of Washington	GAZ	GAZ:00002553	36.5	degree	UO	UO:0000185	-122	degree	UO	UO:0000185	Sampling	130872	Carmel Bay, CA
B361	Patellogastropoda	NCBITaxon	NCBITaxon:69675	State of Washington	GAZ	GAZ:00002553	48.3	degree	UO	UO:0000185	-124.3	degree	UO	UO:0000185	Sampling	130873	Clallam Bay, WA
E6883	Patellogastropoda	NCBITaxon	NCBITaxon:69675	State of California	GAZ	GAZ:00002461	48.7	degree	UO	UO:0000185	-122.9	degree	UO	UO:0000185	Sampling	130874	Crescent Beach, WA
2403	Patellogastropoda	NCBITaxon	NCBITaxon:69675	State of California	GAZ	GAZ:00002461	37	degree	UO	UO:0000185	-122	degree	UO	UO:0000185	Sampling	130875	Santa Cruz, CA
2389	Patellogastropoda	NCBITaxon	NCBITaxon:69675	State of Baja California	GAZ	GAZ:00006870	33.4	degree	UO	UO:0000185	-118.4	degree	UO	UO:0000185	Sampling	130876	Santa Catalina Island, CA
E3904	Patellogastropoda	NCBITaxon	NCBITaxon:69675	State of California	GAZ	GAZ:00002461	32.4	degree	UO	UO:0000185	-117.1	degree	UO	UO:0000185	Sampling	131502	Five miles north of Rosarita Beach, Baja
B835	Patellogastropoda	NCBITaxon	NCBITaxon:69675	State of California	GAZ	GAZ:00002461	32.7	degree	UO	UO:0000185	-117.2	degree	UO	UO:0000185	Sampling	153640	Coronado, CA
IP14766	Patellogastropoda	NCBITaxon	NCBITaxon:69675	State of California	GAZ	GAZ:00002461	32.8	degree	UO	UO:0000185	-117.2	degree	UO	UO:0000185	Sampling	157380	Mission Bay Breakwater, San Diego, CA
IP14767	Patellogastropoda	NCBITaxon	NCBITaxon:69675	State of California	GAZ	GAZ:00002461	35.7	degree	UO	UO:0000185	-121.3	degree	UO	UO:0000185	Sampling	157394	Five miles north of San Simeon, CA
IP14767	Patellogastropoda	NCBITaxon	NCBITaxon:69675	State of California	GAZ	GAZ:00002461	35.7	degree	UO	UO:0000185	-121.3	degree	UO	UO:0000185	Sampling	157395	Five miles north of San Simeon, CA
IP14768	Patellogastropoda	NCBITaxon	NCBITaxon:69675	State of California	GAZ	GAZ:00002461	35.6	degree	UO	UO:0000185	-121.2	degree	UO	UO:0000185	Sampling	157406	Hearst Park, CA
IP14768	Patellogastropoda	NCBITaxon	NCBITaxon:69675	State of California	GAZ	GAZ:00002461	35.6	degree	UO	UO:0000185	-121.2	degree	UO	UO:0000185	Sampling	157408	Hearst Park, CA
IP14769	Patellogastropoda	NCBITaxon	NCBITaxon:69675	State of California	GAZ	GAZ:00002461	34.4	degree	UO	UO:0000185	-120.5	degree	UO	UO:0000185	Sampling	157410	Co Parle North of Point Conception, CA
IP14769	Patellogastropoda	NCBITaxon	NCBITaxon:69675	State of California	GAZ	GAZ:00002461	34.4	degree	UO	UO:0000185	-120.5	degree	UO	UO:0000185	Sampling	157411	North Point Conception, Santa Barbara, CA
IP14771	Patellogastropoda	NCBITaxon	NCBITaxon:69675	State of California	GAZ	GAZ:00002461	35.9	degree	UO	UO:0000185	-121.5	degree	UO	UO:0000185	Sampling	157419	National Forest Beach, Cape San Martin, CA
IP14771	Patellogastropoda	NCBITaxon	NCBITaxon:69675	State of California	GAZ	GAZ:00002461	35.9	degree	UO	UO:0000185	-121.5	degree	UO	UO:0000185	Sampling	157421	National Forest Beach, Cape San Martin, CA
IP14771	Patellogastropoda	NCBITaxon	NCBITaxon:69675	State of California	GAZ	GAZ:00002461	35.9	degree	UO	UO:0000185	-121.5	degree	UO	UO:0000185	Sampling	157423	National Forest Beach, Cape San Martin, CA
IP14771	Patellogastropoda	NCBITaxon	NCBITaxon:69675	State of California	GAZ	GAZ:00002461	35.9	degree	UO	UO:0000185	-121.5	degree	UO	UO:0000185	Sampling	157424	National Forest Beach, Cape San Martin, CA
IP14772	Patellogastropoda	NCBITaxon	NCBITaxon:69675	State of California	GAZ	GAZ:00002461	36	degree	UO	UO:0000185	-121.5	degree	UO	UO:0000185	Sampling	157427	Foot of Jolon Road, CA
IP14773	Patellogastropoda	NCBITaxon	NCBITaxon:69675	State of California	GAZ	GAZ:00002461	32.7	degree	UO	UO:0000185	-117.3	degree	UO	UO:0000185	Sampling	157429	Sunset Cliffs, Osprey Street, San Diego, CA
IP14781	Patellogastropoda	NCBITaxon	NCBITaxon:69675	State of California	GAZ	GAZ:00002461	32.7	degree	UO	UO:0000185	-117.3	degree	UO	UO:0000185	Sampling	157460	Sunset Cliffs, Granger Street, San Diego, CA
IP14787	Patellogastropoda	NCBITaxon	NCBITaxon:69675	State of California	GAZ	GAZ:00002461	32.8	degree	UO	UO:0000185	-117.3	degree	UO	UO:0000185	Sampling	157467	Shell Beach, La Jolla, CA
IP14802	Patellogastropoda	NCBITaxon	NCBITaxon:69675	State of California	GAZ	GAZ:00002461	32.8	degree	UO	UO:0000185	-117.2	degree	UO	UO:0000185	Sampling	157470	Mission Bay Breakwater, San Diego, CA
IP14794	Patellogastropoda	NCBITaxon	NCBITaxon:69675	State of California	GAZ	GAZ:00002461	33.5	degree	UO	UO:0000185	-117.7	degree	UO	UO:0000185	Sampling	157490	Five miles north of Doheny Beach, CA
IP14861	Patellogastropoda	NCBITaxon	NCBITaxon:69675	State of California	GAZ	GAZ:00002461	38.3	degree	UO	UO:0000185	-123.1	degree	UO	UO:0000185	Sampling	157685	Half mile south of Mussel Point, CA
IP14861	Patellogastropoda	NCBITaxon	NCBITaxon:69675	State of California	GAZ	GAZ:00002461	38.3	degree	UO	UO:0000185	-123.1	degree	UO	UO:0000185	Sampling	157686	Half mile south of Mussel Point, CA
IP14862	Patellogastropoda	NCBITaxon	NCBITaxon:69675	State of California	GAZ	GAZ:00002461	38.3	degree	UO	UO:0000185	-123	degree	UO	UO:0000185	Sampling	157688	Bodega Bay, CA
IP14869	Patellogastropoda	NCBITaxon	NCBITaxon:69675	State of California	GAZ	GAZ:00002461	38.3	degree	UO	UO:0000185	-123.1	degree	UO	UO:0000185	Sampling	157697	Mussel Point, CA
IP14869	Patellogastropoda	NCBITaxon	NCBITaxon:69675	State of California	GAZ	GAZ:00002461	38.3	degree	UO	UO:0000185	-123.1	degree	UO	UO:0000185	Sampling	157698	Mussel Point, CA
