# Supplementary material for: Twelve thousand recent patellogastropods from a northeastern Pacific latitudinal gradient
Source: Sci Data. 2018 Jan 9;5:170197. doi: 10.1038/sdata.2017.197 (PMC5759373; doi:10.1038/sdata.2017.197)
Supplement: Supplementary file 1 [file sdata2017197-isa1.zip › a_assay_Kahanamoku.txt]

Sample Name	Protocol REF	Parameter Value[instrument]	Parameter Value[manufacturer]	Protocol REF	Assay Name	Raw Data File	Comment[Data Repository]	Comment[Data Record Accession]	Comment[Data Record URI]	Factor Value[location string]
53000	High-throughput imaging	EOS 5D Mark III	Canon	AutoMorph: Automated morphometric post-processing	53000_processing	doi:10.5281/zenodo.801765	Zenodo	doi:10.5281/zenodo.801765	https://doi.org/10.5281/zenodo.801765	Point Fermin, CA
53001	High-throughput imaging	EOS 5D Mark III	Canon	AutoMorph: Automated morphometric post-processing	53001_processing	doi:10.5281/zenodo.801765	Zenodo	doi:10.5281/zenodo.801765	https://doi.org/10.5281/zenodo.801765	Horseshoe Cove, CA
53002	High-throughput imaging	EOS 5D Mark III	Canon	AutoMorph: Automated morphometric post-processing	53002_processing	doi:10.5281/zenodo.801765	Zenodo	doi:10.5281/zenodo.801765	https://doi.org/10.5281/zenodo.801765	Baja
53003	High-throughput imaging	EOS 5D Mark III	Canon	AutoMorph: Automated morphometric post-processing	53003_processing	doi:10.5281/zenodo.801765	Zenodo	doi:10.5281/zenodo.801765	https://doi.org/10.5281/zenodo.801765	San Hippolita Point, Baja
53005	High-throughput imaging	EOS 5D Mark III	Canon	AutoMorph: Automated morphometric post-processing	53005_processing	doi:10.5281/zenodo.801765	Zenodo	doi:10.5281/zenodo.801765	https://doi.org/10.5281/zenodo.801765	Punta Piedra, Baja
53006	High-throughput imaging	EOS 5D Mark III	Canon	AutoMorph: Automated morphometric post-processing	53006_processing	doi:10.5281/zenodo.801765	Zenodo	doi:10.5281/zenodo.801765	https://doi.org/10.5281/zenodo.801765	Government Point, CA
53007	High-throughput imaging	EOS 5D Mark III	Canon	AutoMorph: Automated morphometric post-processing	53007_processing	doi:10.5281/zenodo.801765	Zenodo	doi:10.5281/zenodo.801765	https://doi.org/10.5281/zenodo.801765	Santa Barbara Island, CA
53008	High-throughput imaging	EOS 5D Mark III	Canon	AutoMorph: Automated morphometric post-processing	53008_processing	doi:10.5281/zenodo.801765	Zenodo	doi:10.5281/zenodo.801765	https://doi.org/10.5281/zenodo.801765	Santa Cruz, CA
53009	High-throughput imaging	EOS 5D Mark III	Canon	AutoMorph: Automated morphometric post-processing	53009_processing	doi:10.5281/zenodo.801765	Zenodo	doi:10.5281/zenodo.801765	https://doi.org/10.5281/zenodo.801765	San Quentin Bay, CA
53010	High-throughput imaging	EOS 5D Mark III	Canon	AutoMorph: Automated morphometric post-processing	53010_processing	doi:10.5281/zenodo.801765	Zenodo	doi:10.5281/zenodo.801765	https://doi.org/10.5281/zenodo.801765	Point Pinos, Pacific Grove, CA
53011	High-throughput imaging	EOS 5D Mark III	Canon	AutoMorph: Automated morphometric post-processing	53011_processing	doi:10.5281/zenodo.801765	Zenodo	doi:10.5281/zenodo.801765	https://doi.org/10.5281/zenodo.801765	Solana Beach, Del Mar, CA
53013	High-throughput imaging	EOS 5D Mark III	Canon	AutoMorph: Automated morphometric post-processing	53013_processing	doi:10.5281/zenodo.801765	Zenodo	doi:10.5281/zenodo.801765	https://doi.org/10.5281/zenodo.801765	San Simeon, CA
53016	High-throughput imaging	EOS 5D Mark III	Canon	AutoMorph: Automated morphometric post-processing	53016_processing	doi:10.5281/zenodo.801765	Zenodo	doi:10.5281/zenodo.801765	https://doi.org/10.5281/zenodo.801765	San Simeon Point, CA
53017	High-throughput imaging	EOS 5D Mark III	Canon	AutoMorph: Automated morphometric post-processing	53017_processing	doi:10.5281/zenodo.801765	Zenodo	doi:10.5281/zenodo.801765	https://doi.org/10.5281/zenodo.801765	La Mision River, Baja
53018	High-throughput imaging	EOS 5D Mark III	Canon	AutoMorph: Automated morphometric post-processing	53018_processing	doi:10.5281/zenodo.801765	Zenodo	doi:10.5281/zenodo.801765	https://doi.org/10.5281/zenodo.801765	San Pedro, CA
53019	High-throughput imaging	EOS 5D Mark III	Canon	AutoMorph: Automated morphometric post-processing	53019_processing	doi:10.5281/zenodo.801765	Zenodo	doi:10.5281/zenodo.801765	https://doi.org/10.5281/zenodo.801765	Coronado, CA
53020	High-throughput imaging	EOS 5D Mark III	Canon	AutoMorph: Automated morphometric post-processing	53020_processing	doi:10.5281/zenodo.801765	Zenodo	doi:10.5281/zenodo.801765	https://doi.org/10.5281/zenodo.801765	Santa Barbara, CA
53021	High-throughput imaging	EOS 5D Mark III	Canon	AutoMorph: Automated morphometric post-processing	53021_processing	doi:10.5281/zenodo.801765	Zenodo	doi:10.5281/zenodo.801765	https://doi.org/10.5281/zenodo.801765	La Jolla, CA
53022	High-throughput imaging	EOS 5D Mark III	Canon	AutoMorph: Automated morphometric post-processing	53022_processing	doi:10.5281/zenodo.801765	Zenodo	doi:10.5281/zenodo.801765	https://doi.org/10.5281/zenodo.801765	Punta Piedra, Baja
53023	High-throughput imaging	EOS 5D Mark III	Canon	AutoMorph: Automated morphometric post-processing	53023_processing	doi:10.5281/zenodo.801765	Zenodo	doi:10.5281/zenodo.801765	https://doi.org/10.5281/zenodo.801765	Dana Point, CA
53024	High-throughput imaging	EOS 5D Mark III	Canon	AutoMorph: Automated morphometric post-processing	53024_processing	doi:10.5281/zenodo.801765	Zenodo	doi:10.5281/zenodo.801765	https://doi.org/10.5281/zenodo.801765	Fort Point, CA
53025	High-throughput imaging	EOS 5D Mark III	Canon	AutoMorph: Automated morphometric post-processing	53025_processing	doi:10.5281/zenodo.801765	Zenodo	doi:10.5281/zenodo.801765	https://doi.org/10.5281/zenodo.801765	Whites Point, San Pedro Qd, CA
53026	High-throughput imaging	EOS 5D Mark III	Canon	AutoMorph: Automated morphometric post-processing	53026_processing	doi:10.5281/zenodo.801765	Zenodo	doi:10.5281/zenodo.801765	https://doi.org/10.5281/zenodo.801765	Tomales Bay, CA
53027	High-throughput imaging	EOS 5D Mark III	Canon	AutoMorph: Automated morphometric post-processing	53027_processing	doi:10.5281/zenodo.801765	Zenodo	doi:10.5281/zenodo.801765	https://doi.org/10.5281/zenodo.801765	San Francisco, CA
53028	High-throughput imaging	EOS 5D Mark III	Canon	AutoMorph: Automated morphometric post-processing	53028_processing	doi:10.5281/zenodo.801765	Zenodo	doi:10.5281/zenodo.801765	https://doi.org/10.5281/zenodo.801765	Puget Sound, WA
53029	High-throughput imaging	EOS 5D Mark III	Canon	AutoMorph: Automated morphometric post-processing	53029_processing	doi:10.5281/zenodo.801765	Zenodo	doi:10.5281/zenodo.801765	https://doi.org/10.5281/zenodo.801765	Mission Bay, CA
53030	High-throughput imaging	EOS 5D Mark III	Canon	AutoMorph: Automated morphometric post-processing	53030_processing	doi:10.5281/zenodo.801765	Zenodo	doi:10.5281/zenodo.801765	https://doi.org/10.5281/zenodo.801765	Estero de Punta Banda, Baja
53031	High-throughput imaging	EOS 5D Mark III	Canon	AutoMorph: Automated morphometric post-processing	53031_processing	doi:10.5281/zenodo.801765	Zenodo	doi:10.5281/zenodo.801765	https://doi.org/10.5281/zenodo.801765	Moonstone Beach, Cambria, CA
53033	High-throughput imaging	EOS 5D Mark III	Canon	AutoMorph: Automated morphometric post-processing	53033_processing	doi:10.5281/zenodo.801765	Zenodo	doi:10.5281/zenodo.801765	https://doi.org/10.5281/zenodo.801765	Mexico
53034	High-throughput imaging	EOS 5D Mark III	Canon	AutoMorph: Automated morphometric post-processing	53034_processing	doi:10.5281/zenodo.801765	Zenodo	doi:10.5281/zenodo.801765	https://doi.org/10.5281/zenodo.801765	Mission Bay, CA
53036	High-throughput imaging	EOS 5D Mark III	Canon	AutoMorph: Automated morphometric post-processing	53036_processing	doi:10.5281/zenodo.801765	Zenodo	doi:10.5281/zenodo.801765	https://doi.org/10.5281/zenodo.801765	Rio Guadalupe, Baja
53037	High-throughput imaging	EOS 5D Mark III	Canon	AutoMorph: Automated morphometric post-processing	53037_processing	doi:10.5281/zenodo.801765	Zenodo	doi:10.5281/zenodo.801765	https://doi.org/10.5281/zenodo.801765	San Diego, CA
53038	High-throughput imaging	EOS 5D Mark III	Canon	AutoMorph: Automated morphometric post-processing	53038_processing	doi:10.5281/zenodo.801765	Zenodo	doi:10.5281/zenodo.801765	https://doi.org/10.5281/zenodo.801765	Mission Bay Breakwater, San Diego, CA
53039	High-throughput imaging	EOS 5D Mark III	Canon	AutoMorph: Automated morphometric post-processing	53039_processing	doi:10.5281/zenodo.801765	Zenodo	doi:10.5281/zenodo.801765	https://doi.org/10.5281/zenodo.801765	Laguna Bay, CA
53040	High-throughput imaging	EOS 5D Mark III	Canon	AutoMorph: Automated morphometric post-processing	53040_processing	doi:10.5281/zenodo.801765	Zenodo	doi:10.5281/zenodo.801765	https://doi.org/10.5281/zenodo.801765	Pigeon Point, CA
53041	High-throughput imaging	EOS 5D Mark III	Canon	AutoMorph: Automated morphometric post-processing	53041_processing	doi:10.5281/zenodo.801765	Zenodo	doi:10.5281/zenodo.801765	https://doi.org/10.5281/zenodo.801765	Santa Cruz, CA
53042	High-throughput imaging	EOS 5D Mark III	Canon	AutoMorph: Automated morphometric post-processing	53042_processing	doi:10.5281/zenodo.801765	Zenodo	doi:10.5281/zenodo.801765	https://doi.org/10.5281/zenodo.801765	San Diego Jetty, San Diego, CA
53043	High-throughput imaging	EOS 5D Mark III	Canon	AutoMorph: Automated morphometric post-processing	53043_processing	doi:10.5281/zenodo.801765	Zenodo	doi:10.5281/zenodo.801765	https://doi.org/10.5281/zenodo.801765	San Diego, CA
53044	High-throughput imaging	EOS 5D Mark III	Canon	AutoMorph: Automated morphometric post-processing	53044_processing	doi:10.5281/zenodo.801765	Zenodo	doi:10.5281/zenodo.801765	https://doi.org/10.5281/zenodo.801765	Punta Banda, Baja
53045	High-throughput imaging	EOS 5D Mark III	Canon	AutoMorph: Automated morphometric post-processing	53045_processing	doi:10.5281/zenodo.801765	Zenodo	doi:10.5281/zenodo.801765	https://doi.org/10.5281/zenodo.801765	San Pedro, CA
53046	High-throughput imaging	EOS 5D Mark III	Canon	AutoMorph: Automated morphometric post-processing	53046_processing	doi:10.5281/zenodo.801765	Zenodo	doi:10.5281/zenodo.801765	https://doi.org/10.5281/zenodo.801765	San Diego, CA
53047	High-throughput imaging	EOS 5D Mark III	Canon	AutoMorph: Automated morphometric post-processing	53047_processing	doi:10.5281/zenodo.801765	Zenodo	doi:10.5281/zenodo.801765	https://doi.org/10.5281/zenodo.801765	Lagoon Head, Baja
53048	High-throughput imaging	EOS 5D Mark III	Canon	AutoMorph: Automated morphometric post-processing	53048_processing	doi:10.5281/zenodo.801765	Zenodo	doi:10.5281/zenodo.801765	https://doi.org/10.5281/zenodo.801765	Tomales Bay, CA
53049	High-throughput imaging	EOS 5D Mark III	Canon	AutoMorph: Automated morphometric post-processing	53049_processing	doi:10.5281/zenodo.801765	Zenodo	doi:10.5281/zenodo.801765	https://doi.org/10.5281/zenodo.801765	Palos Verdes Point, Redondo Beach, CA
53050	High-throughput imaging	EOS 5D Mark III	Canon	AutoMorph: Automated morphometric post-processing	53050_processing	doi:10.5281/zenodo.801765	Zenodo	doi:10.5281/zenodo.801765	https://doi.org/10.5281/zenodo.801765	Isla Guadalupe, Baja
53051	High-throughput imaging	EOS 5D Mark III	Canon	AutoMorph: Automated morphometric post-processing	53051_processing	doi:10.5281/zenodo.801765	Zenodo	doi:10.5281/zenodo.801765	https://doi.org/10.5281/zenodo.801765	Punta Banda, Baja
53052	High-throughput imaging	EOS 5D Mark III	Canon	AutoMorph: Automated morphometric post-processing	53052_processing	doi:10.5281/zenodo.801765	Zenodo	doi:10.5281/zenodo.801765	https://doi.org/10.5281/zenodo.801765	Port Harford, CA
53053	High-throughput imaging	EOS 5D Mark III	Canon	AutoMorph: Automated morphometric post-processing	53053_processing	doi:10.5281/zenodo.801765	Zenodo	doi:10.5281/zenodo.801765	https://doi.org/10.5281/zenodo.801765	Newport Beach, CA
53054	High-throughput imaging	EOS 5D Mark III	Canon	AutoMorph: Automated morphometric post-processing	53054_processing	doi:10.5281/zenodo.801765	Zenodo	doi:10.5281/zenodo.801765	https://doi.org/10.5281/zenodo.801765	San Clemente Island, CA
53055	High-throughput imaging	EOS 5D Mark III	Canon	AutoMorph: Automated morphometric post-processing	53055_processing	doi:10.5281/zenodo.801765	Zenodo	doi:10.5281/zenodo.801765	https://doi.org/10.5281/zenodo.801765	Halfway Reef Cliffs, Baja
53056	High-throughput imaging	EOS 5D Mark III	Canon	AutoMorph: Automated morphometric post-processing	53056_processing	doi:10.5281/zenodo.801765	Zenodo	doi:10.5281/zenodo.801765	https://doi.org/10.5281/zenodo.801765	San Diego, CA
53057	High-throughput imaging	EOS 5D Mark III	Canon	AutoMorph: Automated morphometric post-processing	53057_processing	doi:10.5281/zenodo.801765	Zenodo	doi:10.5281/zenodo.801765	https://doi.org/10.5281/zenodo.801765	San Diego Jetty, San Diego, CA
53058	High-throughput imaging	EOS 5D Mark III	Canon	AutoMorph: Automated morphometric post-processing	53058_processing	doi:10.5281/zenodo.801765	Zenodo	doi:10.5281/zenodo.801765	https://doi.org/10.5281/zenodo.801765	San Diego, CA
53059	High-throughput imaging	EOS 5D Mark III	Canon	AutoMorph: Automated morphometric post-processing	53059_processing	doi:10.5281/zenodo.801765	Zenodo	doi:10.5281/zenodo.801765	https://doi.org/10.5281/zenodo.801765	Sunset Cliffs, San Diego, CA
53060	High-throughput imaging	EOS 5D Mark III	Canon	AutoMorph: Automated morphometric post-processing	53060_processing	doi:10.5281/zenodo.801765	Zenodo	doi:10.5281/zenodo.801765	https://doi.org/10.5281/zenodo.801765	San Diego, CA
53061	High-throughput imaging	EOS 5D Mark III	Canon	AutoMorph: Automated morphometric post-processing	53061_processing	doi:10.5281/zenodo.801765	Zenodo	doi:10.5281/zenodo.801765	https://doi.org/10.5281/zenodo.801765	Point Loma, CA
53062	High-throughput imaging	EOS 5D Mark III	Canon	AutoMorph: Automated morphometric post-processing	53062_processing	doi:10.5281/zenodo.801765	Zenodo	doi:10.5281/zenodo.801765	https://doi.org/10.5281/zenodo.801765	Punta Banda, Baja
53063	High-throughput imaging	EOS 5D Mark III	Canon	AutoMorph: Automated morphometric post-processing	53063_processing	doi:10.5281/zenodo.801765	Zenodo	doi:10.5281/zenodo.801765	https://doi.org/10.5281/zenodo.801765	San Diego, CA
53064	High-throughput imaging	EOS 5D Mark III	Canon	AutoMorph: Automated morphometric post-processing	53064_processing	doi:10.5281/zenodo.801765	Zenodo	doi:10.5281/zenodo.801765	https://doi.org/10.5281/zenodo.801765	San Diego, CA
53065	High-throughput imaging	EOS 5D Mark III	Canon	AutoMorph: Automated morphometric post-processing	53065_processing	doi:10.5281/zenodo.801765	Zenodo	doi:10.5281/zenodo.801765	https://doi.org/10.5281/zenodo.801765	San Diego, CA
53066	High-throughput imaging	EOS 5D Mark III	Canon	AutoMorph: Automated morphometric post-processing	53066_processing	doi:10.5281/zenodo.801765	Zenodo	doi:10.5281/zenodo.801765	https://doi.org/10.5281/zenodo.801765	San Diego, CA
53067	High-throughput imaging	EOS 5D Mark III	Canon	AutoMorph: Automated morphometric post-processing	53067_processing	doi:10.5281/zenodo.801765	Zenodo	doi:10.5281/zenodo.801765	https://doi.org/10.5281/zenodo.801765	Intake Cove, Diablo Canyon Power Plant, CA
53068	High-throughput imaging	EOS 5D Mark III	Canon	AutoMorph: Automated morphometric post-processing	53068_processing	doi:10.5281/zenodo.801765	Zenodo	doi:10.5281/zenodo.801765	https://doi.org/10.5281/zenodo.801765	Bear Bay, Baranoff Island, AK
53069	High-throughput imaging	EOS 5D Mark III	Canon	AutoMorph: Automated morphometric post-processing	53069_processing	doi:10.5281/zenodo.801765	Zenodo	doi:10.5281/zenodo.801765	https://doi.org/10.5281/zenodo.801765	Half Moon Bay, CA
53070	High-throughput imaging	EOS 5D Mark III	Canon	AutoMorph: Automated morphometric post-processing	53070_processing	doi:10.5281/zenodo.801765	Zenodo	doi:10.5281/zenodo.801765	https://doi.org/10.5281/zenodo.801765	Morro Rock, CA
53071	High-throughput imaging	EOS 5D Mark III	Canon	AutoMorph: Automated morphometric post-processing	53071_processing	doi:10.5281/zenodo.801765	Zenodo	doi:10.5281/zenodo.801765	https://doi.org/10.5281/zenodo.801765	Monterey, CA
53072	High-throughput imaging	EOS 5D Mark III	Canon	AutoMorph: Automated morphometric post-processing	53072_processing	doi:10.5281/zenodo.801765	Zenodo	doi:10.5281/zenodo.801765	https://doi.org/10.5281/zenodo.801765	Monterey, CA
53073	High-throughput imaging	EOS 5D Mark III	Canon	AutoMorph: Automated morphometric post-processing	53073_processing	doi:10.5281/zenodo.801765	Zenodo	doi:10.5281/zenodo.801765	https://doi.org/10.5281/zenodo.801765	Monterey, CA
53074	High-throughput imaging	EOS 5D Mark III	Canon	AutoMorph: Automated morphometric post-processing	53074_processing	doi:10.5281/zenodo.801765	Zenodo	doi:10.5281/zenodo.801765	https://doi.org/10.5281/zenodo.801765	Morro Rock, CA
53075	High-throughput imaging	EOS 5D Mark III	Canon	AutoMorph: Automated morphometric post-processing	53075_processing	doi:10.5281/zenodo.801765	Zenodo	doi:10.5281/zenodo.801765	https://doi.org/10.5281/zenodo.801765	Willows Anchorage, Santa Cruz Island, CA
53077	High-throughput imaging	EOS 5D Mark III	Canon	AutoMorph: Automated morphometric post-processing	53077_processing	doi:10.5281/zenodo.801765	Zenodo	doi:10.5281/zenodo.801765	https://doi.org/10.5281/zenodo.801765	Northwest Mission Bay, San Diego, CA
53078	High-throughput imaging	EOS 5D Mark III	Canon	AutoMorph: Automated morphometric post-processing	53078_processing	doi:10.5281/zenodo.801765	Zenodo	doi:10.5281/zenodo.801765	https://doi.org/10.5281/zenodo.801765	Monarch Bay, CA
53079	High-throughput imaging	EOS 5D Mark III	Canon	AutoMorph: Automated morphometric post-processing	53079_processing	doi:10.5281/zenodo.801765	Zenodo	doi:10.5281/zenodo.801765	https://doi.org/10.5281/zenodo.801765	Santa Cruz, CA
53080	High-throughput imaging	EOS 5D Mark III	Canon	AutoMorph: Automated morphometric post-processing	53080_processing	doi:10.5281/zenodo.801765	Zenodo	doi:10.5281/zenodo.801765	https://doi.org/10.5281/zenodo.801765	Half mile north of Point Buchon, CA
53081	High-throughput imaging	EOS 5D Mark III	Canon	AutoMorph: Automated morphometric post-processing	53081_processing	doi:10.5281/zenodo.801765	Zenodo	doi:10.5281/zenodo.801765	https://doi.org/10.5281/zenodo.801765	Tomales Bay, CA
53083	High-throughput imaging	EOS 5D Mark III	Canon	AutoMorph: Automated morphometric post-processing	53083_processing	doi:10.5281/zenodo.801765	Zenodo	doi:10.5281/zenodo.801765	https://doi.org/10.5281/zenodo.801765	North Cedros Island, Baja
53084	High-throughput imaging	EOS 5D Mark III	Canon	AutoMorph: Automated morphometric post-processing	53084_processing	doi:10.5281/zenodo.801765	Zenodo	doi:10.5281/zenodo.801765	https://doi.org/10.5281/zenodo.801765	Yankee Point, Soberones, CA
53085	High-throughput imaging	EOS 5D Mark III	Canon	AutoMorph: Automated morphometric post-processing	53085_processing	doi:10.5281/zenodo.801765	Zenodo	doi:10.5281/zenodo.801765	https://doi.org/10.5281/zenodo.801765	Cayucos, CA
53086	High-throughput imaging	EOS 5D Mark III	Canon	AutoMorph: Automated morphometric post-processing	53086_processing	doi:10.5281/zenodo.801765	Zenodo	doi:10.5281/zenodo.801765	https://doi.org/10.5281/zenodo.801765	Soberanes Point, CA
53087	High-throughput imaging	EOS 5D Mark III	Canon	AutoMorph: Automated morphometric post-processing	53087_processing	doi:10.5281/zenodo.801765	Zenodo	doi:10.5281/zenodo.801765	https://doi.org/10.5281/zenodo.801765	Bird Rock, CA
53088	High-throughput imaging	EOS 5D Mark III	Canon	AutoMorph: Automated morphometric post-processing	53088_processing	doi:10.5281/zenodo.801765	Zenodo	doi:10.5281/zenodo.801765	https://doi.org/10.5281/zenodo.801765	Ensenada, Baja
53089	High-throughput imaging	EOS 5D Mark III	Canon	AutoMorph: Automated morphometric post-processing	53089_processing	doi:10.5281/zenodo.801765	Zenodo	doi:10.5281/zenodo.801765	https://doi.org/10.5281/zenodo.801765	Santa Catalina Island, CA
53090	High-throughput imaging	EOS 5D Mark III	Canon	AutoMorph: Automated morphometric post-processing	53090_processing	doi:10.5281/zenodo.801765	Zenodo	doi:10.5281/zenodo.801765	https://doi.org/10.5281/zenodo.801765	Whaling Station, Point Lobos Reserve, Monterey, CA
53091	High-throughput imaging	EOS 5D Mark III	Canon	AutoMorph: Automated morphometric post-processing	53091_processing	doi:10.5281/zenodo.801765	Zenodo	doi:10.5281/zenodo.801765	https://doi.org/10.5281/zenodo.801765	Punta Banda, Baja
53092	High-throughput imaging	EOS 5D Mark III	Canon	AutoMorph: Automated morphometric post-processing	53092_processing	doi:10.5281/zenodo.801765	Zenodo	doi:10.5281/zenodo.801765	https://doi.org/10.5281/zenodo.801765	Dana Point, CA
53093	High-throughput imaging	EOS 5D Mark III	Canon	AutoMorph: Automated morphometric post-processing	53093_processing	doi:10.5281/zenodo.801765	Zenodo	doi:10.5281/zenodo.801765	https://doi.org/10.5281/zenodo.801765	Santa Barbara Island, CA
53094	High-throughput imaging	EOS 5D Mark III	Canon	AutoMorph: Automated morphometric post-processing	53094_processing	doi:10.5281/zenodo.801765	Zenodo	doi:10.5281/zenodo.801765	https://doi.org/10.5281/zenodo.801765	Anaheim Landing, CA
53095	High-throughput imaging	EOS 5D Mark III	Canon	AutoMorph: Automated morphometric post-processing	53095_processing	doi:10.5281/zenodo.801765	Zenodo	doi:10.5281/zenodo.801765	https://doi.org/10.5281/zenodo.801765	Bahia Tortugas, Baja
53097	High-throughput imaging	EOS 5D Mark III	Canon	AutoMorph: Automated morphometric post-processing	53097_processing	doi:10.5281/zenodo.801765	Zenodo	doi:10.5281/zenodo.801765	https://doi.org/10.5281/zenodo.801765	Venice, CA
53099	High-throughput imaging	EOS 5D Mark III	Canon	AutoMorph: Automated morphometric post-processing	53099_processing	doi:10.5281/zenodo.801765	Zenodo	doi:10.5281/zenodo.801765	https://doi.org/10.5281/zenodo.801765	Tomales Point, CA
53100	High-throughput imaging	EOS 5D Mark III	Canon	AutoMorph: Automated morphometric post-processing	53100_processing	doi:10.5281/zenodo.801765	Zenodo	doi:10.5281/zenodo.801765	https://doi.org/10.5281/zenodo.801765	Moss Beach, Half Moon Bay, CA
53101	High-throughput imaging	EOS 5D Mark III	Canon	AutoMorph: Automated morphometric post-processing	53101_processing	doi:10.5281/zenodo.801765	Zenodo	doi:10.5281/zenodo.801765	https://doi.org/10.5281/zenodo.801765	Newport Harbor, Newport Beach, CA
53102	High-throughput imaging	EOS 5D Mark III	Canon	AutoMorph: Automated morphometric post-processing	53102_processing	doi:10.5281/zenodo.801765	Zenodo	doi:10.5281/zenodo.801765	https://doi.org/10.5281/zenodo.801765	San Miguel Island, Santa Barbara, CA
53105	High-throughput imaging	EOS 5D Mark III	Canon	AutoMorph: Automated morphometric post-processing	53105_processing	doi:10.5281/zenodo.801765	Zenodo	doi:10.5281/zenodo.801765	https://doi.org/10.5281/zenodo.801765	San Clemente Island, CA
53107	High-throughput imaging	EOS 5D Mark III	Canon	AutoMorph: Automated morphometric post-processing	53107_processing	doi:10.5281/zenodo.801765	Zenodo	doi:10.5281/zenodo.801765	https://doi.org/10.5281/zenodo.801765	Baja
53108	High-throughput imaging	EOS 5D Mark III	Canon	AutoMorph: Automated morphometric post-processing	53108_processing	doi:10.5281/zenodo.801765	Zenodo	doi:10.5281/zenodo.801765	https://doi.org/10.5281/zenodo.801765	San Simeon, CA
53109	High-throughput imaging	EOS 5D Mark III	Canon	AutoMorph: Automated morphometric post-processing	53109_processing	doi:10.5281/zenodo.801765	Zenodo	doi:10.5281/zenodo.801765	https://doi.org/10.5281/zenodo.801765	Anaheim Bay, CA
53110	High-throughput imaging	EOS 5D Mark III	Canon	AutoMorph: Automated morphometric post-processing	53110_processing	doi:10.5281/zenodo.801765	Zenodo	doi:10.5281/zenodo.801765	https://doi.org/10.5281/zenodo.801765	Cabrillo Beach, CA
53111	High-throughput imaging	EOS 5D Mark III	Canon	AutoMorph: Automated morphometric post-processing	53111_processing	doi:10.5281/zenodo.801765	Zenodo	doi:10.5281/zenodo.801765	https://doi.org/10.5281/zenodo.801765	Santa Rosa Island, Santa Barbara, CA
53112	High-throughput imaging	EOS 5D Mark III	Canon	AutoMorph: Automated morphometric post-processing	53112_processing	doi:10.5281/zenodo.801765	Zenodo	doi:10.5281/zenodo.801765	https://doi.org/10.5281/zenodo.801765	One mile south of Hardy, CA
53113	High-throughput imaging	EOS 5D Mark III	Canon	AutoMorph: Automated morphometric post-processing	53113_processing	doi:10.5281/zenodo.801765	Zenodo	doi:10.5281/zenodo.801765	https://doi.org/10.5281/zenodo.801765	Government Point, CA
53114	High-throughput imaging	EOS 5D Mark III	Canon	AutoMorph: Automated morphometric post-processing	53114_processing	doi:10.5281/zenodo.801765	Zenodo	doi:10.5281/zenodo.801765	https://doi.org/10.5281/zenodo.801765	Three miles east of Gaviota, CA
53115	High-throughput imaging	EOS 5D Mark III	Canon	AutoMorph: Automated morphometric post-processing	53115_processing	doi:10.5281/zenodo.801765	Zenodo	doi:10.5281/zenodo.801765	https://doi.org/10.5281/zenodo.801765	San Pedro, CA
53116	High-throughput imaging	EOS 5D Mark III	Canon	AutoMorph: Automated morphometric post-processing	53116_processing	doi:10.5281/zenodo.801765	Zenodo	doi:10.5281/zenodo.801765	https://doi.org/10.5281/zenodo.801765	Twin Rivers, WA
53117	High-throughput imaging	EOS 5D Mark III	Canon	AutoMorph: Automated morphometric post-processing	53117_processing	doi:10.5281/zenodo.801765	Zenodo	doi:10.5281/zenodo.801765	https://doi.org/10.5281/zenodo.801765	Newport Beach, CA
53118	High-throughput imaging	EOS 5D Mark III	Canon	AutoMorph: Automated morphometric post-processing	53118_processing	doi:10.5281/zenodo.801765	Zenodo	doi:10.5281/zenodo.801765	https://doi.org/10.5281/zenodo.801765	San Francisco, CA
53119	High-throughput imaging	EOS 5D Mark III	Canon	AutoMorph: Automated morphometric post-processing	53119_processing	doi:10.5281/zenodo.801765	Zenodo	doi:10.5281/zenodo.801765	https://doi.org/10.5281/zenodo.801765	Coronado, CA
53120	High-throughput imaging	EOS 5D Mark III	Canon	AutoMorph: Automated morphometric post-processing	53120_processing	doi:10.5281/zenodo.801765	Zenodo	doi:10.5281/zenodo.801765	https://doi.org/10.5281/zenodo.801765	Port Townsend, WA
53121	High-throughput imaging	EOS 5D Mark III	Canon	AutoMorph: Automated morphometric post-processing	53121_processing	doi:10.5281/zenodo.801765	Zenodo	doi:10.5281/zenodo.801765	https://doi.org/10.5281/zenodo.801765	Puget Sound, WA
53122	High-throughput imaging	EOS 5D Mark III	Canon	AutoMorph: Automated morphometric post-processing	53122_processing	doi:10.5281/zenodo.801765	Zenodo	doi:10.5281/zenodo.801765	https://doi.org/10.5281/zenodo.801765	Duxbury Reef, CA
53123	High-throughput imaging	EOS 5D Mark III	Canon	AutoMorph: Automated morphometric post-processing	53123_processing	doi:10.5281/zenodo.801765	Zenodo	doi:10.5281/zenodo.801765	https://doi.org/10.5281/zenodo.801765	Point Fermin, CA
53124	High-throughput imaging	EOS 5D Mark III	Canon	AutoMorph: Automated morphometric post-processing	53124_processing	doi:10.5281/zenodo.801765	Zenodo	doi:10.5281/zenodo.801765	https://doi.org/10.5281/zenodo.801765	Arena Cove, CA
53125	High-throughput imaging	EOS 5D Mark III	Canon	AutoMorph: Automated morphometric post-processing	53125_processing	doi:10.5281/zenodo.801765	Zenodo	doi:10.5281/zenodo.801765	https://doi.org/10.5281/zenodo.801765	Port Orford, OR
53126	High-throughput imaging	EOS 5D Mark III	Canon	AutoMorph: Automated morphometric post-processing	53126_processing	doi:10.5281/zenodo.801765	Zenodo	doi:10.5281/zenodo.801765	https://doi.org/10.5281/zenodo.801765	Beaver Cove, Vancouver Island, BC
53128	High-throughput imaging	EOS 5D Mark III	Canon	AutoMorph: Automated morphometric post-processing	53128_processing	doi:10.5281/zenodo.801765	Zenodo	doi:10.5281/zenodo.801765	https://doi.org/10.5281/zenodo.801765	Santa Catalina Island, CA
53129	High-throughput imaging	EOS 5D Mark III	Canon	AutoMorph: Automated morphometric post-processing	53129_processing	doi:10.5281/zenodo.801765	Zenodo	doi:10.5281/zenodo.801765	https://doi.org/10.5281/zenodo.801765	Half Moon Bay, CA
53130	High-throughput imaging	EOS 5D Mark III	Canon	AutoMorph: Automated morphometric post-processing	53130_processing	doi:10.5281/zenodo.801765	Zenodo	doi:10.5281/zenodo.801765	https://doi.org/10.5281/zenodo.801765	Point Arena, CA
53131	High-throughput imaging	EOS 5D Mark III	Canon	AutoMorph: Automated morphometric post-processing	53131_processing	doi:10.5281/zenodo.801765	Zenodo	doi:10.5281/zenodo.801765	https://doi.org/10.5281/zenodo.801765	San Diego, CA
53132	High-throughput imaging	EOS 5D Mark III	Canon	AutoMorph: Automated morphometric post-processing	53132_processing	doi:10.5281/zenodo.801765	Zenodo	doi:10.5281/zenodo.801765	https://doi.org/10.5281/zenodo.801765	Willows Anchorage, Santa Cruz Island, CA
53133	High-throughput imaging	EOS 5D Mark III	Canon	AutoMorph: Automated morphometric post-processing	53133_processing	doi:10.5281/zenodo.801765	Zenodo	doi:10.5281/zenodo.801765	https://doi.org/10.5281/zenodo.801765	Near mouth of Elk Creek, South of Elk Creek, CA
53134	High-throughput imaging	EOS 5D Mark III	Canon	AutoMorph: Automated morphometric post-processing	53134_processing	doi:10.5281/zenodo.801765	Zenodo	doi:10.5281/zenodo.801765	https://doi.org/10.5281/zenodo.801765	Fort Bragg Landing Beach, CA
53135	High-throughput imaging	EOS 5D Mark III	Canon	AutoMorph: Automated morphometric post-processing	53135_processing	doi:10.5281/zenodo.801765	Zenodo	doi:10.5281/zenodo.801765	https://doi.org/10.5281/zenodo.801765	Laguna Bay, CA
53136	High-throughput imaging	EOS 5D Mark III	Canon	AutoMorph: Automated morphometric post-processing	53136_processing	doi:10.5281/zenodo.801765	Zenodo	doi:10.5281/zenodo.801765	https://doi.org/10.5281/zenodo.801765	Fort Bragg, CA
53137	High-throughput imaging	EOS 5D Mark III	Canon	AutoMorph: Automated morphometric post-processing	53137_processing	doi:10.5281/zenodo.801765	Zenodo	doi:10.5281/zenodo.801765	https://doi.org/10.5281/zenodo.801765	La Jolla, CA
53138	High-throughput imaging	EOS 5D Mark III	Canon	AutoMorph: Automated morphometric post-processing	53138_processing	doi:10.5281/zenodo.801765	Zenodo	doi:10.5281/zenodo.801765	https://doi.org/10.5281/zenodo.801765	AK
53139	High-throughput imaging	EOS 5D Mark III	Canon	AutoMorph: Automated morphometric post-processing	53139_processing	doi:10.5281/zenodo.801765	Zenodo	doi:10.5281/zenodo.801765	https://doi.org/10.5281/zenodo.801765	Restoration Point, Bainbridge Island, WA
53140	High-throughput imaging	EOS 5D Mark III	Canon	AutoMorph: Automated morphometric post-processing	53140_processing	doi:10.5281/zenodo.801765	Zenodo	doi:10.5281/zenodo.801765	https://doi.org/10.5281/zenodo.801765	Golden Gate, CA
53141	High-throughput imaging	EOS 5D Mark III	Canon	AutoMorph: Automated morphometric post-processing	53141_processing	doi:10.5281/zenodo.801765	Zenodo	doi:10.5281/zenodo.801765	https://doi.org/10.5281/zenodo.801765	Lagoon Head, Baja
53142	High-throughput imaging	EOS 5D Mark III	Canon	AutoMorph: Automated morphometric post-processing	53142_processing	doi:10.5281/zenodo.801765	Zenodo	doi:10.5281/zenodo.801765	https://doi.org/10.5281/zenodo.801765	Tobin Beach, CA
53143	High-throughput imaging	EOS 5D Mark III	Canon	AutoMorph: Automated morphometric post-processing	53143_processing	doi:10.5281/zenodo.801765	Zenodo	doi:10.5281/zenodo.801765	https://doi.org/10.5281/zenodo.801765	One mile north of Morro Bay, CA
53144	High-throughput imaging	EOS 5D Mark III	Canon	AutoMorph: Automated morphometric post-processing	53144_processing	doi:10.5281/zenodo.801765	Zenodo	doi:10.5281/zenodo.801765	https://doi.org/10.5281/zenodo.801765	Pelican Bay, Santa Cruz Island, CA
53145	High-throughput imaging	EOS 5D Mark III	Canon	AutoMorph: Automated morphometric post-processing	53145_processing	doi:10.5281/zenodo.801765	Zenodo	doi:10.5281/zenodo.801765	https://doi.org/10.5281/zenodo.801765	San Miguel Island, Santa Barbara, CA
53146	High-throughput imaging	EOS 5D Mark III	Canon	AutoMorph: Automated morphometric post-processing	53146_processing	doi:10.5281/zenodo.801765	Zenodo	doi:10.5281/zenodo.801765	https://doi.org/10.5281/zenodo.801765	South end of Cuyler Harbor, San Miguel Island, CA
53147	High-throughput imaging	EOS 5D Mark III	Canon	AutoMorph: Automated morphometric post-processing	53147_processing	doi:10.5281/zenodo.801765	Zenodo	doi:10.5281/zenodo.801765	https://doi.org/10.5281/zenodo.801765	Dana Point, CA
53148	High-throughput imaging	EOS 5D Mark III	Canon	AutoMorph: Automated morphometric post-processing	53148_processing	doi:10.5281/zenodo.801765	Zenodo	doi:10.5281/zenodo.801765	https://doi.org/10.5281/zenodo.801765	San Nicolas Island, CA
53149	High-throughput imaging	EOS 5D Mark III	Canon	AutoMorph: Automated morphometric post-processing	53149_processing	doi:10.5281/zenodo.801765	Zenodo	doi:10.5281/zenodo.801765	https://doi.org/10.5281/zenodo.801765	Stewart's Point, CA
53150	High-throughput imaging	EOS 5D Mark III	Canon	AutoMorph: Automated morphometric post-processing	53150_processing	doi:10.5281/zenodo.801765	Zenodo	doi:10.5281/zenodo.801765	https://doi.org/10.5281/zenodo.801765	San Simeon Point, CA
53151	High-throughput imaging	EOS 5D Mark III	Canon	AutoMorph: Automated morphometric post-processing	53151_processing	doi:10.5281/zenodo.801765	Zenodo	doi:10.5281/zenodo.801765	https://doi.org/10.5281/zenodo.801765	Hoonah, Chichagoff Island, AK
53152	High-throughput imaging	EOS 5D Mark III	Canon	AutoMorph: Automated morphometric post-processing	53152_processing	doi:10.5281/zenodo.801765	Zenodo	doi:10.5281/zenodo.801765	https://doi.org/10.5281/zenodo.801765	Santa Cruz Island, CA
53153	High-throughput imaging	EOS 5D Mark III	Canon	AutoMorph: Automated morphometric post-processing	53153_processing	doi:10.5281/zenodo.801765	Zenodo	doi:10.5281/zenodo.801765	https://doi.org/10.5281/zenodo.801765	San Diego, CA
53154	High-throughput imaging	EOS 5D Mark III	Canon	AutoMorph: Automated morphometric post-processing	53154_processing	doi:10.5281/zenodo.801765	Zenodo	doi:10.5281/zenodo.801765	https://doi.org/10.5281/zenodo.801765	Seattle, WA
53155	High-throughput imaging	EOS 5D Mark III	Canon	AutoMorph: Automated morphometric post-processing	53155_processing	doi:10.5281/zenodo.801765	Zenodo	doi:10.5281/zenodo.801765	https://doi.org/10.5281/zenodo.801765	North side of Punta Banda, Baja
53156	High-throughput imaging	EOS 5D Mark III	Canon	AutoMorph: Automated morphometric post-processing	53156_processing	doi:10.5281/zenodo.801765	Zenodo	doi:10.5281/zenodo.801765	https://doi.org/10.5281/zenodo.801765	Russian Gulch, CA
53158	High-throughput imaging	EOS 5D Mark III	Canon	AutoMorph: Automated morphometric post-processing	53158_processing	doi:10.5281/zenodo.801765	Zenodo	doi:10.5281/zenodo.801765	https://doi.org/10.5281/zenodo.801765	Monterey, CA
53159	High-throughput imaging	EOS 5D Mark III	Canon	AutoMorph: Automated morphometric post-processing	53159_processing	doi:10.5281/zenodo.801765	Zenodo	doi:10.5281/zenodo.801765	https://doi.org/10.5281/zenodo.801765	Santo Tomas, Baja
53160	High-throughput imaging	EOS 5D Mark III	Canon	AutoMorph: Automated morphometric post-processing	53160_processing	doi:10.5281/zenodo.801765	Zenodo	doi:10.5281/zenodo.801765	https://doi.org/10.5281/zenodo.801765	Monterey, CA
53161	High-throughput imaging	EOS 5D Mark III	Canon	AutoMorph: Automated morphometric post-processing	53161_processing	doi:10.5281/zenodo.801765	Zenodo	doi:10.5281/zenodo.801765	https://doi.org/10.5281/zenodo.801765	Morro Bay, CA
53162	High-throughput imaging	EOS 5D Mark III	Canon	AutoMorph: Automated morphometric post-processing	53162_processing	doi:10.5281/zenodo.801765	Zenodo	doi:10.5281/zenodo.801765	https://doi.org/10.5281/zenodo.801765	Chatham Sound, Queen Charlotte Island, BC
53163	High-throughput imaging	EOS 5D Mark III	Canon	AutoMorph: Automated morphometric post-processing	53163_processing	doi:10.5281/zenodo.801765	Zenodo	doi:10.5281/zenodo.801765	https://doi.org/10.5281/zenodo.801765	Punta Piedra, Baja
53164	High-throughput imaging	EOS 5D Mark III	Canon	AutoMorph: Automated morphometric post-processing	53164_processing	doi:10.5281/zenodo.801765	Zenodo	doi:10.5281/zenodo.801765	https://doi.org/10.5281/zenodo.801765	Port Angeles, WA
53165	High-throughput imaging	EOS 5D Mark III	Canon	AutoMorph: Automated morphometric post-processing	53165_processing	doi:10.5281/zenodo.801765	Zenodo	doi:10.5281/zenodo.801765	https://doi.org/10.5281/zenodo.801765	San Clemente Island, CA
53166	High-throughput imaging	EOS 5D Mark III	Canon	AutoMorph: Automated morphometric post-processing	53166_processing	doi:10.5281/zenodo.801765	Zenodo	doi:10.5281/zenodo.801765	https://doi.org/10.5281/zenodo.801765	San Diego, CA
53167	High-throughput imaging	EOS 5D Mark III	Canon	AutoMorph: Automated morphometric post-processing	53167_processing	doi:10.5281/zenodo.801765	Zenodo	doi:10.5281/zenodo.801765	https://doi.org/10.5281/zenodo.801765	Humboldt County, CA
53168	High-throughput imaging	EOS 5D Mark III	Canon	AutoMorph: Automated morphometric post-processing	53168_processing	doi:10.5281/zenodo.801765	Zenodo	doi:10.5281/zenodo.801765	https://doi.org/10.5281/zenodo.801765	Anacortes, WA
53169	High-throughput imaging	EOS 5D Mark III	Canon	AutoMorph: Automated morphometric post-processing	53169_processing	doi:10.5281/zenodo.801765	Zenodo	doi:10.5281/zenodo.801765	https://doi.org/10.5281/zenodo.801765	Half mile north of Dana Point, CA
53170	High-throughput imaging	EOS 5D Mark III	Canon	AutoMorph: Automated morphometric post-processing	53170_processing	doi:10.5281/zenodo.801765	Zenodo	doi:10.5281/zenodo.801765	https://doi.org/10.5281/zenodo.801765	Stewart's Point, CA
53171	High-throughput imaging	EOS 5D Mark III	Canon	AutoMorph: Automated morphometric post-processing	53171_processing	doi:10.5281/zenodo.801765	Zenodo	doi:10.5281/zenodo.801765	https://doi.org/10.5281/zenodo.801765	Richmond Point, CA
53172	High-throughput imaging	EOS 5D Mark III	Canon	AutoMorph: Automated morphometric post-processing	53172_processing	doi:10.5281/zenodo.801765	Zenodo	doi:10.5281/zenodo.801765	https://doi.org/10.5281/zenodo.801765	Point Pinos, Pacific Grove, CA
53173	High-throughput imaging	EOS 5D Mark III	Canon	AutoMorph: Automated morphometric post-processing	53173_processing	doi:10.5281/zenodo.801765	Zenodo	doi:10.5281/zenodo.801765	https://doi.org/10.5281/zenodo.801765	Golden Gate, CA
53174	High-throughput imaging	EOS 5D Mark III	Canon	AutoMorph: Automated morphometric post-processing	53174_processing	doi:10.5281/zenodo.801765	Zenodo	doi:10.5281/zenodo.801765	https://doi.org/10.5281/zenodo.801765	Straits of Fuca, Vancouver Island, CA
53175	High-throughput imaging	EOS 5D Mark III	Canon	AutoMorph: Automated morphometric post-processing	53175_processing	doi:10.5281/zenodo.801765	Zenodo	doi:10.5281/zenodo.801765	https://doi.org/10.5281/zenodo.801765	Tomales Bay, CA
53176	High-throughput imaging	EOS 5D Mark III	Canon	AutoMorph: Automated morphometric post-processing	53176_processing	doi:10.5281/zenodo.801765	Zenodo	doi:10.5281/zenodo.801765	https://doi.org/10.5281/zenodo.801765	Two miles south of Cape Mendocino, CA
53177	High-throughput imaging	EOS 5D Mark III	Canon	AutoMorph: Automated morphometric post-processing	53177_processing	doi:10.5281/zenodo.801765	Zenodo	doi:10.5281/zenodo.801765	https://doi.org/10.5281/zenodo.801765	Point Lobos, CA
53178	High-throughput imaging	EOS 5D Mark III	Canon	AutoMorph: Automated morphometric post-processing	53178_processing	doi:10.5281/zenodo.801765	Zenodo	doi:10.5281/zenodo.801765	https://doi.org/10.5281/zenodo.801765	Intake Cove, Diablo Canyon Power Plant, CA
53179	High-throughput imaging	EOS 5D Mark III	Canon	AutoMorph: Automated morphometric post-processing	53179_processing	doi:10.5281/zenodo.801765	Zenodo	doi:10.5281/zenodo.801765	https://doi.org/10.5281/zenodo.801765	Punta Banda, Baja
53180	High-throughput imaging	EOS 5D Mark III	Canon	AutoMorph: Automated morphometric post-processing	53180_processing	doi:10.5281/zenodo.801765	Zenodo	doi:10.5281/zenodo.801765	https://doi.org/10.5281/zenodo.801765	Morro Rock, CA
53181	High-throughput imaging	EOS 5D Mark III	Canon	AutoMorph: Automated morphometric post-processing	53181_processing	doi:10.5281/zenodo.801765	Zenodo	doi:10.5281/zenodo.801765	https://doi.org/10.5281/zenodo.801765	Yankee Point, Soberones, CA
53182	High-throughput imaging	EOS 5D Mark III	Canon	AutoMorph: Automated morphometric post-processing	53182_processing	doi:10.5281/zenodo.801765	Zenodo	doi:10.5281/zenodo.801765	https://doi.org/10.5281/zenodo.801765	South of La Mision River, Baja
53183	High-throughput imaging	EOS 5D Mark III	Canon	AutoMorph: Automated morphometric post-processing	53183_processing	doi:10.5281/zenodo.801765	Zenodo	doi:10.5281/zenodo.801765	https://doi.org/10.5281/zenodo.801765	San Francisco Bay, CA
53184	High-throughput imaging	EOS 5D Mark III	Canon	AutoMorph: Automated morphometric post-processing	53184_processing	doi:10.5281/zenodo.801765	Zenodo	doi:10.5281/zenodo.801765	https://doi.org/10.5281/zenodo.801765	Coos Bay, OR
53185	High-throughput imaging	EOS 5D Mark III	Canon	AutoMorph: Automated morphometric post-processing	53185_processing	doi:10.5281/zenodo.801765	Zenodo	doi:10.5281/zenodo.801765	https://doi.org/10.5281/zenodo.801765	Monterey, CA
53186	High-throughput imaging	EOS 5D Mark III	Canon	AutoMorph: Automated morphometric post-processing	53186_processing	doi:10.5281/zenodo.801765	Zenodo	doi:10.5281/zenodo.801765	https://doi.org/10.5281/zenodo.801765	Del Mar Point, CA
53187	High-throughput imaging	EOS 5D Mark III	Canon	AutoMorph: Automated morphometric post-processing	53187_processing	doi:10.5281/zenodo.801765	Zenodo	doi:10.5281/zenodo.801765	https://doi.org/10.5281/zenodo.801765	Davenport, CA
53188	High-throughput imaging	EOS 5D Mark III	Canon	AutoMorph: Automated morphometric post-processing	53188_processing	doi:10.5281/zenodo.801765	Zenodo	doi:10.5281/zenodo.801765	https://doi.org/10.5281/zenodo.801765	Tatoosh Island, WA
53189	High-throughput imaging	EOS 5D Mark III	Canon	AutoMorph: Automated morphometric post-processing	53189_processing	doi:10.5281/zenodo.801765	Zenodo	doi:10.5281/zenodo.801765	https://doi.org/10.5281/zenodo.801765	Moss Beach, Half Moon Bay, CA
53190	High-throughput imaging	EOS 5D Mark III	Canon	AutoMorph: Automated morphometric post-processing	53190_processing	doi:10.5281/zenodo.801765	Zenodo	doi:10.5281/zenodo.801765	https://doi.org/10.5281/zenodo.801765	Diablo Rock, CA
53191	High-throughput imaging	EOS 5D Mark III	Canon	AutoMorph: Automated morphometric post-processing	53191_processing	doi:10.5281/zenodo.801765	Zenodo	doi:10.5281/zenodo.801765	https://doi.org/10.5281/zenodo.801765	Near Hare Creek, south of Fort Bragg, CA
53192	High-throughput imaging	EOS 5D Mark III	Canon	AutoMorph: Automated morphometric post-processing	53192_processing	doi:10.5281/zenodo.801765	Zenodo	doi:10.5281/zenodo.801765	https://doi.org/10.5281/zenodo.801765	South Anacapa Island, Ventura, CA
53193	High-throughput imaging	EOS 5D Mark III	Canon	AutoMorph: Automated morphometric post-processing	53193_processing	doi:10.5281/zenodo.801765	Zenodo	doi:10.5281/zenodo.801765	https://doi.org/10.5281/zenodo.801765	Del Mar Ranch, CA
53194	High-throughput imaging	EOS 5D Mark III	Canon	AutoMorph: Automated morphometric post-processing	53194_processing	doi:10.5281/zenodo.801765	Zenodo	doi:10.5281/zenodo.801765	https://doi.org/10.5281/zenodo.801765	Moss Beach, Half Moon Bay, CA
53195	High-throughput imaging	EOS 5D Mark III	Canon	AutoMorph: Automated morphometric post-processing	53195_processing	doi:10.5281/zenodo.801765	Zenodo	doi:10.5281/zenodo.801765	https://doi.org/10.5281/zenodo.801765	Carmel Point, CA
53196	High-throughput imaging	EOS 5D Mark III	Canon	AutoMorph: Automated morphometric post-processing	53196_processing	doi:10.5281/zenodo.801765	Zenodo	doi:10.5281/zenodo.801765	https://doi.org/10.5281/zenodo.801765	Tatoosh Island, WA
53197	High-throughput imaging	EOS 5D Mark III	Canon	AutoMorph: Automated morphometric post-processing	53197_processing	doi:10.5281/zenodo.801765	Zenodo	doi:10.5281/zenodo.801765	https://doi.org/10.5281/zenodo.801765	Monterey, CA
53199	High-throughput imaging	EOS 5D Mark III	Canon	AutoMorph: Automated morphometric post-processing	53199_processing	doi:10.5281/zenodo.801765	Zenodo	doi:10.5281/zenodo.801765	https://doi.org/10.5281/zenodo.801765	Monterey, CA
53200	High-throughput imaging	EOS 5D Mark III	Canon	AutoMorph: Automated morphometric post-processing	53200_processing	doi:10.5281/zenodo.801765	Zenodo	doi:10.5281/zenodo.801765	https://doi.org/10.5281/zenodo.801765	Santa Cruz, CA
53201	High-throughput imaging	EOS 5D Mark III	Canon	AutoMorph: Automated morphometric post-processing	53201_processing	doi:10.5281/zenodo.801765	Zenodo	doi:10.5281/zenodo.801765	https://doi.org/10.5281/zenodo.801765	San Juan Island, WA
53202	High-throughput imaging	EOS 5D Mark III	Canon	AutoMorph: Automated morphometric post-processing	53202_processing	doi:10.5281/zenodo.801765	Zenodo	doi:10.5281/zenodo.801765	https://doi.org/10.5281/zenodo.801765	Moss Beach, Half Moon Bay, CA
53203	High-throughput imaging	EOS 5D Mark III	Canon	AutoMorph: Automated morphometric post-processing	53203_processing	doi:10.5281/zenodo.801765	Zenodo	doi:10.5281/zenodo.801765	https://doi.org/10.5281/zenodo.801765	Port Townsend, WA
53204	High-throughput imaging	EOS 5D Mark III	Canon	AutoMorph: Automated morphometric post-processing	53204_processing	doi:10.5281/zenodo.801765	Zenodo	doi:10.5281/zenodo.801765	https://doi.org/10.5281/zenodo.801765	Bahia Tortugas, Baja
53205	High-throughput imaging	EOS 5D Mark III	Canon	AutoMorph: Automated morphometric post-processing	53205_processing	doi:10.5281/zenodo.801765	Zenodo	doi:10.5281/zenodo.801765	https://doi.org/10.5281/zenodo.801765	Russian Gulch, CA
53206	High-throughput imaging	EOS 5D Mark III	Canon	AutoMorph: Automated morphometric post-processing	53206_processing	doi:10.5281/zenodo.801765	Zenodo	doi:10.5281/zenodo.801765	https://doi.org/10.5281/zenodo.801765	Point Loma, CA
53207	High-throughput imaging	EOS 5D Mark III	Canon	AutoMorph: Automated morphometric post-processing	53207_processing	doi:10.5281/zenodo.801765	Zenodo	doi:10.5281/zenodo.801765	https://doi.org/10.5281/zenodo.801765	Point Loma, CA
53208	High-throughput imaging	EOS 5D Mark III	Canon	AutoMorph: Automated morphometric post-processing	53208_processing	doi:10.5281/zenodo.801765	Zenodo	doi:10.5281/zenodo.801765	https://doi.org/10.5281/zenodo.801765	Chatham, AK
53209	High-throughput imaging	EOS 5D Mark III	Canon	AutoMorph: Automated morphometric post-processing	53209_processing	doi:10.5281/zenodo.801765	Zenodo	doi:10.5281/zenodo.801765	https://doi.org/10.5281/zenodo.801765	Tatoosh Island, WA
53210	High-throughput imaging	EOS 5D Mark III	Canon	AutoMorph: Automated morphometric post-processing	53210_processing	doi:10.5281/zenodo.801765	Zenodo	doi:10.5281/zenodo.801765	https://doi.org/10.5281/zenodo.801765	Piedras Blancas, CA
53211	High-throughput imaging	EOS 5D Mark III	Canon	AutoMorph: Automated morphometric post-processing	53211_processing	doi:10.5281/zenodo.801765	Zenodo	doi:10.5281/zenodo.801765	https://doi.org/10.5281/zenodo.801765	Pigeon Point, CA
53212	High-throughput imaging	EOS 5D Mark III	Canon	AutoMorph: Automated morphometric post-processing	53212_processing	doi:10.5281/zenodo.801765	Zenodo	doi:10.5281/zenodo.801765	https://doi.org/10.5281/zenodo.801765	Moss Beach, Half Moon Bay, CA
53213	High-throughput imaging	EOS 5D Mark III	Canon	AutoMorph: Automated morphometric post-processing	53213_processing	doi:10.5281/zenodo.801765	Zenodo	doi:10.5281/zenodo.801765	https://doi.org/10.5281/zenodo.801765	Fort Bragg, CA
53214	High-throughput imaging	EOS 5D Mark III	Canon	AutoMorph: Automated morphometric post-processing	53214_processing	doi:10.5281/zenodo.801765	Zenodo	doi:10.5281/zenodo.801765	https://doi.org/10.5281/zenodo.801765	Port Angeles, WA
53215	High-throughput imaging	EOS 5D Mark III	Canon	AutoMorph: Automated morphometric post-processing	53215_processing	doi:10.5281/zenodo.801765	Zenodo	doi:10.5281/zenodo.801765	https://doi.org/10.5281/zenodo.801765	Point Loma, CA
53216	High-throughput imaging	EOS 5D Mark III	Canon	AutoMorph: Automated morphometric post-processing	53216_processing	doi:10.5281/zenodo.801765	Zenodo	doi:10.5281/zenodo.801765	https://doi.org/10.5281/zenodo.801765	Mouth of Tijuana River, Imperial Beach, CA
53217	High-throughput imaging	EOS 5D Mark III	Canon	AutoMorph: Automated morphometric post-processing	53217_processing	doi:10.5281/zenodo.801765	Zenodo	doi:10.5281/zenodo.801765	https://doi.org/10.5281/zenodo.801765	Point Loma Lighthouse, CA
53218	High-throughput imaging	EOS 5D Mark III	Canon	AutoMorph: Automated morphometric post-processing	53218_processing	doi:10.5281/zenodo.801765	Zenodo	doi:10.5281/zenodo.801765	https://doi.org/10.5281/zenodo.801765	Cape Mendocino, CA
53219	High-throughput imaging	EOS 5D Mark III	Canon	AutoMorph: Automated morphometric post-processing	53219_processing	doi:10.5281/zenodo.801765	Zenodo	doi:10.5281/zenodo.801765	https://doi.org/10.5281/zenodo.801765	San Pedro, CA
53220	High-throughput imaging	EOS 5D Mark III	Canon	AutoMorph: Automated morphometric post-processing	53220_processing	doi:10.5281/zenodo.801765	Zenodo	doi:10.5281/zenodo.801765	https://doi.org/10.5281/zenodo.801765	Tatoosh Island, WA
53221	High-throughput imaging	EOS 5D Mark III	Canon	AutoMorph: Automated morphometric post-processing	53221_processing	doi:10.5281/zenodo.801765	Zenodo	doi:10.5281/zenodo.801765	https://doi.org/10.5281/zenodo.801765	Moonstone Beach, Cambria, CA
53222	High-throughput imaging	EOS 5D Mark III	Canon	AutoMorph: Automated morphometric post-processing	53222_processing	doi:10.5281/zenodo.801765	Zenodo	doi:10.5281/zenodo.801765	https://doi.org/10.5281/zenodo.801765	San Diego, CA
53223	High-throughput imaging	EOS 5D Mark III	Canon	AutoMorph: Automated morphometric post-processing	53223_processing	doi:10.5281/zenodo.801765	Zenodo	doi:10.5281/zenodo.801765	https://doi.org/10.5281/zenodo.801765	Shell Beach, Bodega Head, CA
53224	High-throughput imaging	EOS 5D Mark III	Canon	AutoMorph: Automated morphometric post-processing	53224_processing	doi:10.5281/zenodo.801765	Zenodo	doi:10.5281/zenodo.801765	https://doi.org/10.5281/zenodo.801765	Mussel Point, CA
53225	High-throughput imaging	EOS 5D Mark III	Canon	AutoMorph: Automated morphometric post-processing	53225_processing	doi:10.5281/zenodo.801765	Zenodo	doi:10.5281/zenodo.801765	https://doi.org/10.5281/zenodo.801765	Golden Gate, CA
53226	High-throughput imaging	EOS 5D Mark III	Canon	AutoMorph: Automated morphometric post-processing	53226_processing	doi:10.5281/zenodo.801765	Zenodo	doi:10.5281/zenodo.801765	https://doi.org/10.5281/zenodo.801765	Monterey, CA
53227	High-throughput imaging	EOS 5D Mark III	Canon	AutoMorph: Automated morphometric post-processing	53227_processing	doi:10.5281/zenodo.801765	Zenodo	doi:10.5281/zenodo.801765	https://doi.org/10.5281/zenodo.801765	Coronado, CA
53228	High-throughput imaging	EOS 5D Mark III	Canon	AutoMorph: Automated morphometric post-processing	53228_processing	doi:10.5281/zenodo.801765	Zenodo	doi:10.5281/zenodo.801765	https://doi.org/10.5281/zenodo.801765	Venice, CA
53229	High-throughput imaging	EOS 5D Mark III	Canon	AutoMorph: Automated morphometric post-processing	53229_processing	doi:10.5281/zenodo.801765	Zenodo	doi:10.5281/zenodo.801765	https://doi.org/10.5281/zenodo.801765	San Diego Jetty, San Diego, CA
53230	High-throughput imaging	EOS 5D Mark III	Canon	AutoMorph: Automated morphometric post-processing	53230_processing	doi:10.5281/zenodo.801765	Zenodo	doi:10.5281/zenodo.801765	https://doi.org/10.5281/zenodo.801765	Monterey, CA
53231	High-throughput imaging	EOS 5D Mark III	Canon	AutoMorph: Automated morphometric post-processing	53231_processing	doi:10.5281/zenodo.801765	Zenodo	doi:10.5281/zenodo.801765	https://doi.org/10.5281/zenodo.801765	Intake Cove, Diablo Canyon Power Plant, CA
53232	High-throughput imaging	EOS 5D Mark III	Canon	AutoMorph: Automated morphometric post-processing	53232_processing	doi:10.5281/zenodo.801765	Zenodo	doi:10.5281/zenodo.801765	https://doi.org/10.5281/zenodo.801765	Off of the south-southeast shore of Santa Barbara Island, CA
53233	High-throughput imaging	EOS 5D Mark III	Canon	AutoMorph: Automated morphometric post-processing	53233_processing	doi:10.5281/zenodo.801765	Zenodo	doi:10.5281/zenodo.801765	https://doi.org/10.5281/zenodo.801765	Mussel Point, CA
53234	High-throughput imaging	EOS 5D Mark III	Canon	AutoMorph: Automated morphometric post-processing	53234_processing	doi:10.5281/zenodo.801765	Zenodo	doi:10.5281/zenodo.801765	https://doi.org/10.5281/zenodo.801765	Dana Point, CA
53236	High-throughput imaging	EOS 5D Mark III	Canon	AutoMorph: Automated morphometric post-processing	53236_processing	doi:10.5281/zenodo.801765	Zenodo	doi:10.5281/zenodo.801765	https://doi.org/10.5281/zenodo.801765	One mile north of San Simeon, CA
53237	High-throughput imaging	EOS 5D Mark III	Canon	AutoMorph: Automated morphometric post-processing	53237_processing	doi:10.5281/zenodo.801765	Zenodo	doi:10.5281/zenodo.801765	https://doi.org/10.5281/zenodo.801765	Soberanes Point, CA
53238	High-throughput imaging	EOS 5D Mark III	Canon	AutoMorph: Automated morphometric post-processing	53238_processing	doi:10.5281/zenodo.801765	Zenodo	doi:10.5281/zenodo.801765	https://doi.org/10.5281/zenodo.801765	Point Fermin, CA
53239	High-throughput imaging	EOS 5D Mark III	Canon	AutoMorph: Automated morphometric post-processing	53239_processing	doi:10.5281/zenodo.801765	Zenodo	doi:10.5281/zenodo.801765	https://doi.org/10.5281/zenodo.801765	Del Mar Ranch, CA
53240	High-throughput imaging	EOS 5D Mark III	Canon	AutoMorph: Automated morphometric post-processing	53240_processing	doi:10.5281/zenodo.801765	Zenodo	doi:10.5281/zenodo.801765	https://doi.org/10.5281/zenodo.801765	Arch Rock, CA
53241	High-throughput imaging	EOS 5D Mark III	Canon	AutoMorph: Automated morphometric post-processing	53241_processing	doi:10.5281/zenodo.801765	Zenodo	doi:10.5281/zenodo.801765	https://doi.org/10.5281/zenodo.801765	Piedras Blancas Point, CA
53242	High-throughput imaging	EOS 5D Mark III	Canon	AutoMorph: Automated morphometric post-processing	53242_processing	doi:10.5281/zenodo.801765	Zenodo	doi:10.5281/zenodo.801765	https://doi.org/10.5281/zenodo.801765	Monterey, CA
53243	High-throughput imaging	EOS 5D Mark III	Canon	AutoMorph: Automated morphometric post-processing	53243_processing	doi:10.5281/zenodo.801765	Zenodo	doi:10.5281/zenodo.801765	https://doi.org/10.5281/zenodo.801765	Near mouth of Scott Creek, Davenport, CA
53244	High-throughput imaging	EOS 5D Mark III	Canon	AutoMorph: Automated morphometric post-processing	53244_processing	doi:10.5281/zenodo.801765	Zenodo	doi:10.5281/zenodo.801765	https://doi.org/10.5281/zenodo.801765	Santa Cruz, CA
53245	High-throughput imaging	EOS 5D Mark III	Canon	AutoMorph: Automated morphometric post-processing	53245_processing	doi:10.5281/zenodo.801765	Zenodo	doi:10.5281/zenodo.801765	https://doi.org/10.5281/zenodo.801765	San Miguel Island, Santa Barbara, CA
53246	High-throughput imaging	EOS 5D Mark III	Canon	AutoMorph: Automated morphometric post-processing	53246_processing	doi:10.5281/zenodo.801765	Zenodo	doi:10.5281/zenodo.801765	https://doi.org/10.5281/zenodo.801765	Bodega Head, CA
53247	High-throughput imaging	EOS 5D Mark III	Canon	AutoMorph: Automated morphometric post-processing	53247_processing	doi:10.5281/zenodo.801765	Zenodo	doi:10.5281/zenodo.801765	https://doi.org/10.5281/zenodo.801765	Moss Landing, CA
53249	High-throughput imaging	EOS 5D Mark III	Canon	AutoMorph: Automated morphometric post-processing	53249_processing	doi:10.5281/zenodo.801765	Zenodo	doi:10.5281/zenodo.801765	https://doi.org/10.5281/zenodo.801765	Near CA-OR border, Smith River, CA
53250	High-throughput imaging	EOS 5D Mark III	Canon	AutoMorph: Automated morphometric post-processing	53250_processing	doi:10.5281/zenodo.801765	Zenodo	doi:10.5281/zenodo.801765	https://doi.org/10.5281/zenodo.801765	Santa Rosa Island, Santa Barbara, CA
53253	High-throughput imaging	EOS 5D Mark III	Canon	AutoMorph: Automated morphometric post-processing	53253_processing	doi:10.5281/zenodo.801765	Zenodo	doi:10.5281/zenodo.801765	https://doi.org/10.5281/zenodo.801765	Puget Sound, WA
53254	High-throughput imaging	EOS 5D Mark III	Canon	AutoMorph: Automated morphometric post-processing	53254_processing	doi:10.5281/zenodo.801765	Zenodo	doi:10.5281/zenodo.801765	https://doi.org/10.5281/zenodo.801765	Gaviota Beach, CA
53256	High-throughput imaging	EOS 5D Mark III	Canon	AutoMorph: Automated morphometric post-processing	53256_processing	doi:10.5281/zenodo.801765	Zenodo	doi:10.5281/zenodo.801765	https://doi.org/10.5281/zenodo.801765	Dillon Beach, CA
53257	High-throughput imaging	EOS 5D Mark III	Canon	AutoMorph: Automated morphometric post-processing	53257_processing	doi:10.5281/zenodo.801765	Zenodo	doi:10.5281/zenodo.801765	https://doi.org/10.5281/zenodo.801765	Goat Rock, CA
53258	High-throughput imaging	EOS 5D Mark III	Canon	AutoMorph: Automated morphometric post-processing	53258_processing	doi:10.5281/zenodo.801765	Zenodo	doi:10.5281/zenodo.801765	https://doi.org/10.5281/zenodo.801765	San Nicolas Island, CA
53260	High-throughput imaging	EOS 5D Mark III	Canon	AutoMorph: Automated morphometric post-processing	53260_processing	doi:10.5281/zenodo.801765	Zenodo	doi:10.5281/zenodo.801765	https://doi.org/10.5281/zenodo.801765	Pelican Bay, Santa Cruz Island, CA
53262	High-throughput imaging	EOS 5D Mark III	Canon	AutoMorph: Automated morphometric post-processing	53262_processing	doi:10.5281/zenodo.801765	Zenodo	doi:10.5281/zenodo.801765	https://doi.org/10.5281/zenodo.801765	Garedon Canyon, Santa Rosa Island, CA
53278	High-throughput imaging	EOS 5D Mark III	Canon	AutoMorph: Automated morphometric post-processing	53278_processing	doi:10.5281/zenodo.801765	Zenodo	doi:10.5281/zenodo.801765	https://doi.org/10.5281/zenodo.801765	Russian Gulch, CA
53280	High-throughput imaging	EOS 5D Mark III	Canon	AutoMorph: Automated morphometric post-processing	53280_processing	doi:10.5281/zenodo.801765	Zenodo	doi:10.5281/zenodo.801765	https://doi.org/10.5281/zenodo.801765	San Diego, CA
53290	High-throughput imaging	EOS 5D Mark III	Canon	AutoMorph: Automated morphometric post-processing	53290_processing	doi:10.5281/zenodo.801765	Zenodo	doi:10.5281/zenodo.801765	https://doi.org/10.5281/zenodo.801765	Neah Bay, WA
53291	High-throughput imaging	EOS 5D Mark III	Canon	AutoMorph: Automated morphometric post-processing	53291_processing	doi:10.5281/zenodo.801765	Zenodo	doi:10.5281/zenodo.801765	https://doi.org/10.5281/zenodo.801765	Crescent Beach, WA
53292	High-throughput imaging	EOS 5D Mark III	Canon	AutoMorph: Automated morphometric post-processing	53292_processing	doi:10.5281/zenodo.801765	Zenodo	doi:10.5281/zenodo.801765	https://doi.org/10.5281/zenodo.801765	Red Bluff Bay, Baranoff Island, AK
53293	High-throughput imaging	EOS 5D Mark III	Canon	AutoMorph: Automated morphometric post-processing	53293_processing	doi:10.5281/zenodo.801765	Zenodo	doi:10.5281/zenodo.801765	https://doi.org/10.5281/zenodo.801765	Windfall Harbor, Admiralty Island, AK
53294	High-throughput imaging	EOS 5D Mark III	Canon	AutoMorph: Automated morphometric post-processing	53294_processing	doi:10.5281/zenodo.801765	Zenodo	doi:10.5281/zenodo.801765	https://doi.org/10.5281/zenodo.801765	AK
53295	High-throughput imaging	EOS 5D Mark III	Canon	AutoMorph: Automated morphometric post-processing	53295_processing	doi:10.5281/zenodo.801765	Zenodo	doi:10.5281/zenodo.801765	https://doi.org/10.5281/zenodo.801765	Southwest AK
53299	High-throughput imaging	EOS 5D Mark III	Canon	AutoMorph: Automated morphometric post-processing	53299_processing	doi:10.5281/zenodo.801765	Zenodo	doi:10.5281/zenodo.801765	https://doi.org/10.5281/zenodo.801765	British Columbia
53301	High-throughput imaging	EOS 5D Mark III	Canon	AutoMorph: Automated morphometric post-processing	53301_processing	doi:10.5281/zenodo.801765	Zenodo	doi:10.5281/zenodo.801765	https://doi.org/10.5281/zenodo.801765	Victoria, BC
53302	High-throughput imaging	EOS 5D Mark III	Canon	AutoMorph: Automated morphometric post-processing	53302_processing	doi:10.5281/zenodo.801765	Zenodo	doi:10.5281/zenodo.801765	https://doi.org/10.5281/zenodo.801765	Southeast corner of San Nicolas Island, CA
53303	High-throughput imaging	EOS 5D Mark III	Canon	AutoMorph: Automated morphometric post-processing	53303_processing	doi:10.5281/zenodo.801765	Zenodo	doi:10.5281/zenodo.801765	https://doi.org/10.5281/zenodo.801765	Cabrillo Beach, CA
53304	High-throughput imaging	EOS 5D Mark III	Canon	AutoMorph: Automated morphometric post-processing	53304_processing	doi:10.5281/zenodo.801765	Zenodo	doi:10.5281/zenodo.801765	https://doi.org/10.5281/zenodo.801765	Hoonah, Chichagoff Island, AK
53306	High-throughput imaging	EOS 5D Mark III	Canon	AutoMorph: Automated morphometric post-processing	53306_processing	doi:10.5281/zenodo.801765	Zenodo	doi:10.5281/zenodo.801765	https://doi.org/10.5281/zenodo.801765	Windfall Harbor, Admiralty Island, AK
53309	High-throughput imaging	EOS 5D Mark III	Canon	AutoMorph: Automated morphometric post-processing	53309_processing	doi:10.5281/zenodo.801765	Zenodo	doi:10.5281/zenodo.801765	https://doi.org/10.5281/zenodo.801765	Yakutat, AK
53310	High-throughput imaging	EOS 5D Mark III	Canon	AutoMorph: Automated morphometric post-processing	53310_processing	doi:10.5281/zenodo.801765	Zenodo	doi:10.5281/zenodo.801765	https://doi.org/10.5281/zenodo.801765	Glacier Bay, AK
53311	High-throughput imaging	EOS 5D Mark III	Canon	AutoMorph: Automated morphometric post-processing	53311_processing	doi:10.5281/zenodo.801765	Zenodo	doi:10.5281/zenodo.801765	https://doi.org/10.5281/zenodo.801765	Point Loma Lighthouse, CA
53312	High-throughput imaging	EOS 5D Mark III	Canon	AutoMorph: Automated morphometric post-processing	53312_processing	doi:10.5281/zenodo.801765	Zenodo	doi:10.5281/zenodo.801765	https://doi.org/10.5281/zenodo.801765	Point Loma Lighthouse, CA
53313	High-throughput imaging	EOS 5D Mark III	Canon	AutoMorph: Automated morphometric post-processing	53313_processing	doi:10.5281/zenodo.801765	Zenodo	doi:10.5281/zenodo.801765	https://doi.org/10.5281/zenodo.801765	Crescent City, CA
53315	High-throughput imaging	EOS 5D Mark III	Canon	AutoMorph: Automated morphometric post-processing	53315_processing	doi:10.5281/zenodo.801765	Zenodo	doi:10.5281/zenodo.801765	https://doi.org/10.5281/zenodo.801765	Blowhole west of Bauda Fish Camp, Baja
53316	High-throughput imaging	EOS 5D Mark III	Canon	AutoMorph: Automated morphometric post-processing	53316_processing	doi:10.5281/zenodo.801765	Zenodo	doi:10.5281/zenodo.801765	https://doi.org/10.5281/zenodo.801765	Windfall Harbor, Admiralty Island, AK
53317	High-throughput imaging	EOS 5D Mark III	Canon	AutoMorph: Automated morphometric post-processing	53317_processing	doi:10.5281/zenodo.801765	Zenodo	doi:10.5281/zenodo.801765	https://doi.org/10.5281/zenodo.801765	North Jelly Mid Tidal Zone, Humboldt Bay, CA
53319	High-throughput imaging	EOS 5D Mark III	Canon	AutoMorph: Automated morphometric post-processing	53319_processing	doi:10.5281/zenodo.801765	Zenodo	doi:10.5281/zenodo.801765	https://doi.org/10.5281/zenodo.801765	Chatham, AK
53320	High-throughput imaging	EOS 5D Mark III	Canon	AutoMorph: Automated morphometric post-processing	53320_processing	doi:10.5281/zenodo.801765	Zenodo	doi:10.5281/zenodo.801765	https://doi.org/10.5281/zenodo.801765	Beaver Cove, Vancouver Island, BC
53321	High-throughput imaging	EOS 5D Mark III	Canon	AutoMorph: Automated morphometric post-processing	53321_processing	doi:10.5281/zenodo.801765	Zenodo	doi:10.5281/zenodo.801765	https://doi.org/10.5281/zenodo.801765	Point Loma Lighthouse, CA
53322	High-throughput imaging	EOS 5D Mark III	Canon	AutoMorph: Automated morphometric post-processing	53322_processing	doi:10.5281/zenodo.801765	Zenodo	doi:10.5281/zenodo.801765	https://doi.org/10.5281/zenodo.801765	Stewart's Point, CA
53323	High-throughput imaging	EOS 5D Mark III	Canon	AutoMorph: Automated morphometric post-processing	53323_processing	doi:10.5281/zenodo.801765	Zenodo	doi:10.5281/zenodo.801765	https://doi.org/10.5281/zenodo.801765	Moss Beach, Half Moon Bay, CA
53324	High-throughput imaging	EOS 5D Mark III	Canon	AutoMorph: Automated morphometric post-processing	53324_processing	doi:10.5281/zenodo.801765	Zenodo	doi:10.5281/zenodo.801765	https://doi.org/10.5281/zenodo.801765	Monterey, CA
53325	High-throughput imaging	EOS 5D Mark III	Canon	AutoMorph: Automated morphometric post-processing	53325_processing	doi:10.5281/zenodo.801765	Zenodo	doi:10.5281/zenodo.801765	https://doi.org/10.5281/zenodo.801765	Monterey, CA
53326	High-throughput imaging	EOS 5D Mark III	Canon	AutoMorph: Automated morphometric post-processing	53326_processing	doi:10.5281/zenodo.801765	Zenodo	doi:10.5281/zenodo.801765	https://doi.org/10.5281/zenodo.801765	Blowhole west of Bauda Fish Camp, Baja
53327	High-throughput imaging	EOS 5D Mark III	Canon	AutoMorph: Automated morphometric post-processing	53327_processing	doi:10.5281/zenodo.801765	Zenodo	doi:10.5281/zenodo.801765	https://doi.org/10.5281/zenodo.801765	Moss Beach, Half Moon Bay, CA
53328	High-throughput imaging	EOS 5D Mark III	Canon	AutoMorph: Automated morphometric post-processing	53328_processing	doi:10.5281/zenodo.801765	Zenodo	doi:10.5281/zenodo.801765	https://doi.org/10.5281/zenodo.801765	Monterey, CA
53329	High-throughput imaging	EOS 5D Mark III	Canon	AutoMorph: Automated morphometric post-processing	53329_processing	doi:10.5281/zenodo.801765	Zenodo	doi:10.5281/zenodo.801765	https://doi.org/10.5281/zenodo.801765	Bridgeport, OR
53330	High-throughput imaging	EOS 5D Mark III	Canon	AutoMorph: Automated morphometric post-processing	53330_processing	doi:10.5281/zenodo.801765	Zenodo	doi:10.5281/zenodo.801765	https://doi.org/10.5281/zenodo.801765	Coos Bay, OR
53331	High-throughput imaging	EOS 5D Mark III	Canon	AutoMorph: Automated morphometric post-processing	53331_processing	doi:10.5281/zenodo.801765	Zenodo	doi:10.5281/zenodo.801765	https://doi.org/10.5281/zenodo.801765	Gaviota Beach, CA
53332	High-throughput imaging	EOS 5D Mark III	Canon	AutoMorph: Automated morphometric post-processing	53332_processing	doi:10.5281/zenodo.801765	Zenodo	doi:10.5281/zenodo.801765	https://doi.org/10.5281/zenodo.801765	Rock Point, Point Bonita, CA
53333	High-throughput imaging	EOS 5D Mark III	Canon	AutoMorph: Automated morphometric post-processing	53333_processing	doi:10.5281/zenodo.801765	Zenodo	doi:10.5281/zenodo.801765	https://doi.org/10.5281/zenodo.801765	Port Crescent, WA
53334	High-throughput imaging	EOS 5D Mark III	Canon	AutoMorph: Automated morphometric post-processing	53334_processing	doi:10.5281/zenodo.801765	Zenodo	doi:10.5281/zenodo.801765	https://doi.org/10.5281/zenodo.801765	Port Angeles, WA
53335	High-throughput imaging	EOS 5D Mark III	Canon	AutoMorph: Automated morphometric post-processing	53335_processing	doi:10.5281/zenodo.801765	Zenodo	doi:10.5281/zenodo.801765	https://doi.org/10.5281/zenodo.801765	WA
53336	High-throughput imaging	EOS 5D Mark III	Canon	AutoMorph: Automated morphometric post-processing	53336_processing	doi:10.5281/zenodo.801765	Zenodo	doi:10.5281/zenodo.801765	https://doi.org/10.5281/zenodo.801765	Pillar Point, WA
53337	High-throughput imaging	EOS 5D Mark III	Canon	AutoMorph: Automated morphometric post-processing	53337_processing	doi:10.5281/zenodo.801765	Zenodo	doi:10.5281/zenodo.801765	https://doi.org/10.5281/zenodo.801765	Oak Bay, WA
53338	High-throughput imaging	EOS 5D Mark III	Canon	AutoMorph: Automated morphometric post-processing	53338_processing	doi:10.5281/zenodo.801765	Zenodo	doi:10.5281/zenodo.801765	https://doi.org/10.5281/zenodo.801765	Puget Sound, WA
53339	High-throughput imaging	EOS 5D Mark III	Canon	AutoMorph: Automated morphometric post-processing	53339_processing	doi:10.5281/zenodo.801765	Zenodo	doi:10.5281/zenodo.801765	https://doi.org/10.5281/zenodo.801765	Seattle, WA
53340	High-throughput imaging	EOS 5D Mark III	Canon	AutoMorph: Automated morphometric post-processing	53340_processing	doi:10.5281/zenodo.801765	Zenodo	doi:10.5281/zenodo.801765	https://doi.org/10.5281/zenodo.801765	Davis Bay, Lopez Island, WA
53341	High-throughput imaging	EOS 5D Mark III	Canon	AutoMorph: Automated morphometric post-processing	53341_processing	doi:10.5281/zenodo.801765	Zenodo	doi:10.5281/zenodo.801765	https://doi.org/10.5281/zenodo.801765	Garrison Bay, San Juan Island, WA
53342	High-throughput imaging	EOS 5D Mark III	Canon	AutoMorph: Automated morphometric post-processing	53342_processing	doi:10.5281/zenodo.801765	Zenodo	doi:10.5281/zenodo.801765	https://doi.org/10.5281/zenodo.801765	San Juan Island, WA
53343	High-throughput imaging	EOS 5D Mark III	Canon	AutoMorph: Automated morphometric post-processing	53343_processing	doi:10.5281/zenodo.801765	Zenodo	doi:10.5281/zenodo.801765	https://doi.org/10.5281/zenodo.801765	San Juan Island, WA
53344	High-throughput imaging	EOS 5D Mark III	Canon	AutoMorph: Automated morphometric post-processing	53344_processing	doi:10.5281/zenodo.801765	Zenodo	doi:10.5281/zenodo.801765	https://doi.org/10.5281/zenodo.801765	Olympia, WA
53346	High-throughput imaging	EOS 5D Mark III	Canon	AutoMorph: Automated morphometric post-processing	53346_processing	doi:10.5281/zenodo.801765	Zenodo	doi:10.5281/zenodo.801765	https://doi.org/10.5281/zenodo.801765	Neah Bay, WA
53347	High-throughput imaging	EOS 5D Mark III	Canon	AutoMorph: Automated morphometric post-processing	53347_processing	doi:10.5281/zenodo.801765	Zenodo	doi:10.5281/zenodo.801765	https://doi.org/10.5281/zenodo.801765	Port Angeles, WA
53348	High-throughput imaging	EOS 5D Mark III	Canon	AutoMorph: Automated morphometric post-processing	53348_processing	doi:10.5281/zenodo.801765	Zenodo	doi:10.5281/zenodo.801765	https://doi.org/10.5281/zenodo.801765	Anacortes, WA
53349	High-throughput imaging	EOS 5D Mark III	Canon	AutoMorph: Automated morphometric post-processing	53349_processing	doi:10.5281/zenodo.801765	Zenodo	doi:10.5281/zenodo.801765	https://doi.org/10.5281/zenodo.801765	Port Angeles, WA
53350	High-throughput imaging	EOS 5D Mark III	Canon	AutoMorph: Automated morphometric post-processing	53350_processing	doi:10.5281/zenodo.801765	Zenodo	doi:10.5281/zenodo.801765	https://doi.org/10.5281/zenodo.801765	Neah Bay, WA
53351	High-throughput imaging	EOS 5D Mark III	Canon	AutoMorph: Automated morphometric post-processing	53351_processing	doi:10.5281/zenodo.801765	Zenodo	doi:10.5281/zenodo.801765	https://doi.org/10.5281/zenodo.801765	Near Orchard Point, WA
53352	High-throughput imaging	EOS 5D Mark III	Canon	AutoMorph: Automated morphometric post-processing	53352_processing	doi:10.5281/zenodo.801765	Zenodo	doi:10.5281/zenodo.801765	https://doi.org/10.5281/zenodo.801765	Olympia, WA
53353	High-throughput imaging	EOS 5D Mark III	Canon	AutoMorph: Automated morphometric post-processing	53353_processing	doi:10.5281/zenodo.801765	Zenodo	doi:10.5281/zenodo.801765	https://doi.org/10.5281/zenodo.801765	Agate Beach, WA
53354	High-throughput imaging	EOS 5D Mark III	Canon	AutoMorph: Automated morphometric post-processing	53354_processing	doi:10.5281/zenodo.801765	Zenodo	doi:10.5281/zenodo.801765	https://doi.org/10.5281/zenodo.801765	Waterman Point, WA
53355	High-throughput imaging	EOS 5D Mark III	Canon	AutoMorph: Automated morphometric post-processing	53355_processing	doi:10.5281/zenodo.801765	Zenodo	doi:10.5281/zenodo.801765	https://doi.org/10.5281/zenodo.801765	Port Angeles, WA
53364	High-throughput imaging	EOS 5D Mark III	Canon	AutoMorph: Automated morphometric post-processing	53364_processing	doi:10.5281/zenodo.801765	Zenodo	doi:10.5281/zenodo.801765	https://doi.org/10.5281/zenodo.801765	Port Harford, CA
53369	High-throughput imaging	EOS 5D Mark III	Canon	AutoMorph: Automated morphometric post-processing	53369_processing	doi:10.5281/zenodo.801765	Zenodo	doi:10.5281/zenodo.801765	https://doi.org/10.5281/zenodo.801765	Intake Cove, Diablo Canyon Power Plant, CA
53370	High-throughput imaging	EOS 5D Mark III	Canon	AutoMorph: Automated morphometric post-processing	53370_processing	doi:10.5281/zenodo.801765	Zenodo	doi:10.5281/zenodo.801765	https://doi.org/10.5281/zenodo.801765	Horseshoe Cove, CA
53371	High-throughput imaging	EOS 5D Mark III	Canon	AutoMorph: Automated morphometric post-processing	53371_processing	doi:10.5281/zenodo.801765	Zenodo	doi:10.5281/zenodo.801765	https://doi.org/10.5281/zenodo.801765	Mussel Point, CA
53372	High-throughput imaging	EOS 5D Mark III	Canon	AutoMorph: Automated morphometric post-processing	53372_processing	doi:10.5281/zenodo.801765	Zenodo	doi:10.5281/zenodo.801765	https://doi.org/10.5281/zenodo.801765	Bolinas Bay, CA
53373	High-throughput imaging	EOS 5D Mark III	Canon	AutoMorph: Automated morphometric post-processing	53373_processing	doi:10.5281/zenodo.801765	Zenodo	doi:10.5281/zenodo.801765	https://doi.org/10.5281/zenodo.801765	Half Moon Bay, CA
53374	High-throughput imaging	EOS 5D Mark III	Canon	AutoMorph: Automated morphometric post-processing	53374_processing	doi:10.5281/zenodo.801765	Zenodo	doi:10.5281/zenodo.801765	https://doi.org/10.5281/zenodo.801765	South side of Punta Banda, Baja
53375	High-throughput imaging	EOS 5D Mark III	Canon	AutoMorph: Automated morphometric post-processing	53375_processing	doi:10.5281/zenodo.801765	Zenodo	doi:10.5281/zenodo.801765	https://doi.org/10.5281/zenodo.801765	Shell Beach, La Jolla, CA
53376	High-throughput imaging	EOS 5D Mark III	Canon	AutoMorph: Automated morphometric post-processing	53376_processing	doi:10.5281/zenodo.801765	Zenodo	doi:10.5281/zenodo.801765	https://doi.org/10.5281/zenodo.801765	One mile north of Pigeon Point, CA
53377	High-throughput imaging	EOS 5D Mark III	Canon	AutoMorph: Automated morphometric post-processing	53377_processing	doi:10.5281/zenodo.801765	Zenodo	doi:10.5281/zenodo.801765	https://doi.org/10.5281/zenodo.801765	Monterey, CA
53378	High-throughput imaging	EOS 5D Mark III	Canon	AutoMorph: Automated morphometric post-processing	53378_processing	doi:10.5281/zenodo.801765	Zenodo	doi:10.5281/zenodo.801765	https://doi.org/10.5281/zenodo.801765	Newport Beach, CA
53379	High-throughput imaging	EOS 5D Mark III	Canon	AutoMorph: Automated morphometric post-processing	53379_processing	doi:10.5281/zenodo.801765	Zenodo	doi:10.5281/zenodo.801765	https://doi.org/10.5281/zenodo.801765	East side of Point Dume, CA
53380	High-throughput imaging	EOS 5D Mark III	Canon	AutoMorph: Automated morphometric post-processing	53380_processing	doi:10.5281/zenodo.801765	Zenodo	doi:10.5281/zenodo.801765	https://doi.org/10.5281/zenodo.801765	Cape Yakataga, AK
53381	High-throughput imaging	EOS 5D Mark III	Canon	AutoMorph: Automated morphometric post-processing	53381_processing	doi:10.5281/zenodo.801765	Zenodo	doi:10.5281/zenodo.801765	https://doi.org/10.5281/zenodo.801765	Ocean Beach, CA
53382	High-throughput imaging	EOS 5D Mark III	Canon	AutoMorph: Automated morphometric post-processing	53382_processing	doi:10.5281/zenodo.801765	Zenodo	doi:10.5281/zenodo.801765	https://doi.org/10.5281/zenodo.801765	Fort Point, CA
53383	High-throughput imaging	EOS 5D Mark III	Canon	AutoMorph: Automated morphometric post-processing	53383_processing	doi:10.5281/zenodo.801765	Zenodo	doi:10.5281/zenodo.801765	https://doi.org/10.5281/zenodo.801765	Shell Beach, Bodega Head, CA
53384	High-throughput imaging	EOS 5D Mark III	Canon	AutoMorph: Automated morphometric post-processing	53384_processing	doi:10.5281/zenodo.801765	Zenodo	doi:10.5281/zenodo.801765	https://doi.org/10.5281/zenodo.801765	Puget Sound, WA
53385	High-throughput imaging	EOS 5D Mark III	Canon	AutoMorph: Automated morphometric post-processing	53385_processing	doi:10.5281/zenodo.801765	Zenodo	doi:10.5281/zenodo.801765	https://doi.org/10.5281/zenodo.801765	Rosario Beach, WA
53386	High-throughput imaging	EOS 5D Mark III	Canon	AutoMorph: Automated morphometric post-processing	53386_processing	doi:10.5281/zenodo.801765	Zenodo	doi:10.5281/zenodo.801765	https://doi.org/10.5281/zenodo.801765	Santa Barbara, CA
53387	High-throughput imaging	EOS 5D Mark III	Canon	AutoMorph: Automated morphometric post-processing	53387_processing	doi:10.5281/zenodo.801765	Zenodo	doi:10.5281/zenodo.801765	https://doi.org/10.5281/zenodo.801765	Tobin Beach, CA
53388	High-throughput imaging	EOS 5D Mark III	Canon	AutoMorph: Automated morphometric post-processing	53388_processing	doi:10.5281/zenodo.801765	Zenodo	doi:10.5281/zenodo.801765	https://doi.org/10.5281/zenodo.801765	San Simeon Point, CA
53389	High-throughput imaging	EOS 5D Mark III	Canon	AutoMorph: Automated morphometric post-processing	53389_processing	doi:10.5281/zenodo.801765	Zenodo	doi:10.5281/zenodo.801765	https://doi.org/10.5281/zenodo.801765	Santa Cruz Island, CA
53390	High-throughput imaging	EOS 5D Mark III	Canon	AutoMorph: Automated morphometric post-processing	53390_processing	doi:10.5281/zenodo.801765	Zenodo	doi:10.5281/zenodo.801765	https://doi.org/10.5281/zenodo.801765	Fort Bragg Landing Beach, CA
53391	High-throughput imaging	EOS 5D Mark III	Canon	AutoMorph: Automated morphometric post-processing	53391_processing	doi:10.5281/zenodo.801765	Zenodo	doi:10.5281/zenodo.801765	https://doi.org/10.5281/zenodo.801765	San Simeon, CA
53393	High-throughput imaging	EOS 5D Mark III	Canon	AutoMorph: Automated morphometric post-processing	53393_processing	doi:10.5281/zenodo.801765	Zenodo	doi:10.5281/zenodo.801765	https://doi.org/10.5281/zenodo.801765	Golden Gate, CA
53394	High-throughput imaging	EOS 5D Mark III	Canon	AutoMorph: Automated morphometric post-processing	53394_processing	doi:10.5281/zenodo.801765	Zenodo	doi:10.5281/zenodo.801765	https://doi.org/10.5281/zenodo.801765	AK
53395	High-throughput imaging	EOS 5D Mark III	Canon	AutoMorph: Automated morphometric post-processing	53395_processing	doi:10.5281/zenodo.801765	Zenodo	doi:10.5281/zenodo.801765	https://doi.org/10.5281/zenodo.801765	Laguna Beach, CA
53396	High-throughput imaging	EOS 5D Mark III	Canon	AutoMorph: Automated morphometric post-processing	53396_processing	doi:10.5281/zenodo.801765	Zenodo	doi:10.5281/zenodo.801765	https://doi.org/10.5281/zenodo.801765	East Point, Santa Rosa Island, CA
53397	High-throughput imaging	EOS 5D Mark III	Canon	AutoMorph: Automated morphometric post-processing	53397_processing	doi:10.5281/zenodo.801765	Zenodo	doi:10.5281/zenodo.801765	https://doi.org/10.5281/zenodo.801765	Drakes Estero, CA
53398	High-throughput imaging	EOS 5D Mark III	Canon	AutoMorph: Automated morphometric post-processing	53398_processing	doi:10.5281/zenodo.801765	Zenodo	doi:10.5281/zenodo.801765	https://doi.org/10.5281/zenodo.801765	Dana Point, CA
53399	High-throughput imaging	EOS 5D Mark III	Canon	AutoMorph: Automated morphometric post-processing	53399_processing	doi:10.5281/zenodo.801765	Zenodo	doi:10.5281/zenodo.801765	https://doi.org/10.5281/zenodo.801765	One mile south of Hardy, CA
53400	High-throughput imaging	EOS 5D Mark III	Canon	AutoMorph: Automated morphometric post-processing	53400_processing	doi:10.5281/zenodo.801765	Zenodo	doi:10.5281/zenodo.801765	https://doi.org/10.5281/zenodo.801765	Minnesota Reef, San Juan Island, WA
53401	High-throughput imaging	EOS 5D Mark III	Canon	AutoMorph: Automated morphometric post-processing	53401_processing	doi:10.5281/zenodo.801765	Zenodo	doi:10.5281/zenodo.801765	https://doi.org/10.5281/zenodo.801765	Waterman Point, WA
53404	High-throughput imaging	EOS 5D Mark III	Canon	AutoMorph: Automated morphometric post-processing	53404_processing	doi:10.5281/zenodo.801765	Zenodo	doi:10.5281/zenodo.801765	https://doi.org/10.5281/zenodo.801765	Vancouver, BC
53405	High-throughput imaging	EOS 5D Mark III	Canon	AutoMorph: Automated morphometric post-processing	53405_processing	doi:10.5281/zenodo.801765	Zenodo	doi:10.5281/zenodo.801765	https://doi.org/10.5281/zenodo.801765	Laguna Bay, CA
53406	High-throughput imaging	EOS 5D Mark III	Canon	AutoMorph: Automated morphometric post-processing	53406_processing	doi:10.5281/zenodo.801765	Zenodo	doi:10.5281/zenodo.801765	https://doi.org/10.5281/zenodo.801765	Point Arena, CA
53407	High-throughput imaging	EOS 5D Mark III	Canon	AutoMorph: Automated morphometric post-processing	53407_processing	doi:10.5281/zenodo.801765	Zenodo	doi:10.5281/zenodo.801765	https://doi.org/10.5281/zenodo.801765	Carmet, CA
53408	High-throughput imaging	EOS 5D Mark III	Canon	AutoMorph: Automated morphometric post-processing	53408_processing	doi:10.5281/zenodo.801765	Zenodo	doi:10.5281/zenodo.801765	https://doi.org/10.5281/zenodo.801765	Asilomar, CA
53409	High-throughput imaging	EOS 5D Mark III	Canon	AutoMorph: Automated morphometric post-processing	53409_processing	doi:10.5281/zenodo.801765	Zenodo	doi:10.5281/zenodo.801765	https://doi.org/10.5281/zenodo.801765	Duncans Point, CA
53411	High-throughput imaging	EOS 5D Mark III	Canon	AutoMorph: Automated morphometric post-processing	53411_processing	doi:10.5281/zenodo.801765	Zenodo	doi:10.5281/zenodo.801765	https://doi.org/10.5281/zenodo.801765	Coronado, CA
53412	High-throughput imaging	EOS 5D Mark III	Canon	AutoMorph: Automated morphometric post-processing	53412_processing	doi:10.5281/zenodo.801765	Zenodo	doi:10.5281/zenodo.801765	https://doi.org/10.5281/zenodo.801765	Vancouver, BC
53413	High-throughput imaging	EOS 5D Mark III	Canon	AutoMorph: Automated morphometric post-processing	53413_processing	doi:10.5281/zenodo.801765	Zenodo	doi:10.5281/zenodo.801765	https://doi.org/10.5281/zenodo.801765	North side of Brown Island, WA
53414	High-throughput imaging	EOS 5D Mark III	Canon	AutoMorph: Automated morphometric post-processing	53414_processing	doi:10.5281/zenodo.801765	Zenodo	doi:10.5281/zenodo.801765	https://doi.org/10.5281/zenodo.801765	Frenchman's Reef, CA
53415	High-throughput imaging	EOS 5D Mark III	Canon	AutoMorph: Automated morphometric post-processing	53415_processing	doi:10.5281/zenodo.801765	Zenodo	doi:10.5281/zenodo.801765	https://doi.org/10.5281/zenodo.801765	Round Island, Baja
53416	High-throughput imaging	EOS 5D Mark III	Canon	AutoMorph: Automated morphometric post-processing	53416_processing	doi:10.5281/zenodo.801765	Zenodo	doi:10.5281/zenodo.801765	https://doi.org/10.5281/zenodo.801765	Santa Cruz, CA
53417	High-throughput imaging	EOS 5D Mark III	Canon	AutoMorph: Automated morphometric post-processing	53417_processing	doi:10.5281/zenodo.801765	Zenodo	doi:10.5281/zenodo.801765	https://doi.org/10.5281/zenodo.801765	Pigeon Point, CA
53418	High-throughput imaging	EOS 5D Mark III	Canon	AutoMorph: Automated morphometric post-processing	53418_processing	doi:10.5281/zenodo.801765	Zenodo	doi:10.5281/zenodo.801765	https://doi.org/10.5281/zenodo.801765	Santo Tomas, Baja
53419	High-throughput imaging	EOS 5D Mark III	Canon	AutoMorph: Automated morphometric post-processing	53419_processing	doi:10.5281/zenodo.801765	Zenodo	doi:10.5281/zenodo.801765	https://doi.org/10.5281/zenodo.801765	Bolinas Bay, CA
53420	High-throughput imaging	EOS 5D Mark III	Canon	AutoMorph: Automated morphometric post-processing	53420_processing	doi:10.5281/zenodo.801765	Zenodo	doi:10.5281/zenodo.801765	https://doi.org/10.5281/zenodo.801765	Tacoma, WA
53421	High-throughput imaging	EOS 5D Mark III	Canon	AutoMorph: Automated morphometric post-processing	53421_processing	doi:10.5281/zenodo.801765	Zenodo	doi:10.5281/zenodo.801765	https://doi.org/10.5281/zenodo.801765	San Nicolas Island, CA
53422	High-throughput imaging	EOS 5D Mark III	Canon	AutoMorph: Automated morphometric post-processing	53422_processing	doi:10.5281/zenodo.801765	Zenodo	doi:10.5281/zenodo.801765	https://doi.org/10.5281/zenodo.801765	Lagoon Head, Baja
53423	High-throughput imaging	EOS 5D Mark III	Canon	AutoMorph: Automated morphometric post-processing	53423_processing	doi:10.5281/zenodo.801765	Zenodo	doi:10.5281/zenodo.801765	https://doi.org/10.5281/zenodo.801765	San Miguel Island, Santa Barbara, CA
53424	High-throughput imaging	EOS 5D Mark III	Canon	AutoMorph: Automated morphometric post-processing	53424_processing	doi:10.5281/zenodo.801765	Zenodo	doi:10.5281/zenodo.801765	https://doi.org/10.5281/zenodo.801765	Shell Beach, Sonoma, CA
53425	High-throughput imaging	EOS 5D Mark III	Canon	AutoMorph: Automated morphometric post-processing	53425_processing	doi:10.5281/zenodo.801765	Zenodo	doi:10.5281/zenodo.801765	https://doi.org/10.5281/zenodo.801765	Port Orford, OR
53426	High-throughput imaging	EOS 5D Mark III	Canon	AutoMorph: Automated morphometric post-processing	53426_processing	doi:10.5281/zenodo.801765	Zenodo	doi:10.5281/zenodo.801765	https://doi.org/10.5281/zenodo.801765	Point Pinos, Pacific Grove, CA
53427	High-throughput imaging	EOS 5D Mark III	Canon	AutoMorph: Automated morphometric post-processing	53427_processing	doi:10.5281/zenodo.801765	Zenodo	doi:10.5281/zenodo.801765	https://doi.org/10.5281/zenodo.801765	Half mile north of Point Buchon, CA
53428	High-throughput imaging	EOS 5D Mark III	Canon	AutoMorph: Automated morphometric post-processing	53428_processing	doi:10.5281/zenodo.801765	Zenodo	doi:10.5281/zenodo.801765	https://doi.org/10.5281/zenodo.801765	Vancouver, BC
53429	High-throughput imaging	EOS 5D Mark III	Canon	AutoMorph: Automated morphometric post-processing	53429_processing	doi:10.5281/zenodo.801765	Zenodo	doi:10.5281/zenodo.801765	https://doi.org/10.5281/zenodo.801765	Bolinas Bay, CA
53430	High-throughput imaging	EOS 5D Mark III	Canon	AutoMorph: Automated morphometric post-processing	53430_processing	doi:10.5281/zenodo.801765	Zenodo	doi:10.5281/zenodo.801765	https://doi.org/10.5281/zenodo.801765	Monterey, CA
53431	High-throughput imaging	EOS 5D Mark III	Canon	AutoMorph: Automated morphometric post-processing	53431_processing	doi:10.5281/zenodo.801765	Zenodo	doi:10.5281/zenodo.801765	https://doi.org/10.5281/zenodo.801765	Arena Cove, CA
53432	High-throughput imaging	EOS 5D Mark III	Canon	AutoMorph: Automated morphometric post-processing	53432_processing	doi:10.5281/zenodo.801765	Zenodo	doi:10.5281/zenodo.801765	https://doi.org/10.5281/zenodo.801765	San Francisco, CA
53433	High-throughput imaging	EOS 5D Mark III	Canon	AutoMorph: Automated morphometric post-processing	53433_processing	doi:10.5281/zenodo.801765	Zenodo	doi:10.5281/zenodo.801765	https://doi.org/10.5281/zenodo.801765	Golden Gate, CA
53434	High-throughput imaging	EOS 5D Mark III	Canon	AutoMorph: Automated morphometric post-processing	53434_processing	doi:10.5281/zenodo.801765	Zenodo	doi:10.5281/zenodo.801765	https://doi.org/10.5281/zenodo.801765	Bolinas Bay, CA
53435	High-throughput imaging	EOS 5D Mark III	Canon	AutoMorph: Automated morphometric post-processing	53435_processing	doi:10.5281/zenodo.801765	Zenodo	doi:10.5281/zenodo.801765	https://doi.org/10.5281/zenodo.801765	CA
53436	High-throughput imaging	EOS 5D Mark III	Canon	AutoMorph: Automated morphometric post-processing	53436_processing	doi:10.5281/zenodo.801765	Zenodo	doi:10.5281/zenodo.801765	https://doi.org/10.5281/zenodo.801765	North of Lighthouse Point, Arena, CA
53437	High-throughput imaging	EOS 5D Mark III	Canon	AutoMorph: Automated morphometric post-processing	53437_processing	doi:10.5281/zenodo.801765	Zenodo	doi:10.5281/zenodo.801765	https://doi.org/10.5281/zenodo.801765	Stewart's Point, CA
53438	High-throughput imaging	EOS 5D Mark III	Canon	AutoMorph: Automated morphometric post-processing	53438_processing	doi:10.5281/zenodo.801765	Zenodo	doi:10.5281/zenodo.801765	https://doi.org/10.5281/zenodo.801765	Farallon Islands, CA
53439	High-throughput imaging	EOS 5D Mark III	Canon	AutoMorph: Automated morphometric post-processing	53439_processing	doi:10.5281/zenodo.801765	Zenodo	doi:10.5281/zenodo.801765	https://doi.org/10.5281/zenodo.801765	Santa Barbara Island, CA
53440	High-throughput imaging	EOS 5D Mark III	Canon	AutoMorph: Automated morphometric post-processing	53440_processing	doi:10.5281/zenodo.801765	Zenodo	doi:10.5281/zenodo.801765	https://doi.org/10.5281/zenodo.801765	Moss Beach, Half Moon Bay, CA
53441	High-throughput imaging	EOS 5D Mark III	Canon	AutoMorph: Automated morphometric post-processing	53441_processing	doi:10.5281/zenodo.801765	Zenodo	doi:10.5281/zenodo.801765	https://doi.org/10.5281/zenodo.801765	Monterey, CA
53443	High-throughput imaging	EOS 5D Mark III	Canon	AutoMorph: Automated morphometric post-processing	53443_processing	doi:10.5281/zenodo.801765	Zenodo	doi:10.5281/zenodo.801765	https://doi.org/10.5281/zenodo.801765	Dana Point, CA
53444	High-throughput imaging	EOS 5D Mark III	Canon	AutoMorph: Automated morphometric post-processing	53444_processing	doi:10.5281/zenodo.801765	Zenodo	doi:10.5281/zenodo.801765	https://doi.org/10.5281/zenodo.801765	San Pedro, CA
53445	High-throughput imaging	EOS 5D Mark III	Canon	AutoMorph: Automated morphometric post-processing	53445_processing	doi:10.5281/zenodo.801765	Zenodo	doi:10.5281/zenodo.801765	https://doi.org/10.5281/zenodo.801765	Del Mar Point, CA
53446	High-throughput imaging	EOS 5D Mark III	Canon	AutoMorph: Automated morphometric post-processing	53446_processing	doi:10.5281/zenodo.801765	Zenodo	doi:10.5281/zenodo.801765	https://doi.org/10.5281/zenodo.801765	One mile north of San Simeon, CA
53448	High-throughput imaging	EOS 5D Mark III	Canon	AutoMorph: Automated morphometric post-processing	53448_processing	doi:10.5281/zenodo.801765	Zenodo	doi:10.5281/zenodo.801765	https://doi.org/10.5281/zenodo.801765	Dillon Beach, CA
53449	High-throughput imaging	EOS 5D Mark III	Canon	AutoMorph: Automated morphometric post-processing	53449_processing	doi:10.5281/zenodo.801765	Zenodo	doi:10.5281/zenodo.801765	https://doi.org/10.5281/zenodo.801765	Moss Beach, Half Moon Bay, CA
53450	High-throughput imaging	EOS 5D Mark III	Canon	AutoMorph: Automated morphometric post-processing	53450_processing	doi:10.5281/zenodo.801765	Zenodo	doi:10.5281/zenodo.801765	https://doi.org/10.5281/zenodo.801765	Bolinas Bay, CA
53451	High-throughput imaging	EOS 5D Mark III	Canon	AutoMorph: Automated morphometric post-processing	53451_processing	doi:10.5281/zenodo.801765	Zenodo	doi:10.5281/zenodo.801765	https://doi.org/10.5281/zenodo.801765	Tomales Point, CA
53452	High-throughput imaging	EOS 5D Mark III	Canon	AutoMorph: Automated morphometric post-processing	53452_processing	doi:10.5281/zenodo.801765	Zenodo	doi:10.5281/zenodo.801765	https://doi.org/10.5281/zenodo.801765	Carmet, CA
53461	High-throughput imaging	EOS 5D Mark III	Canon	AutoMorph: Automated morphometric post-processing	53461_processing	doi:10.5281/zenodo.801765	Zenodo	doi:10.5281/zenodo.801765	https://doi.org/10.5281/zenodo.801765	Near Elk Creek, CA
53462	High-throughput imaging	EOS 5D Mark III	Canon	AutoMorph: Automated morphometric post-processing	53462_processing	doi:10.5281/zenodo.801765	Zenodo	doi:10.5281/zenodo.801765	https://doi.org/10.5281/zenodo.801765	Crescent Bay, WA
53463	High-throughput imaging	EOS 5D Mark III	Canon	AutoMorph: Automated morphometric post-processing	53463_processing	doi:10.5281/zenodo.801765	Zenodo	doi:10.5281/zenodo.801765	https://doi.org/10.5281/zenodo.801765	Asilomar, CA
53464	High-throughput imaging	EOS 5D Mark III	Canon	AutoMorph: Automated morphometric post-processing	53464_processing	doi:10.5281/zenodo.801765	Zenodo	doi:10.5281/zenodo.801765	https://doi.org/10.5281/zenodo.801765	Point Pinos, Pacific Grove, CA
53465	High-throughput imaging	EOS 5D Mark III	Canon	AutoMorph: Automated morphometric post-processing	53465_processing	doi:10.5281/zenodo.801765	Zenodo	doi:10.5281/zenodo.801765	https://doi.org/10.5281/zenodo.801765	Sunset Cliffs, Granger Street, San Diego, CA
53466	High-throughput imaging	EOS 5D Mark III	Canon	AutoMorph: Automated morphometric post-processing	53466_processing	doi:10.5281/zenodo.801765	Zenodo	doi:10.5281/zenodo.801765	https://doi.org/10.5281/zenodo.801765	Trinidad to Magdalena Bay, Monetery, CA
53467	High-throughput imaging	EOS 5D Mark III	Canon	AutoMorph: Automated morphometric post-processing	53467_processing	doi:10.5281/zenodo.801765	Zenodo	doi:10.5281/zenodo.801765	https://doi.org/10.5281/zenodo.801765	Two miles south of Cape Mendocino, CA
53468	High-throughput imaging	EOS 5D Mark III	Canon	AutoMorph: Automated morphometric post-processing	53468_processing	doi:10.5281/zenodo.801765	Zenodo	doi:10.5281/zenodo.801765	https://doi.org/10.5281/zenodo.801765	San Nicolas Island, CA
53469	High-throughput imaging	EOS 5D Mark III	Canon	AutoMorph: Automated morphometric post-processing	53469_processing	doi:10.5281/zenodo.801765	Zenodo	doi:10.5281/zenodo.801765	https://doi.org/10.5281/zenodo.801765	Bolinas Bay, CA
53470	High-throughput imaging	EOS 5D Mark III	Canon	AutoMorph: Automated morphometric post-processing	53470_processing	doi:10.5281/zenodo.801765	Zenodo	doi:10.5281/zenodo.801765	https://doi.org/10.5281/zenodo.801765	Santa Cruz, CA
53471	High-throughput imaging	EOS 5D Mark III	Canon	AutoMorph: Automated morphometric post-processing	53471_processing	doi:10.5281/zenodo.801765	Zenodo	doi:10.5281/zenodo.801765	https://doi.org/10.5281/zenodo.801765	Monterey, CA
53472	High-throughput imaging	EOS 5D Mark III	Canon	AutoMorph: Automated morphometric post-processing	53472_processing	doi:10.5281/zenodo.801765	Zenodo	doi:10.5281/zenodo.801765	https://doi.org/10.5281/zenodo.801765	Palos Verdes Point, Redondo Beach, CA
53473	High-throughput imaging	EOS 5D Mark III	Canon	AutoMorph: Automated morphometric post-processing	53473_processing	doi:10.5281/zenodo.801765	Zenodo	doi:10.5281/zenodo.801765	https://doi.org/10.5281/zenodo.801765	Mission Beach, CA
53474	High-throughput imaging	EOS 5D Mark III	Canon	AutoMorph: Automated morphometric post-processing	53474_processing	doi:10.5281/zenodo.801765	Zenodo	doi:10.5281/zenodo.801765	https://doi.org/10.5281/zenodo.801765	San Pedro, CA
53475	High-throughput imaging	EOS 5D Mark III	Canon	AutoMorph: Automated morphometric post-processing	53475_processing	doi:10.5281/zenodo.801765	Zenodo	doi:10.5281/zenodo.801765	https://doi.org/10.5281/zenodo.801765	Monterey, CA
53476	High-throughput imaging	EOS 5D Mark III	Canon	AutoMorph: Automated morphometric post-processing	53476_processing	doi:10.5281/zenodo.801765	Zenodo	doi:10.5281/zenodo.801765	https://doi.org/10.5281/zenodo.801765	Laguna Tide Pools, Laguna Beach, CA
53478	High-throughput imaging	EOS 5D Mark III	Canon	AutoMorph: Automated morphometric post-processing	53478_processing	doi:10.5281/zenodo.801765	Zenodo	doi:10.5281/zenodo.801765	https://doi.org/10.5281/zenodo.801765	Los Angeles, CA
53479	High-throughput imaging	EOS 5D Mark III	Canon	AutoMorph: Automated morphometric post-processing	53479_processing	doi:10.5281/zenodo.801765	Zenodo	doi:10.5281/zenodo.801765	https://doi.org/10.5281/zenodo.801765	Venice, CA
53480	High-throughput imaging	EOS 5D Mark III	Canon	AutoMorph: Automated morphometric post-processing	53480_processing	doi:10.5281/zenodo.801765	Zenodo	doi:10.5281/zenodo.801765	https://doi.org/10.5281/zenodo.801765	Venice, CA
53481	High-throughput imaging	EOS 5D Mark III	Canon	AutoMorph: Automated morphometric post-processing	53481_processing	doi:10.5281/zenodo.801765	Zenodo	doi:10.5281/zenodo.801765	https://doi.org/10.5281/zenodo.801765	Santa Rosa Island, Santa Barbara, CA
53482	High-throughput imaging	EOS 5D Mark III	Canon	AutoMorph: Automated morphometric post-processing	53482_processing	doi:10.5281/zenodo.801765	Zenodo	doi:10.5281/zenodo.801765	https://doi.org/10.5281/zenodo.801765	Gaviota Beach, CA
53483	High-throughput imaging	EOS 5D Mark III	Canon	AutoMorph: Automated morphometric post-processing	53483_processing	doi:10.5281/zenodo.801765	Zenodo	doi:10.5281/zenodo.801765	https://doi.org/10.5281/zenodo.801765	Gaviota Beach, CA
53484	High-throughput imaging	EOS 5D Mark III	Canon	AutoMorph: Automated morphometric post-processing	53484_processing	doi:10.5281/zenodo.801765	Zenodo	doi:10.5281/zenodo.801765	https://doi.org/10.5281/zenodo.801765	Cayucos, CA
53485	High-throughput imaging	EOS 5D Mark III	Canon	AutoMorph: Automated morphometric post-processing	53485_processing	doi:10.5281/zenodo.801765	Zenodo	doi:10.5281/zenodo.801765	https://doi.org/10.5281/zenodo.801765	Monarch Bay, CA
53486	High-throughput imaging	EOS 5D Mark III	Canon	AutoMorph: Automated morphometric post-processing	53486_processing	doi:10.5281/zenodo.801765	Zenodo	doi:10.5281/zenodo.801765	https://doi.org/10.5281/zenodo.801765	Half Moon Bay OR Santa Barbara, CA
53487	High-throughput imaging	EOS 5D Mark III	Canon	AutoMorph: Automated morphometric post-processing	53487_processing	doi:10.5281/zenodo.801765	Zenodo	doi:10.5281/zenodo.801765	https://doi.org/10.5281/zenodo.801765	Cabrillo Beach, CA
53488	High-throughput imaging	EOS 5D Mark III	Canon	AutoMorph: Automated morphometric post-processing	53488_processing	doi:10.5281/zenodo.801765	Zenodo	doi:10.5281/zenodo.801765	https://doi.org/10.5281/zenodo.801765	Halfway between Punta Mezquite and Punta Sal Si Puedes, Baja
53489	High-throughput imaging	EOS 5D Mark III	Canon	AutoMorph: Automated morphometric post-processing	53489_processing	doi:10.5281/zenodo.801765	Zenodo	doi:10.5281/zenodo.801765	https://doi.org/10.5281/zenodo.801765	Point Loma, CA
53490	High-throughput imaging	EOS 5D Mark III	Canon	AutoMorph: Automated morphometric post-processing	53490_processing	doi:10.5281/zenodo.801765	Zenodo	doi:10.5281/zenodo.801765	https://doi.org/10.5281/zenodo.801765	Solana Beach, Del Mar, CA
53491	High-throughput imaging	EOS 5D Mark III	Canon	AutoMorph: Automated morphometric post-processing	53491_processing	doi:10.5281/zenodo.801765	Zenodo	doi:10.5281/zenodo.801765	https://doi.org/10.5281/zenodo.801765	Point Loma, CA
53492	High-throughput imaging	EOS 5D Mark III	Canon	AutoMorph: Automated morphometric post-processing	53492_processing	doi:10.5281/zenodo.801765	Zenodo	doi:10.5281/zenodo.801765	https://doi.org/10.5281/zenodo.801765	Santo Tomas, Baja
53493	High-throughput imaging	EOS 5D Mark III	Canon	AutoMorph: Automated morphometric post-processing	53493_processing	doi:10.5281/zenodo.801765	Zenodo	doi:10.5281/zenodo.801765	https://doi.org/10.5281/zenodo.801765	Pacific Beach, CA
53494	High-throughput imaging	EOS 5D Mark III	Canon	AutoMorph: Automated morphometric post-processing	53494_processing	doi:10.5281/zenodo.801765	Zenodo	doi:10.5281/zenodo.801765	https://doi.org/10.5281/zenodo.801765	100 m south of San Diego, 20 m offshore, CA
53495	High-throughput imaging	EOS 5D Mark III	Canon	AutoMorph: Automated morphometric post-processing	53495_processing	doi:10.5281/zenodo.801765	Zenodo	doi:10.5281/zenodo.801765	https://doi.org/10.5281/zenodo.801765	San Diego, CA
53496	High-throughput imaging	EOS 5D Mark III	Canon	AutoMorph: Automated morphometric post-processing	53496_processing	doi:10.5281/zenodo.801765	Zenodo	doi:10.5281/zenodo.801765	https://doi.org/10.5281/zenodo.801765	Piedras Blancas Point, CA
53497	High-throughput imaging	EOS 5D Mark III	Canon	AutoMorph: Automated morphometric post-processing	53497_processing	doi:10.5281/zenodo.801765	Zenodo	doi:10.5281/zenodo.801765	https://doi.org/10.5281/zenodo.801765	Newport Beach, CA
53498	High-throughput imaging	EOS 5D Mark III	Canon	AutoMorph: Automated morphometric post-processing	53498_processing	doi:10.5281/zenodo.801765	Zenodo	doi:10.5281/zenodo.801765	https://doi.org/10.5281/zenodo.801765	Whites Point, San Pedro Qd, CA
53499	High-throughput imaging	EOS 5D Mark III	Canon	AutoMorph: Automated morphometric post-processing	53499_processing	doi:10.5281/zenodo.801765	Zenodo	doi:10.5281/zenodo.801765	https://doi.org/10.5281/zenodo.801765	Palos Verdes Point, Redondo Beach, CA
53501	High-throughput imaging	EOS 5D Mark III	Canon	AutoMorph: Automated morphometric post-processing	53501_processing	doi:10.5281/zenodo.801765	Zenodo	doi:10.5281/zenodo.801765	https://doi.org/10.5281/zenodo.801765	Twin Rivers, WA
53502	High-throughput imaging	EOS 5D Mark III	Canon	AutoMorph: Automated morphometric post-processing	53502_processing	doi:10.5281/zenodo.801765	Zenodo	doi:10.5281/zenodo.801765	https://doi.org/10.5281/zenodo.801765	Neah Bay, WA
53503	High-throughput imaging	EOS 5D Mark III	Canon	AutoMorph: Automated morphometric post-processing	53503_processing	doi:10.5281/zenodo.801765	Zenodo	doi:10.5281/zenodo.801765	https://doi.org/10.5281/zenodo.801765	OR
53504	High-throughput imaging	EOS 5D Mark III	Canon	AutoMorph: Automated morphometric post-processing	53504_processing	doi:10.5281/zenodo.801765	Zenodo	doi:10.5281/zenodo.801765	https://doi.org/10.5281/zenodo.801765	Monterey, CA
53505	High-throughput imaging	EOS 5D Mark III	Canon	AutoMorph: Automated morphometric post-processing	53505_processing	doi:10.5281/zenodo.801765	Zenodo	doi:10.5281/zenodo.801765	https://doi.org/10.5281/zenodo.801765	Arena Cove, CA
53506	High-throughput imaging	EOS 5D Mark III	Canon	AutoMorph: Automated morphometric post-processing	53506_processing	doi:10.5281/zenodo.801765	Zenodo	doi:10.5281/zenodo.801765	https://doi.org/10.5281/zenodo.801765	Del Mar Point, CA
53507	High-throughput imaging	EOS 5D Mark III	Canon	AutoMorph: Automated morphometric post-processing	53507_processing	doi:10.5281/zenodo.801765	Zenodo	doi:10.5281/zenodo.801765	https://doi.org/10.5281/zenodo.801765	Clallam Bay, WA
53508	High-throughput imaging	EOS 5D Mark III	Canon	AutoMorph: Automated morphometric post-processing	53508_processing	doi:10.5281/zenodo.801765	Zenodo	doi:10.5281/zenodo.801765	https://doi.org/10.5281/zenodo.801765	Stillwater Cove, CA
53509	High-throughput imaging	EOS 5D Mark III	Canon	AutoMorph: Automated morphometric post-processing	53509_processing	doi:10.5281/zenodo.801765	Zenodo	doi:10.5281/zenodo.801765	https://doi.org/10.5281/zenodo.801765	Pillar Point near Pysht, WA
53510	High-throughput imaging	EOS 5D Mark III	Canon	AutoMorph: Automated morphometric post-processing	53510_processing	doi:10.5281/zenodo.801765	Zenodo	doi:10.5281/zenodo.801765	https://doi.org/10.5281/zenodo.801765	Gualala, CA
53511	High-throughput imaging	EOS 5D Mark III	Canon	AutoMorph: Automated morphometric post-processing	53511_processing	doi:10.5281/zenodo.801765	Zenodo	doi:10.5281/zenodo.801765	https://doi.org/10.5281/zenodo.801765	Monterey, CA
53512	High-throughput imaging	EOS 5D Mark III	Canon	AutoMorph: Automated morphometric post-processing	53512_processing	doi:10.5281/zenodo.801765	Zenodo	doi:10.5281/zenodo.801765	https://doi.org/10.5281/zenodo.801765	Pillar Point, Half Moon Bay, CA
53513	High-throughput imaging	EOS 5D Mark III	Canon	AutoMorph: Automated morphometric post-processing	53513_processing	doi:10.5281/zenodo.801765	Zenodo	doi:10.5281/zenodo.801765	https://doi.org/10.5281/zenodo.801765	Neah Bay, WA
53514	High-throughput imaging	EOS 5D Mark III	Canon	AutoMorph: Automated morphometric post-processing	53514_processing	doi:10.5281/zenodo.801765	Zenodo	doi:10.5281/zenodo.801765	https://doi.org/10.5281/zenodo.801765	Port Crescent, WA
53515	High-throughput imaging	EOS 5D Mark III	Canon	AutoMorph: Automated morphometric post-processing	53515_processing	doi:10.5281/zenodo.801765	Zenodo	doi:10.5281/zenodo.801765	https://doi.org/10.5281/zenodo.801765	Russian Gulch, CA
53516	High-throughput imaging	EOS 5D Mark III	Canon	AutoMorph: Automated morphometric post-processing	53516_processing	doi:10.5281/zenodo.801765	Zenodo	doi:10.5281/zenodo.801765	https://doi.org/10.5281/zenodo.801765	Havens Neck, CA
53517	High-throughput imaging	EOS 5D Mark III	Canon	AutoMorph: Automated morphometric post-processing	53517_processing	doi:10.5281/zenodo.801765	Zenodo	doi:10.5281/zenodo.801765	https://doi.org/10.5281/zenodo.801765	Clallam Bay, WA
53518	High-throughput imaging	EOS 5D Mark III	Canon	AutoMorph: Automated morphometric post-processing	53518_processing	doi:10.5281/zenodo.801765	Zenodo	doi:10.5281/zenodo.801765	https://doi.org/10.5281/zenodo.801765	Neah Bay, WA
53519	High-throughput imaging	EOS 5D Mark III	Canon	AutoMorph: Automated morphometric post-processing	53519_processing	doi:10.5281/zenodo.801765	Zenodo	doi:10.5281/zenodo.801765	https://doi.org/10.5281/zenodo.801765	Freshwater Bay, WA
53520	High-throughput imaging	EOS 5D Mark III	Canon	AutoMorph: Automated morphometric post-processing	53520_processing	doi:10.5281/zenodo.801765	Zenodo	doi:10.5281/zenodo.801765	https://doi.org/10.5281/zenodo.801765	Twin Rivers, WA
53521	High-throughput imaging	EOS 5D Mark III	Canon	AutoMorph: Automated morphometric post-processing	53521_processing	doi:10.5281/zenodo.801765	Zenodo	doi:10.5281/zenodo.801765	https://doi.org/10.5281/zenodo.801765	Carmel Cove, CA
53522	High-throughput imaging	EOS 5D Mark III	Canon	AutoMorph: Automated morphometric post-processing	53522_processing	doi:10.5281/zenodo.801765	Zenodo	doi:10.5281/zenodo.801765	https://doi.org/10.5281/zenodo.801765	Crescent City, CA
53523	High-throughput imaging	EOS 5D Mark III	Canon	AutoMorph: Automated morphometric post-processing	53523_processing	doi:10.5281/zenodo.801765	Zenodo	doi:10.5281/zenodo.801765	https://doi.org/10.5281/zenodo.801765	Neah Bay, WA
53524	High-throughput imaging	EOS 5D Mark III	Canon	AutoMorph: Automated morphometric post-processing	53524_processing	doi:10.5281/zenodo.801765	Zenodo	doi:10.5281/zenodo.801765	https://doi.org/10.5281/zenodo.801765	Shell Beach, Bodega Head, CA
53525	High-throughput imaging	EOS 5D Mark III	Canon	AutoMorph: Automated morphometric post-processing	53525_processing	doi:10.5281/zenodo.801765	Zenodo	doi:10.5281/zenodo.801765	https://doi.org/10.5281/zenodo.801765	North Point Conception, Santa Barbara, CA
53526	High-throughput imaging	EOS 5D Mark III	Canon	AutoMorph: Automated morphometric post-processing	53526_processing	doi:10.5281/zenodo.801765	Zenodo	doi:10.5281/zenodo.801765	https://doi.org/10.5281/zenodo.801765	Clallam Bay, WA
53527	High-throughput imaging	EOS 5D Mark III	Canon	AutoMorph: Automated morphometric post-processing	53527_processing	doi:10.5281/zenodo.801765	Zenodo	doi:10.5281/zenodo.801765	https://doi.org/10.5281/zenodo.801765	Crescent City, CA
53528	High-throughput imaging	EOS 5D Mark III	Canon	AutoMorph: Automated morphometric post-processing	53528_processing	doi:10.5281/zenodo.801765	Zenodo	doi:10.5281/zenodo.801765	https://doi.org/10.5281/zenodo.801765	Northern CA
53530	High-throughput imaging	EOS 5D Mark III	Canon	AutoMorph: Automated morphometric post-processing	53530_processing	doi:10.5281/zenodo.801765	Zenodo	doi:10.5281/zenodo.801765	https://doi.org/10.5281/zenodo.801765	WA
53531	High-throughput imaging	EOS 5D Mark III	Canon	AutoMorph: Automated morphometric post-processing	53531_processing	doi:10.5281/zenodo.801765	Zenodo	doi:10.5281/zenodo.801765	https://doi.org/10.5281/zenodo.801765	Salt Point, CA
53532	High-throughput imaging	EOS 5D Mark III	Canon	AutoMorph: Automated morphometric post-processing	53532_processing	doi:10.5281/zenodo.801765	Zenodo	doi:10.5281/zenodo.801765	https://doi.org/10.5281/zenodo.801765	Granite Creek Canyon off Carmel, CA
53534	High-throughput imaging	EOS 5D Mark III	Canon	AutoMorph: Automated morphometric post-processing	53534_processing	doi:10.5281/zenodo.801765	Zenodo	doi:10.5281/zenodo.801765	https://doi.org/10.5281/zenodo.801765	Pigeon Point, CA
53535	High-throughput imaging	EOS 5D Mark III	Canon	AutoMorph: Automated morphometric post-processing	53535_processing	doi:10.5281/zenodo.801765	Zenodo	doi:10.5281/zenodo.801765	https://doi.org/10.5281/zenodo.801765	San Diego, CA
53536	High-throughput imaging	EOS 5D Mark III	Canon	AutoMorph: Automated morphometric post-processing	53536_processing	doi:10.5281/zenodo.801765	Zenodo	doi:10.5281/zenodo.801765	https://doi.org/10.5281/zenodo.801765	San Diego Jetty, San Diego, CA
53537	High-throughput imaging	EOS 5D Mark III	Canon	AutoMorph: Automated morphometric post-processing	53537_processing	doi:10.5281/zenodo.801765	Zenodo	doi:10.5281/zenodo.801765	https://doi.org/10.5281/zenodo.801765	Asilomar, CA
53538	High-throughput imaging	EOS 5D Mark III	Canon	AutoMorph: Automated morphometric post-processing	53538_processing	doi:10.5281/zenodo.801765	Zenodo	doi:10.5281/zenodo.801765	https://doi.org/10.5281/zenodo.801765	Punta Abreojos, Baja
53539	High-throughput imaging	EOS 5D Mark III	Canon	AutoMorph: Automated morphometric post-processing	53539_processing	doi:10.5281/zenodo.801765	Zenodo	doi:10.5281/zenodo.801765	https://doi.org/10.5281/zenodo.801765	Southeast corner of San Nicolas Island, CA
53540	High-throughput imaging	EOS 5D Mark III	Canon	AutoMorph: Automated morphometric post-processing	53540_processing	doi:10.5281/zenodo.801765	Zenodo	doi:10.5281/zenodo.801765	https://doi.org/10.5281/zenodo.801765	Moreno, CA
53541	High-throughput imaging	EOS 5D Mark III	Canon	AutoMorph: Automated morphometric post-processing	53541_processing	doi:10.5281/zenodo.801765	Zenodo	doi:10.5281/zenodo.801765	https://doi.org/10.5281/zenodo.801765	San Diego, CA
53542	High-throughput imaging	EOS 5D Mark III	Canon	AutoMorph: Automated morphometric post-processing	53542_processing	doi:10.5281/zenodo.801765	Zenodo	doi:10.5281/zenodo.801765	https://doi.org/10.5281/zenodo.801765	Estero de Punta Banda, Baja
53543	High-throughput imaging	EOS 5D Mark III	Canon	AutoMorph: Automated morphometric post-processing	53543_processing	doi:10.5281/zenodo.801765	Zenodo	doi:10.5281/zenodo.801765	https://doi.org/10.5281/zenodo.801765	San Pedro, CA
53544	High-throughput imaging	EOS 5D Mark III	Canon	AutoMorph: Automated morphometric post-processing	53544_processing	doi:10.5281/zenodo.801765	Zenodo	doi:10.5281/zenodo.801765	https://doi.org/10.5281/zenodo.801765	Mission Bay, CA
53545	High-throughput imaging	EOS 5D Mark III	Canon	AutoMorph: Automated morphometric post-processing	53545_processing	doi:10.5281/zenodo.801765	Zenodo	doi:10.5281/zenodo.801765	https://doi.org/10.5281/zenodo.801765	La Jolla, CA
53546	High-throughput imaging	EOS 5D Mark III	Canon	AutoMorph: Automated morphometric post-processing	53546_processing	doi:10.5281/zenodo.801765	Zenodo	doi:10.5281/zenodo.801765	https://doi.org/10.5281/zenodo.801765	Flood Control Channel, San Diego, CA
53547	High-throughput imaging	EOS 5D Mark III	Canon	AutoMorph: Automated morphometric post-processing	53547_processing	doi:10.5281/zenodo.801765	Zenodo	doi:10.5281/zenodo.801765	https://doi.org/10.5281/zenodo.801765	San Diego, CA
53548	High-throughput imaging	EOS 5D Mark III	Canon	AutoMorph: Automated morphometric post-processing	53548_processing	doi:10.5281/zenodo.801765	Zenodo	doi:10.5281/zenodo.801765	https://doi.org/10.5281/zenodo.801765	Flood Control Channel, San Diego, CA
53549	High-throughput imaging	EOS 5D Mark III	Canon	AutoMorph: Automated morphometric post-processing	53549_processing	doi:10.5281/zenodo.801765	Zenodo	doi:10.5281/zenodo.801765	https://doi.org/10.5281/zenodo.801765	Estero de Punta Banda, Baja
53550	High-throughput imaging	EOS 5D Mark III	Canon	AutoMorph: Automated morphometric post-processing	53550_processing	doi:10.5281/zenodo.801765	Zenodo	doi:10.5281/zenodo.801765	https://doi.org/10.5281/zenodo.801765	Santa Barbara, CA
53551	High-throughput imaging	EOS 5D Mark III	Canon	AutoMorph: Automated morphometric post-processing	53551_processing	doi:10.5281/zenodo.801765	Zenodo	doi:10.5281/zenodo.801765	https://doi.org/10.5281/zenodo.801765	Willows Cove, Santa Cruz Island, CA
53552	High-throughput imaging	EOS 5D Mark III	Canon	AutoMorph: Automated morphometric post-processing	53552_processing	doi:10.5281/zenodo.801765	Zenodo	doi:10.5281/zenodo.801765	https://doi.org/10.5281/zenodo.801765	Tatoosh Island, WA
53553	High-throughput imaging	EOS 5D Mark III	Canon	AutoMorph: Automated morphometric post-processing	53553_processing	doi:10.5281/zenodo.801765	Zenodo	doi:10.5281/zenodo.801765	https://doi.org/10.5281/zenodo.801765	Shell Beach, Sonoma, CA
53554	High-throughput imaging	EOS 5D Mark III	Canon	AutoMorph: Automated morphometric post-processing	53554_processing	doi:10.5281/zenodo.801765	Zenodo	doi:10.5281/zenodo.801765	https://doi.org/10.5281/zenodo.801765	South Anacapa Island, Ventura, CA
53555	High-throughput imaging	EOS 5D Mark III	Canon	AutoMorph: Automated morphometric post-processing	53555_processing	doi:10.5281/zenodo.801765	Zenodo	doi:10.5281/zenodo.801765	https://doi.org/10.5281/zenodo.801765	Shell Beach, Bodega Head, CA
53557	High-throughput imaging	EOS 5D Mark III	Canon	AutoMorph: Automated morphometric post-processing	53557_processing	doi:10.5281/zenodo.801765	Zenodo	doi:10.5281/zenodo.801765	https://doi.org/10.5281/zenodo.801765	Puertecitos, Baja
53560	High-throughput imaging	EOS 5D Mark III	Canon	AutoMorph: Automated morphometric post-processing	53560_processing	doi:10.5281/zenodo.801765	Zenodo	doi:10.5281/zenodo.801765	https://doi.org/10.5281/zenodo.801765	Just north of Puertecitos, Baja
53562	High-throughput imaging	EOS 5D Mark III	Canon	AutoMorph: Automated morphometric post-processing	53562_processing	doi:10.5281/zenodo.801765	Zenodo	doi:10.5281/zenodo.801765	https://doi.org/10.5281/zenodo.801765	Five miles south of Puertecitos, Baja
53564	High-throughput imaging	EOS 5D Mark III	Canon	AutoMorph: Automated morphometric post-processing	53564_processing	doi:10.5281/zenodo.801765	Zenodo	doi:10.5281/zenodo.801765	https://doi.org/10.5281/zenodo.801765	One mile south of Puertecitos, Baja
53565	High-throughput imaging	EOS 5D Mark III	Canon	AutoMorph: Automated morphometric post-processing	53565_processing	doi:10.5281/zenodo.801765	Zenodo	doi:10.5281/zenodo.801765	https://doi.org/10.5281/zenodo.801765	Gaviota Beach, CA
53569	High-throughput imaging	EOS 5D Mark III	Canon	AutoMorph: Automated morphometric post-processing	53569_processing	doi:10.5281/zenodo.801765	Zenodo	doi:10.5281/zenodo.801765	https://doi.org/10.5281/zenodo.801765	Gulf of CA
53571	High-throughput imaging	EOS 5D Mark III	Canon	AutoMorph: Automated morphometric post-processing	53571_processing	doi:10.5281/zenodo.801765	Zenodo	doi:10.5281/zenodo.801765	https://doi.org/10.5281/zenodo.801765	San Luis Gonzaga Bay, Baja
53572	High-throughput imaging	EOS 5D Mark III	Canon	AutoMorph: Automated morphometric post-processing	53572_processing	doi:10.5281/zenodo.801765	Zenodo	doi:10.5281/zenodo.801765	https://doi.org/10.5281/zenodo.801765	Twenty-eight miles south of Puertecitos, Baja
53574	High-throughput imaging	EOS 5D Mark III	Canon	AutoMorph: Automated morphometric post-processing	53574_processing	doi:10.5281/zenodo.801765	Zenodo	doi:10.5281/zenodo.801765	https://doi.org/10.5281/zenodo.801765	Five miles south of Puertecitos, Baja
53575	High-throughput imaging	EOS 5D Mark III	Canon	AutoMorph: Automated morphometric post-processing	53575_processing	doi:10.5281/zenodo.801765	Zenodo	doi:10.5281/zenodo.801765	https://doi.org/10.5281/zenodo.801765	Puertecitos, Baja
53577	High-throughput imaging	EOS 5D Mark III	Canon	AutoMorph: Automated morphometric post-processing	53577_processing	doi:10.5281/zenodo.801765	Zenodo	doi:10.5281/zenodo.801765	https://doi.org/10.5281/zenodo.801765	Nineteen miles south of Puertecitos, Baja
53578	High-throughput imaging	EOS 5D Mark III	Canon	AutoMorph: Automated morphometric post-processing	53578_processing	doi:10.5281/zenodo.801765	Zenodo	doi:10.5281/zenodo.801765	https://doi.org/10.5281/zenodo.801765	San Felipe, Baja
53582	High-throughput imaging	EOS 5D Mark III	Canon	AutoMorph: Automated morphometric post-processing	53582_processing	doi:10.5281/zenodo.801765	Zenodo	doi:10.5281/zenodo.801765	https://doi.org/10.5281/zenodo.801765	San Luis Gonzaga Bay, Baja
53583	High-throughput imaging	EOS 5D Mark III	Canon	AutoMorph: Automated morphometric post-processing	53583_processing	doi:10.5281/zenodo.801765	Zenodo	doi:10.5281/zenodo.801765	https://doi.org/10.5281/zenodo.801765	Puertecitos, Baja
53584	High-throughput imaging	EOS 5D Mark III	Canon	AutoMorph: Automated morphometric post-processing	53584_processing	doi:10.5281/zenodo.801765	Zenodo	doi:10.5281/zenodo.801765	https://doi.org/10.5281/zenodo.801765	Two miles north of Puertecitos, Baja
53586	High-throughput imaging	EOS 5D Mark III	Canon	AutoMorph: Automated morphometric post-processing	53586_processing	doi:10.5281/zenodo.801765	Zenodo	doi:10.5281/zenodo.801765	https://doi.org/10.5281/zenodo.801765	Los Angeles Bay, Baja
53588	High-throughput imaging	EOS 5D Mark III	Canon	AutoMorph: Automated morphometric post-processing	53588_processing	doi:10.5281/zenodo.801765	Zenodo	doi:10.5281/zenodo.801765	https://doi.org/10.5281/zenodo.801765	Nineteen miles south of Puertecitos, Baja
53589	High-throughput imaging	EOS 5D Mark III	Canon	AutoMorph: Automated morphometric post-processing	53589_processing	doi:10.5281/zenodo.801765	Zenodo	doi:10.5281/zenodo.801765	https://doi.org/10.5281/zenodo.801765	Five miles south of Puertecitos, Baja
53591	High-throughput imaging	EOS 5D Mark III	Canon	AutoMorph: Automated morphometric post-processing	53591_processing	doi:10.5281/zenodo.801765	Zenodo	doi:10.5281/zenodo.801765	https://doi.org/10.5281/zenodo.801765	Gulf of CA
53593	High-throughput imaging	EOS 5D Mark III	Canon	AutoMorph: Automated morphometric post-processing	53593_processing	doi:10.5281/zenodo.801765	Zenodo	doi:10.5281/zenodo.801765	https://doi.org/10.5281/zenodo.801765	San Luis Gonzaga Bay, Baja
53594	High-throughput imaging	EOS 5D Mark III	Canon	AutoMorph: Automated morphometric post-processing	53594_processing	doi:10.5281/zenodo.801765	Zenodo	doi:10.5281/zenodo.801765	https://doi.org/10.5281/zenodo.801765	La Paz, Baja
53598	High-throughput imaging	EOS 5D Mark III	Canon	AutoMorph: Automated morphometric post-processing	53598_processing	doi:10.5281/zenodo.801765	Zenodo	doi:10.5281/zenodo.801765	https://doi.org/10.5281/zenodo.801765	San Felipe, Baja
53605	High-throughput imaging	EOS 5D Mark III	Canon	AutoMorph: Automated morphometric post-processing	53605_processing	doi:10.5281/zenodo.801765	Zenodo	doi:10.5281/zenodo.801765	https://doi.org/10.5281/zenodo.801765	Puertecitos, Baja
53606	High-throughput imaging	EOS 5D Mark III	Canon	AutoMorph: Automated morphometric post-processing	53606_processing	doi:10.5281/zenodo.801765	Zenodo	doi:10.5281/zenodo.801765	https://doi.org/10.5281/zenodo.801765	Puertecitos, Baja
53611	High-throughput imaging	EOS 5D Mark III	Canon	AutoMorph: Automated morphometric post-processing	53611_processing	doi:10.5281/zenodo.801765	Zenodo	doi:10.5281/zenodo.801765	https://doi.org/10.5281/zenodo.801765	La Paz, Baja
53615	High-throughput imaging	EOS 5D Mark III	Canon	AutoMorph: Automated morphometric post-processing	53615_processing	doi:10.5281/zenodo.801765	Zenodo	doi:10.5281/zenodo.801765	https://doi.org/10.5281/zenodo.801765	San Felipe, Baja
53620	High-throughput imaging	EOS 5D Mark III	Canon	AutoMorph: Automated morphometric post-processing	53620_processing	doi:10.5281/zenodo.801765	Zenodo	doi:10.5281/zenodo.801765	https://doi.org/10.5281/zenodo.801765	Paralof Bay, AK
53625	High-throughput imaging	EOS 5D Mark III	Canon	AutoMorph: Automated morphometric post-processing	53625_processing	doi:10.5281/zenodo.801765	Zenodo	doi:10.5281/zenodo.801765	https://doi.org/10.5281/zenodo.801765	Bird Rock, CA
53627	High-throughput imaging	EOS 5D Mark III	Canon	AutoMorph: Automated morphometric post-processing	53627_processing	doi:10.5281/zenodo.801765	Zenodo	doi:10.5281/zenodo.801765	https://doi.org/10.5281/zenodo.801765	Palos Verdes Point, Redondo Beach, CA
53628	High-throughput imaging	EOS 5D Mark III	Canon	AutoMorph: Automated morphometric post-processing	53628_processing	doi:10.5281/zenodo.801765	Zenodo	doi:10.5281/zenodo.801765	https://doi.org/10.5281/zenodo.801765	Palos Verdes Point, Redondo Beach, CA
53632	High-throughput imaging	EOS 5D Mark III	Canon	AutoMorph: Automated morphometric post-processing	53632_processing	doi:10.5281/zenodo.801765	Zenodo	doi:10.5281/zenodo.801765	https://doi.org/10.5281/zenodo.801765	Dana Point, CA
53633	High-throughput imaging	EOS 5D Mark III	Canon	AutoMorph: Automated morphometric post-processing	53633_processing	doi:10.5281/zenodo.801765	Zenodo	doi:10.5281/zenodo.801765	https://doi.org/10.5281/zenodo.801765	Dana Point, CA
53634	High-throughput imaging	EOS 5D Mark III	Canon	AutoMorph: Automated morphometric post-processing	53634_processing	doi:10.5281/zenodo.801765	Zenodo	doi:10.5281/zenodo.801765	https://doi.org/10.5281/zenodo.801765	Dana Point, CA
53637	High-throughput imaging	EOS 5D Mark III	Canon	AutoMorph: Automated morphometric post-processing	53637_processing	doi:10.5281/zenodo.801765	Zenodo	doi:10.5281/zenodo.801765	https://doi.org/10.5281/zenodo.801765	Punta Banda, Baja
53638	High-throughput imaging	EOS 5D Mark III	Canon	AutoMorph: Automated morphometric post-processing	53638_processing	doi:10.5281/zenodo.801765	Zenodo	doi:10.5281/zenodo.801765	https://doi.org/10.5281/zenodo.801765	Mission Bay, CA
53639	High-throughput imaging	EOS 5D Mark III	Canon	AutoMorph: Automated morphometric post-processing	53639_processing	doi:10.5281/zenodo.801765	Zenodo	doi:10.5281/zenodo.801765	https://doi.org/10.5281/zenodo.801765	San Quintin Bay, Baja
53641	High-throughput imaging	EOS 5D Mark III	Canon	AutoMorph: Automated morphometric post-processing	53641_processing	doi:10.5281/zenodo.801765	Zenodo	doi:10.5281/zenodo.801765	https://doi.org/10.5281/zenodo.801765	Rosarita Beach, Baja
53643	High-throughput imaging	EOS 5D Mark III	Canon	AutoMorph: Automated morphometric post-processing	53643_processing	doi:10.5281/zenodo.801765	Zenodo	doi:10.5281/zenodo.801765	https://doi.org/10.5281/zenodo.801765	Sunset Cliffs, Hill Street, San Diego, CA
53644	High-throughput imaging	EOS 5D Mark III	Canon	AutoMorph: Automated morphometric post-processing	53644_processing	doi:10.5281/zenodo.801765	Zenodo	doi:10.5281/zenodo.801765	https://doi.org/10.5281/zenodo.801765	South of Rio Guadalupe, Baja
53645	High-throughput imaging	EOS 5D Mark III	Canon	AutoMorph: Automated morphometric post-processing	53645_processing	doi:10.5281/zenodo.801765	Zenodo	doi:10.5281/zenodo.801765	https://doi.org/10.5281/zenodo.801765	Dana Point, CA
53646	High-throughput imaging	EOS 5D Mark III	Canon	AutoMorph: Automated morphometric post-processing	53646_processing	doi:10.5281/zenodo.801765	Zenodo	doi:10.5281/zenodo.801765	https://doi.org/10.5281/zenodo.801765	San Diego, CA
53647	High-throughput imaging	EOS 5D Mark III	Canon	AutoMorph: Automated morphometric post-processing	53647_processing	doi:10.5281/zenodo.801765	Zenodo	doi:10.5281/zenodo.801765	https://doi.org/10.5281/zenodo.801765	Johnson's Landing, Santa Catalina Island, CA
53648	High-throughput imaging	EOS 5D Mark III	Canon	AutoMorph: Automated morphometric post-processing	53648_processing	doi:10.5281/zenodo.801765	Zenodo	doi:10.5281/zenodo.801765	https://doi.org/10.5281/zenodo.801765	Halfway Reef, Baja
53649	High-throughput imaging	EOS 5D Mark III	Canon	AutoMorph: Automated morphometric post-processing	53649_processing	doi:10.5281/zenodo.801765	Zenodo	doi:10.5281/zenodo.801765	https://doi.org/10.5281/zenodo.801765	Rincon Beach, CA
53650	High-throughput imaging	EOS 5D Mark III	Canon	AutoMorph: Automated morphometric post-processing	53650_processing	doi:10.5281/zenodo.801765	Zenodo	doi:10.5281/zenodo.801765	https://doi.org/10.5281/zenodo.801765	Flood Control Channel, San Diego, CA
53651	High-throughput imaging	EOS 5D Mark III	Canon	AutoMorph: Automated morphometric post-processing	53651_processing	doi:10.5281/zenodo.801765	Zenodo	doi:10.5281/zenodo.801765	https://doi.org/10.5281/zenodo.801765	South of La Mision River, Baja
53652	High-throughput imaging	EOS 5D Mark III	Canon	AutoMorph: Automated morphometric post-processing	53652_processing	doi:10.5281/zenodo.801765	Zenodo	doi:10.5281/zenodo.801765	https://doi.org/10.5281/zenodo.801765	Golden Gate, CA
53654	High-throughput imaging	EOS 5D Mark III	Canon	AutoMorph: Automated morphometric post-processing	53654_processing	doi:10.5281/zenodo.801765	Zenodo	doi:10.5281/zenodo.801765	https://doi.org/10.5281/zenodo.801765	San Diego Jetty, San Diego, CA
53655	High-throughput imaging	EOS 5D Mark III	Canon	AutoMorph: Automated morphometric post-processing	53655_processing	doi:10.5281/zenodo.801765	Zenodo	doi:10.5281/zenodo.801765	https://doi.org/10.5281/zenodo.801765	Shell Beach, Bodega Head, CA
53656	High-throughput imaging	EOS 5D Mark III	Canon	AutoMorph: Automated morphometric post-processing	53656_processing	doi:10.5281/zenodo.801765	Zenodo	doi:10.5281/zenodo.801765	https://doi.org/10.5281/zenodo.801765	Monterey, CA
53659	High-throughput imaging	EOS 5D Mark III	Canon	AutoMorph: Automated morphometric post-processing	53659_processing	doi:10.5281/zenodo.801765	Zenodo	doi:10.5281/zenodo.801765	https://doi.org/10.5281/zenodo.801765	Arch Rock, CA
53660	High-throughput imaging	EOS 5D Mark III	Canon	AutoMorph: Automated morphometric post-processing	53660_processing	doi:10.5281/zenodo.801765	Zenodo	doi:10.5281/zenodo.801765	https://doi.org/10.5281/zenodo.801765	North Anacapa Island, CA
53661	High-throughput imaging	EOS 5D Mark III	Canon	AutoMorph: Automated morphometric post-processing	53661_processing	doi:10.5281/zenodo.801765	Zenodo	doi:10.5281/zenodo.801765	https://doi.org/10.5281/zenodo.801765	San Diego, CA
53662	High-throughput imaging	EOS 5D Mark III	Canon	AutoMorph: Automated morphometric post-processing	53662_processing	doi:10.5281/zenodo.801765	Zenodo	doi:10.5281/zenodo.801765	https://doi.org/10.5281/zenodo.801765	San Diego, CA
53665	High-throughput imaging	EOS 5D Mark III	Canon	AutoMorph: Automated morphometric post-processing	53665_processing	doi:10.5281/zenodo.801765	Zenodo	doi:10.5281/zenodo.801765	https://doi.org/10.5281/zenodo.801765	Timber Cove, CA
53667	High-throughput imaging	EOS 5D Mark III	Canon	AutoMorph: Automated morphometric post-processing	53667_processing	doi:10.5281/zenodo.801765	Zenodo	doi:10.5281/zenodo.801765	https://doi.org/10.5281/zenodo.801765	Point Loma, CA
53668	High-throughput imaging	EOS 5D Mark III	Canon	AutoMorph: Automated morphometric post-processing	53668_processing	doi:10.5281/zenodo.801765	Zenodo	doi:10.5281/zenodo.801765	https://doi.org/10.5281/zenodo.801765	Flood Control Channel, San Diego, CA
53669	High-throughput imaging	EOS 5D Mark III	Canon	AutoMorph: Automated morphometric post-processing	53669_processing	doi:10.5281/zenodo.801765	Zenodo	doi:10.5281/zenodo.801765	https://doi.org/10.5281/zenodo.801765	Punta Baja, Baja
53670	High-throughput imaging	EOS 5D Mark III	Canon	AutoMorph: Automated morphometric post-processing	53670_processing	doi:10.5281/zenodo.801765	Zenodo	doi:10.5281/zenodo.801765	https://doi.org/10.5281/zenodo.801765	Nobi Point, Port San Luis, CA
53671	High-throughput imaging	EOS 5D Mark III	Canon	AutoMorph: Automated morphometric post-processing	53671_processing	doi:10.5281/zenodo.801765	Zenodo	doi:10.5281/zenodo.801765	https://doi.org/10.5281/zenodo.801765	North Diablo Cove, San Luis Obispo, CA
53672	High-throughput imaging	EOS 5D Mark III	Canon	AutoMorph: Automated morphometric post-processing	53672_processing	doi:10.5281/zenodo.801765	Zenodo	doi:10.5281/zenodo.801765	https://doi.org/10.5281/zenodo.801765	South Diablo Cove, San Luis Obispo, CA
53675	High-throughput imaging	EOS 5D Mark III	Canon	AutoMorph: Automated morphometric post-processing	53675_processing	doi:10.5281/zenodo.801765	Zenodo	doi:10.5281/zenodo.801765	https://doi.org/10.5281/zenodo.801765	La Jolla, CA
53676	High-throughput imaging	EOS 5D Mark III	Canon	AutoMorph: Automated morphometric post-processing	53676_processing	doi:10.5281/zenodo.801765	Zenodo	doi:10.5281/zenodo.801765	https://doi.org/10.5281/zenodo.801765	Five miles north of Rosarita Beach, Baja
53678	High-throughput imaging	EOS 5D Mark III	Canon	AutoMorph: Automated morphometric post-processing	53678_processing	doi:10.5281/zenodo.801765	Zenodo	doi:10.5281/zenodo.801765	https://doi.org/10.5281/zenodo.801765	Scorpion Cove, Santa Cruz Island, CA
53679	High-throughput imaging	EOS 5D Mark III	Canon	AutoMorph: Automated morphometric post-processing	53679_processing	doi:10.5281/zenodo.801765	Zenodo	doi:10.5281/zenodo.801765	https://doi.org/10.5281/zenodo.801765	Halfway Reef, Baja
53680	High-throughput imaging	EOS 5D Mark III	Canon	AutoMorph: Automated morphometric post-processing	53680_processing	doi:10.5281/zenodo.801765	Zenodo	doi:10.5281/zenodo.801765	https://doi.org/10.5281/zenodo.801765	South of Punta Abreojos, Baja
53681	High-throughput imaging	EOS 5D Mark III	Canon	AutoMorph: Automated morphometric post-processing	53681_processing	doi:10.5281/zenodo.801765	Zenodo	doi:10.5281/zenodo.801765	https://doi.org/10.5281/zenodo.801765	Halfway Reef, Baja
53682	High-throughput imaging	EOS 5D Mark III	Canon	AutoMorph: Automated morphometric post-processing	53682_processing	doi:10.5281/zenodo.801765	Zenodo	doi:10.5281/zenodo.801765	https://doi.org/10.5281/zenodo.801765	South Diablo Cove, San Luis Obispo, CA
130038	High-throughput imaging	EOS 5D Mark III	Canon	AutoMorph: Automated morphometric post-processing	130038_processing	doi:10.5281/zenodo.801765	Zenodo	doi:10.5281/zenodo.801765	https://doi.org/10.5281/zenodo.801765	Newport Bay, CA
130100	High-throughput imaging	EOS 5D Mark III	Canon	AutoMorph: Automated morphometric post-processing	130100_processing	doi:10.5281/zenodo.801765	Zenodo	doi:10.5281/zenodo.801765	https://doi.org/10.5281/zenodo.801765	Monterey, CA
130101	High-throughput imaging	EOS 5D Mark III	Canon	AutoMorph: Automated morphometric post-processing	130101_processing	doi:10.5281/zenodo.801765	Zenodo	doi:10.5281/zenodo.801765	https://doi.org/10.5281/zenodo.801765	San Pedro, CA
130102	High-throughput imaging	EOS 5D Mark III	Canon	AutoMorph: Automated morphometric post-processing	130102_processing	doi:10.5281/zenodo.801765	Zenodo	doi:10.5281/zenodo.801765	https://doi.org/10.5281/zenodo.801765	Ensenada, Baja
130103	High-throughput imaging	EOS 5D Mark III	Canon	AutoMorph: Automated morphometric post-processing	130103_processing	doi:10.5281/zenodo.801765	Zenodo	doi:10.5281/zenodo.801765	https://doi.org/10.5281/zenodo.801765	South of Scripps, La Jolla, CA
130104	High-throughput imaging	EOS 5D Mark III	Canon	AutoMorph: Automated morphometric post-processing	130104_processing	doi:10.5281/zenodo.801765	Zenodo	doi:10.5281/zenodo.801765	https://doi.org/10.5281/zenodo.801765	Morro Rock, CA
130105	High-throughput imaging	EOS 5D Mark III	Canon	AutoMorph: Automated morphometric post-processing	130105_processing	doi:10.5281/zenodo.801765	Zenodo	doi:10.5281/zenodo.801765	https://doi.org/10.5281/zenodo.801765	Ensenada, Baja
130106	High-throughput imaging	EOS 5D Mark III	Canon	AutoMorph: Automated morphometric post-processing	130106_processing	doi:10.5281/zenodo.801765	Zenodo	doi:10.5281/zenodo.801765	https://doi.org/10.5281/zenodo.801765	Punta Final, Baja
130108	High-throughput imaging	EOS 5D Mark III	Canon	AutoMorph: Automated morphometric post-processing	130108_processing	doi:10.5281/zenodo.801765	Zenodo	doi:10.5281/zenodo.801765	https://doi.org/10.5281/zenodo.801765	Estero de Punta Banda, Baja
130109	High-throughput imaging	EOS 5D Mark III	Canon	AutoMorph: Automated morphometric post-processing	130109_processing	doi:10.5281/zenodo.801765	Zenodo	doi:10.5281/zenodo.801765	https://doi.org/10.5281/zenodo.801765	San Miguel Island, Santa Barbara, CA
130110	High-throughput imaging	EOS 5D Mark III	Canon	AutoMorph: Automated morphometric post-processing	130110_processing	doi:10.5281/zenodo.801765	Zenodo	doi:10.5281/zenodo.801765	https://doi.org/10.5281/zenodo.801765	Southeast Coronado Island, Los Coronados, Baja
130111	High-throughput imaging	EOS 5D Mark III	Canon	AutoMorph: Automated morphometric post-processing	130111_processing	doi:10.5281/zenodo.801765	Zenodo	doi:10.5281/zenodo.801765	https://doi.org/10.5281/zenodo.801765	Southeast Coronado Island, Los Coronados, Baja
130112	High-throughput imaging	EOS 5D Mark III	Canon	AutoMorph: Automated morphometric post-processing	130112_processing	doi:10.5281/zenodo.801765	Zenodo	doi:10.5281/zenodo.801765	https://doi.org/10.5281/zenodo.801765	Monterey, CA
130113	High-throughput imaging	EOS 5D Mark III	Canon	AutoMorph: Automated morphometric post-processing	130113_processing	doi:10.5281/zenodo.801765	Zenodo	doi:10.5281/zenodo.801765	https://doi.org/10.5281/zenodo.801765	Santa Cruz, CA
130114	High-throughput imaging	EOS 5D Mark III	Canon	AutoMorph: Automated morphometric post-processing	130114_processing	doi:10.5281/zenodo.801765	Zenodo	doi:10.5281/zenodo.801765	https://doi.org/10.5281/zenodo.801765	Willows Anchorage, Santa Cruz Island, CA
130115	High-throughput imaging	EOS 5D Mark III	Canon	AutoMorph: Automated morphometric post-processing	130115_processing	doi:10.5281/zenodo.801765	Zenodo	doi:10.5281/zenodo.801765	https://doi.org/10.5281/zenodo.801765	Carmel Cove, CA
130116	High-throughput imaging	EOS 5D Mark III	Canon	AutoMorph: Automated morphometric post-processing	130116_processing	doi:10.5281/zenodo.801765	Zenodo	doi:10.5281/zenodo.801765	https://doi.org/10.5281/zenodo.801765	Monterey, CA
130117	High-throughput imaging	EOS 5D Mark III	Canon	AutoMorph: Automated morphometric post-processing	130117_processing	doi:10.5281/zenodo.801765	Zenodo	doi:10.5281/zenodo.801765	https://doi.org/10.5281/zenodo.801765	Davenport, CA
130118	High-throughput imaging	EOS 5D Mark III	Canon	AutoMorph: Automated morphometric post-processing	130118_processing	doi:10.5281/zenodo.801765	Zenodo	doi:10.5281/zenodo.801765	https://doi.org/10.5281/zenodo.801765	Monterey, CA
130119	High-throughput imaging	EOS 5D Mark III	Canon	AutoMorph: Automated morphometric post-processing	130119_processing	doi:10.5281/zenodo.801765	Zenodo	doi:10.5281/zenodo.801765	https://doi.org/10.5281/zenodo.801765	Santa Barbara, CA
130120	High-throughput imaging	EOS 5D Mark III	Canon	AutoMorph: Automated morphometric post-processing	130120_processing	doi:10.5281/zenodo.801765	Zenodo	doi:10.5281/zenodo.801765	https://doi.org/10.5281/zenodo.801765	Southeast Farallon Island, CA
130121	High-throughput imaging	EOS 5D Mark III	Canon	AutoMorph: Automated morphometric post-processing	130121_processing	doi:10.5281/zenodo.801765	Zenodo	doi:10.5281/zenodo.801765	https://doi.org/10.5281/zenodo.801765	Bear Bay, Baranoff Island, AK
130122	High-throughput imaging	EOS 5D Mark III	Canon	AutoMorph: Automated morphometric post-processing	130122_processing	doi:10.5281/zenodo.801765	Zenodo	doi:10.5281/zenodo.801765	https://doi.org/10.5281/zenodo.801765	Gulf of CA
130123	High-throughput imaging	EOS 5D Mark III	Canon	AutoMorph: Automated morphometric post-processing	130123_processing	doi:10.5281/zenodo.801765	Zenodo	doi:10.5281/zenodo.801765	https://doi.org/10.5281/zenodo.801765	Estero de Bahia de Todas Santos, Baja
130124	High-throughput imaging	EOS 5D Mark III	Canon	AutoMorph: Automated morphometric post-processing	130124_processing	doi:10.5281/zenodo.801765	Zenodo	doi:10.5281/zenodo.801765	https://doi.org/10.5281/zenodo.801765	Santa Barbara, CA
130125	High-throughput imaging	EOS 5D Mark III	Canon	AutoMorph: Automated morphometric post-processing	130125_processing	doi:10.5281/zenodo.801765	Zenodo	doi:10.5281/zenodo.801765	https://doi.org/10.5281/zenodo.801765	Cabo San Lucas, Baja
130126	High-throughput imaging	EOS 5D Mark III	Canon	AutoMorph: Automated morphometric post-processing	130126_processing	doi:10.5281/zenodo.801765	Zenodo	doi:10.5281/zenodo.801765	https://doi.org/10.5281/zenodo.801765	San Felipe, Baja
130127	High-throughput imaging	EOS 5D Mark III	Canon	AutoMorph: Automated morphometric post-processing	130127_processing	doi:10.5281/zenodo.801765	Zenodo	doi:10.5281/zenodo.801765	https://doi.org/10.5281/zenodo.801765	Tatoosh Island, WA
130128	High-throughput imaging	EOS 5D Mark III	Canon	AutoMorph: Automated morphometric post-processing	130128_processing	doi:10.5281/zenodo.801765	Zenodo	doi:10.5281/zenodo.801765	https://doi.org/10.5281/zenodo.801765	San Diego, CA
130129	High-throughput imaging	EOS 5D Mark III	Canon	AutoMorph: Automated morphometric post-processing	130129_processing	doi:10.5281/zenodo.801765	Zenodo	doi:10.5281/zenodo.801765	https://doi.org/10.5281/zenodo.801765	San Diego, CA
130131	High-throughput imaging	EOS 5D Mark III	Canon	AutoMorph: Automated morphometric post-processing	130131_processing	doi:10.5281/zenodo.801765	Zenodo	doi:10.5281/zenodo.801765	https://doi.org/10.5281/zenodo.801765	Tomales Bay, CA
130132	High-throughput imaging	EOS 5D Mark III	Canon	AutoMorph: Automated morphometric post-processing	130132_processing	doi:10.5281/zenodo.801765	Zenodo	doi:10.5281/zenodo.801765	https://doi.org/10.5281/zenodo.801765	Santa Cruz, CA
130133	High-throughput imaging	EOS 5D Mark III	Canon	AutoMorph: Automated morphometric post-processing	130133_processing	doi:10.5281/zenodo.801765	Zenodo	doi:10.5281/zenodo.801765	https://doi.org/10.5281/zenodo.801765	Bolinas Bay, CA
130134	High-throughput imaging	EOS 5D Mark III	Canon	AutoMorph: Automated morphometric post-processing	130134_processing	doi:10.5281/zenodo.801765	Zenodo	doi:10.5281/zenodo.801765	https://doi.org/10.5281/zenodo.801765	Santa Cruz Island, CA
130135	High-throughput imaging	EOS 5D Mark III	Canon	AutoMorph: Automated morphometric post-processing	130135_processing	doi:10.5281/zenodo.801765	Zenodo	doi:10.5281/zenodo.801765	https://doi.org/10.5281/zenodo.801765	San Juan Island, WA
130136	High-throughput imaging	EOS 5D Mark III	Canon	AutoMorph: Automated morphometric post-processing	130136_processing	doi:10.5281/zenodo.801765	Zenodo	doi:10.5281/zenodo.801765	https://doi.org/10.5281/zenodo.801765	Bolinas Bay, CA
130137	High-throughput imaging	EOS 5D Mark III	Canon	AutoMorph: Automated morphometric post-processing	130137_processing	doi:10.5281/zenodo.801765	Zenodo	doi:10.5281/zenodo.801765	https://doi.org/10.5281/zenodo.801765	Seattle, WA
130138	High-throughput imaging	EOS 5D Mark III	Canon	AutoMorph: Automated morphometric post-processing	130138_processing	doi:10.5281/zenodo.801765	Zenodo	doi:10.5281/zenodo.801765	https://doi.org/10.5281/zenodo.801765	Monterey, CA
130139	High-throughput imaging	EOS 5D Mark III	Canon	AutoMorph: Automated morphometric post-processing	130139_processing	doi:10.5281/zenodo.801765	Zenodo	doi:10.5281/zenodo.801765	https://doi.org/10.5281/zenodo.801765	Port Crescent, WA
130140	High-throughput imaging	EOS 5D Mark III	Canon	AutoMorph: Automated morphometric post-processing	130140_processing	doi:10.5281/zenodo.801765	Zenodo	doi:10.5281/zenodo.801765	https://doi.org/10.5281/zenodo.801765	Pacific Grove, CA
130141	High-throughput imaging	EOS 5D Mark III	Canon	AutoMorph: Automated morphometric post-processing	130141_processing	doi:10.5281/zenodo.801765	Zenodo	doi:10.5281/zenodo.801765	https://doi.org/10.5281/zenodo.801765	Pacific Grove, CA
130142	High-throughput imaging	EOS 5D Mark III	Canon	AutoMorph: Automated morphometric post-processing	130142_processing	doi:10.5281/zenodo.801765	Zenodo	doi:10.5281/zenodo.801765	https://doi.org/10.5281/zenodo.801765	Bolinas Bay, CA
130143	High-throughput imaging	EOS 5D Mark III	Canon	AutoMorph: Automated morphometric post-processing	130143_processing	doi:10.5281/zenodo.801765	Zenodo	doi:10.5281/zenodo.801765	https://doi.org/10.5281/zenodo.801765	Bolinas Bay, CA
130145	High-throughput imaging	EOS 5D Mark III	Canon	AutoMorph: Automated morphometric post-processing	130145_processing	doi:10.5281/zenodo.801765	Zenodo	doi:10.5281/zenodo.801765	https://doi.org/10.5281/zenodo.801765	San Simeon Point, CA
130146	High-throughput imaging	EOS 5D Mark III	Canon	AutoMorph: Automated morphometric post-processing	130146_processing	doi:10.5281/zenodo.801765	Zenodo	doi:10.5281/zenodo.801765	https://doi.org/10.5281/zenodo.801765	San Diego, CA
130147	High-throughput imaging	EOS 5D Mark III	Canon	AutoMorph: Automated morphometric post-processing	130147_processing	doi:10.5281/zenodo.801765	Zenodo	doi:10.5281/zenodo.801765	https://doi.org/10.5281/zenodo.801765	San Juan Island, WA
130148	High-throughput imaging	EOS 5D Mark III	Canon	AutoMorph: Automated morphometric post-processing	130148_processing	doi:10.5281/zenodo.801765	Zenodo	doi:10.5281/zenodo.801765	https://doi.org/10.5281/zenodo.801765	San Diego Jetty, San Diego, CA
130149	High-throughput imaging	EOS 5D Mark III	Canon	AutoMorph: Automated morphometric post-processing	130149_processing	doi:10.5281/zenodo.801765	Zenodo	doi:10.5281/zenodo.801765	https://doi.org/10.5281/zenodo.801765	San Juan Island, WA
130150	High-throughput imaging	EOS 5D Mark III	Canon	AutoMorph: Automated morphometric post-processing	130150_processing	doi:10.5281/zenodo.801765	Zenodo	doi:10.5281/zenodo.801765	https://doi.org/10.5281/zenodo.801765	Seattle, WA
130151	High-throughput imaging	EOS 5D Mark III	Canon	AutoMorph: Automated morphometric post-processing	130151_processing	doi:10.5281/zenodo.801765	Zenodo	doi:10.5281/zenodo.801765	https://doi.org/10.5281/zenodo.801765	San Simeon Point, CA
130152	High-throughput imaging	EOS 5D Mark III	Canon	AutoMorph: Automated morphometric post-processing	130152_processing	doi:10.5281/zenodo.801765	Zenodo	doi:10.5281/zenodo.801765	https://doi.org/10.5281/zenodo.801765	Neah Bay, WA
130153	High-throughput imaging	EOS 5D Mark III	Canon	AutoMorph: Automated morphometric post-processing	130153_processing	doi:10.5281/zenodo.801765	Zenodo	doi:10.5281/zenodo.801765	https://doi.org/10.5281/zenodo.801765	Fort Bragg, CA
130154	High-throughput imaging	EOS 5D Mark III	Canon	AutoMorph: Automated morphometric post-processing	130154_processing	doi:10.5281/zenodo.801765	Zenodo	doi:10.5281/zenodo.801765	https://doi.org/10.5281/zenodo.801765	Bolinas Bay, CA
130155	High-throughput imaging	EOS 5D Mark III	Canon	AutoMorph: Automated morphometric post-processing	130155_processing	doi:10.5281/zenodo.801765	Zenodo	doi:10.5281/zenodo.801765	https://doi.org/10.5281/zenodo.801765	San Diego, CA
130156	High-throughput imaging	EOS 5D Mark III	Canon	AutoMorph: Automated morphometric post-processing	130156_processing	doi:10.5281/zenodo.801765	Zenodo	doi:10.5281/zenodo.801765	https://doi.org/10.5281/zenodo.801765	San Simeon Point, CA
130157	High-throughput imaging	EOS 5D Mark III	Canon	AutoMorph: Automated morphometric post-processing	130157_processing	doi:10.5281/zenodo.801765	Zenodo	doi:10.5281/zenodo.801765	https://doi.org/10.5281/zenodo.801765	Pacific Grove, CA
130158	High-throughput imaging	EOS 5D Mark III	Canon	AutoMorph: Automated morphometric post-processing	130158_processing	doi:10.5281/zenodo.801765	Zenodo	doi:10.5281/zenodo.801765	https://doi.org/10.5281/zenodo.801765	San Diego, CA
130163	High-throughput imaging	EOS 5D Mark III	Canon	AutoMorph: Automated morphometric post-processing	130163_processing	doi:10.5281/zenodo.801765	Zenodo	doi:10.5281/zenodo.801765	https://doi.org/10.5281/zenodo.801765	Tomales Bay, CA
130166	High-throughput imaging	EOS 5D Mark III	Canon	AutoMorph: Automated morphometric post-processing	130166_processing	doi:10.5281/zenodo.801765	Zenodo	doi:10.5281/zenodo.801765	https://doi.org/10.5281/zenodo.801765	San Simeon Point, CA
130168	High-throughput imaging	EOS 5D Mark III	Canon	AutoMorph: Automated morphometric post-processing	130168_processing	doi:10.5281/zenodo.801765	Zenodo	doi:10.5281/zenodo.801765	https://doi.org/10.5281/zenodo.801765	San Simeon Point, CA
130169	High-throughput imaging	EOS 5D Mark III	Canon	AutoMorph: Automated morphometric post-processing	130169_processing	doi:10.5281/zenodo.801765	Zenodo	doi:10.5281/zenodo.801765	https://doi.org/10.5281/zenodo.801765	Bolinas Bay, CA
130170	High-throughput imaging	EOS 5D Mark III	Canon	AutoMorph: Automated morphometric post-processing	130170_processing	doi:10.5281/zenodo.801765	Zenodo	doi:10.5281/zenodo.801765	https://doi.org/10.5281/zenodo.801765	Bahia Tortugas, Baja
130171	High-throughput imaging	EOS 5D Mark III	Canon	AutoMorph: Automated morphometric post-processing	130171_processing	doi:10.5281/zenodo.801765	Zenodo	doi:10.5281/zenodo.801765	https://doi.org/10.5281/zenodo.801765	Tomales Bay, CA
130172	High-throughput imaging	EOS 5D Mark III	Canon	AutoMorph: Automated morphometric post-processing	130172_processing	doi:10.5281/zenodo.801765	Zenodo	doi:10.5281/zenodo.801765	https://doi.org/10.5281/zenodo.801765	Santa Barbara Island, CA
130173	High-throughput imaging	EOS 5D Mark III	Canon	AutoMorph: Automated morphometric post-processing	130173_processing	doi:10.5281/zenodo.801765	Zenodo	doi:10.5281/zenodo.801765	https://doi.org/10.5281/zenodo.801765	Santa Barbara Island, CA
130174	High-throughput imaging	EOS 5D Mark III	Canon	AutoMorph: Automated morphometric post-processing	130174_processing	doi:10.5281/zenodo.801765	Zenodo	doi:10.5281/zenodo.801765	https://doi.org/10.5281/zenodo.801765	Santa Barbara Island, CA
130175	High-throughput imaging	EOS 5D Mark III	Canon	AutoMorph: Automated morphometric post-processing	130175_processing	doi:10.5281/zenodo.801765	Zenodo	doi:10.5281/zenodo.801765	https://doi.org/10.5281/zenodo.801765	San Simeon Point, CA
130176	High-throughput imaging	EOS 5D Mark III	Canon	AutoMorph: Automated morphometric post-processing	130176_processing	doi:10.5281/zenodo.801765	Zenodo	doi:10.5281/zenodo.801765	https://doi.org/10.5281/zenodo.801765	San Simeon Point, CA
130177	High-throughput imaging	EOS 5D Mark III	Canon	AutoMorph: Automated morphometric post-processing	130177_processing	doi:10.5281/zenodo.801765	Zenodo	doi:10.5281/zenodo.801765	https://doi.org/10.5281/zenodo.801765	San Simeon Point, CA
130178	High-throughput imaging	EOS 5D Mark III	Canon	AutoMorph: Automated morphometric post-processing	130178_processing	doi:10.5281/zenodo.801765	Zenodo	doi:10.5281/zenodo.801765	https://doi.org/10.5281/zenodo.801765	Monterey, CA
130179	High-throughput imaging	EOS 5D Mark III	Canon	AutoMorph: Automated morphometric post-processing	130179_processing	doi:10.5281/zenodo.801765	Zenodo	doi:10.5281/zenodo.801765	https://doi.org/10.5281/zenodo.801765	Tomales Bay, CA
130180	High-throughput imaging	EOS 5D Mark III	Canon	AutoMorph: Automated morphometric post-processing	130180_processing	doi:10.5281/zenodo.801765	Zenodo	doi:10.5281/zenodo.801765	https://doi.org/10.5281/zenodo.801765	Golden Gate, CA
130181	High-throughput imaging	EOS 5D Mark III	Canon	AutoMorph: Automated morphometric post-processing	130181_processing	doi:10.5281/zenodo.801765	Zenodo	doi:10.5281/zenodo.801765	https://doi.org/10.5281/zenodo.801765	Golden Gate, CA
130183	High-throughput imaging	EOS 5D Mark III	Canon	AutoMorph: Automated morphometric post-processing	130183_processing	doi:10.5281/zenodo.801765	Zenodo	doi:10.5281/zenodo.801765	https://doi.org/10.5281/zenodo.801765	Pacific Grove, CA
130184	High-throughput imaging	EOS 5D Mark III	Canon	AutoMorph: Automated morphometric post-processing	130184_processing	doi:10.5281/zenodo.801765	Zenodo	doi:10.5281/zenodo.801765	https://doi.org/10.5281/zenodo.801765	Pacific Grove, CA
130185	High-throughput imaging	EOS 5D Mark III	Canon	AutoMorph: Automated morphometric post-processing	130185_processing	doi:10.5281/zenodo.801765	Zenodo	doi:10.5281/zenodo.801765	https://doi.org/10.5281/zenodo.801765	Moss Landing, CA
130186	High-throughput imaging	EOS 5D Mark III	Canon	AutoMorph: Automated morphometric post-processing	130186_processing	doi:10.5281/zenodo.801765	Zenodo	doi:10.5281/zenodo.801765	https://doi.org/10.5281/zenodo.801765	South of Punta Abreojos, Baja
130187	High-throughput imaging	EOS 5D Mark III	Canon	AutoMorph: Automated morphometric post-processing	130187_processing	doi:10.5281/zenodo.801765	Zenodo	doi:10.5281/zenodo.801765	https://doi.org/10.5281/zenodo.801765	South of Punta Abreojos, Baja
130188	High-throughput imaging	EOS 5D Mark III	Canon	AutoMorph: Automated morphometric post-processing	130188_processing	doi:10.5281/zenodo.801765	Zenodo	doi:10.5281/zenodo.801765	https://doi.org/10.5281/zenodo.801765	Halfway Reef, Baja
130189	High-throughput imaging	EOS 5D Mark III	Canon	AutoMorph: Automated morphometric post-processing	130189_processing	doi:10.5281/zenodo.801765	Zenodo	doi:10.5281/zenodo.801765	https://doi.org/10.5281/zenodo.801765	Mission Bay Breakwater, San Diego, CA
130190	High-throughput imaging	EOS 5D Mark III	Canon	AutoMorph: Automated morphometric post-processing	130190_processing	doi:10.5281/zenodo.801765	Zenodo	doi:10.5281/zenodo.801765	https://doi.org/10.5281/zenodo.801765	South Coronado Island, Baja
130191	High-throughput imaging	EOS 5D Mark III	Canon	AutoMorph: Automated morphometric post-processing	130191_processing	doi:10.5281/zenodo.801765	Zenodo	doi:10.5281/zenodo.801765	https://doi.org/10.5281/zenodo.801765	South Coronado Island, Baja
130192	High-throughput imaging	EOS 5D Mark III	Canon	AutoMorph: Automated morphometric post-processing	130192_processing	doi:10.5281/zenodo.801765	Zenodo	doi:10.5281/zenodo.801765	https://doi.org/10.5281/zenodo.801765	Venice, CA
130193	High-throughput imaging	EOS 5D Mark III	Canon	AutoMorph: Automated morphometric post-processing	130193_processing	doi:10.5281/zenodo.801765	Zenodo	doi:10.5281/zenodo.801765	https://doi.org/10.5281/zenodo.801765	Solana Beach, Del Mar, CA
130194	High-throughput imaging	EOS 5D Mark III	Canon	AutoMorph: Automated morphometric post-processing	130194_processing	doi:10.5281/zenodo.801765	Zenodo	doi:10.5281/zenodo.801765	https://doi.org/10.5281/zenodo.801765	Punta Piedra, Baja
130195	High-throughput imaging	EOS 5D Mark III	Canon	AutoMorph: Automated morphometric post-processing	130195_processing	doi:10.5281/zenodo.801765	Zenodo	doi:10.5281/zenodo.801765	https://doi.org/10.5281/zenodo.801765	Estero de Punta Banda, Baja
130196	High-throughput imaging	EOS 5D Mark III	Canon	AutoMorph: Automated morphometric post-processing	130196_processing	doi:10.5281/zenodo.801765	Zenodo	doi:10.5281/zenodo.801765	https://doi.org/10.5281/zenodo.801765	Halfway Reef, Baja
130198	High-throughput imaging	EOS 5D Mark III	Canon	AutoMorph: Automated morphometric post-processing	130198_processing	doi:10.5281/zenodo.801765	Zenodo	doi:10.5281/zenodo.801765	https://doi.org/10.5281/zenodo.801765	Monterey, CA
130199	High-throughput imaging	EOS 5D Mark III	Canon	AutoMorph: Automated morphometric post-processing	130199_processing	doi:10.5281/zenodo.801765	Zenodo	doi:10.5281/zenodo.801765	https://doi.org/10.5281/zenodo.801765	Twin Rivers, WA
130200	High-throughput imaging	EOS 5D Mark III	Canon	AutoMorph: Automated morphometric post-processing	130200_processing	doi:10.5281/zenodo.801765	Zenodo	doi:10.5281/zenodo.801765	https://doi.org/10.5281/zenodo.801765	Beaver Cove, Vancouver Island, BC
130201	High-throughput imaging	EOS 5D Mark III	Canon	AutoMorph: Automated morphometric post-processing	130201_processing	doi:10.5281/zenodo.801765	Zenodo	doi:10.5281/zenodo.801765	https://doi.org/10.5281/zenodo.801765	Arena Cove, CA
130202	High-throughput imaging	EOS 5D Mark III	Canon	AutoMorph: Automated morphometric post-processing	130202_processing	doi:10.5281/zenodo.801765	Zenodo	doi:10.5281/zenodo.801765	https://doi.org/10.5281/zenodo.801765	Havens Neck, CA
130203	High-throughput imaging	EOS 5D Mark III	Canon	AutoMorph: Automated morphometric post-processing	130203_processing	doi:10.5281/zenodo.801765	Zenodo	doi:10.5281/zenodo.801765	https://doi.org/10.5281/zenodo.801765	Red Bluff Bay, Baranoff Island, AK
130204	High-throughput imaging	EOS 5D Mark III	Canon	AutoMorph: Automated morphometric post-processing	130204_processing	doi:10.5281/zenodo.801765	Zenodo	doi:10.5281/zenodo.801765	https://doi.org/10.5281/zenodo.801765	Mendocino, CA
130205	High-throughput imaging	EOS 5D Mark III	Canon	AutoMorph: Automated morphometric post-processing	130205_processing	doi:10.5281/zenodo.801765	Zenodo	doi:10.5281/zenodo.801765	https://doi.org/10.5281/zenodo.801765	Pigeon Point, CA
130206	High-throughput imaging	EOS 5D Mark III	Canon	AutoMorph: Automated morphometric post-processing	130206_processing	doi:10.5281/zenodo.801765	Zenodo	doi:10.5281/zenodo.801765	https://doi.org/10.5281/zenodo.801765	Bolinas Bay, CA
130207	High-throughput imaging	EOS 5D Mark III	Canon	AutoMorph: Automated morphometric post-processing	130207_processing	doi:10.5281/zenodo.801765	Zenodo	doi:10.5281/zenodo.801765	https://doi.org/10.5281/zenodo.801765	Purissima, CA
130208	High-throughput imaging	EOS 5D Mark III	Canon	AutoMorph: Automated morphometric post-processing	130208_processing	doi:10.5281/zenodo.801765	Zenodo	doi:10.5281/zenodo.801765	https://doi.org/10.5281/zenodo.801765	San Francisco, CA
130209	High-throughput imaging	EOS 5D Mark III	Canon	AutoMorph: Automated morphometric post-processing	130209_processing	doi:10.5281/zenodo.801765	Zenodo	doi:10.5281/zenodo.801765	https://doi.org/10.5281/zenodo.801765	Hunters Point, CA
130210	High-throughput imaging	EOS 5D Mark III	Canon	AutoMorph: Automated morphometric post-processing	130210_processing	doi:10.5281/zenodo.801765	Zenodo	doi:10.5281/zenodo.801765	https://doi.org/10.5281/zenodo.801765	Golden Gate, CA
130211	High-throughput imaging	EOS 5D Mark III	Canon	AutoMorph: Automated morphometric post-processing	130211_processing	doi:10.5281/zenodo.801765	Zenodo	doi:10.5281/zenodo.801765	https://doi.org/10.5281/zenodo.801765	San Diego, CA
130212	High-throughput imaging	EOS 5D Mark III	Canon	AutoMorph: Automated morphometric post-processing	130212_processing	doi:10.5281/zenodo.801765	Zenodo	doi:10.5281/zenodo.801765	https://doi.org/10.5281/zenodo.801765	Golden Gate, CA
130213	High-throughput imaging	EOS 5D Mark III	Canon	AutoMorph: Automated morphometric post-processing	130213_processing	doi:10.5281/zenodo.801765	Zenodo	doi:10.5281/zenodo.801765	https://doi.org/10.5281/zenodo.801765	Fort Bragg, CA
130214	High-throughput imaging	EOS 5D Mark III	Canon	AutoMorph: Automated morphometric post-processing	130214_processing	doi:10.5281/zenodo.801765	Zenodo	doi:10.5281/zenodo.801765	https://doi.org/10.5281/zenodo.801765	Pigeon Point, CA
130215	High-throughput imaging	EOS 5D Mark III	Canon	AutoMorph: Automated morphometric post-processing	130215_processing	doi:10.5281/zenodo.801765	Zenodo	doi:10.5281/zenodo.801765	https://doi.org/10.5281/zenodo.801765	Shell Beach, Bodega Head, CA
130216	High-throughput imaging	EOS 5D Mark III	Canon	AutoMorph: Automated morphometric post-processing	130216_processing	doi:10.5281/zenodo.801765	Zenodo	doi:10.5281/zenodo.801765	https://doi.org/10.5281/zenodo.801765	Duncans Point, CA
130217	High-throughput imaging	EOS 5D Mark III	Canon	AutoMorph: Automated morphometric post-processing	130217_processing	doi:10.5281/zenodo.801765	Zenodo	doi:10.5281/zenodo.801765	https://doi.org/10.5281/zenodo.801765	Bodega Head, CA
130218	High-throughput imaging	EOS 5D Mark III	Canon	AutoMorph: Automated morphometric post-processing	130218_processing	doi:10.5281/zenodo.801765	Zenodo	doi:10.5281/zenodo.801765	https://doi.org/10.5281/zenodo.801765	Duxbury Point, CA
130219	High-throughput imaging	EOS 5D Mark III	Canon	AutoMorph: Automated morphometric post-processing	130219_processing	doi:10.5281/zenodo.801765	Zenodo	doi:10.5281/zenodo.801765	https://doi.org/10.5281/zenodo.801765	Salt Point, CA
130220	High-throughput imaging	EOS 5D Mark III	Canon	AutoMorph: Automated morphometric post-processing	130220_processing	doi:10.5281/zenodo.801765	Zenodo	doi:10.5281/zenodo.801765	https://doi.org/10.5281/zenodo.801765	Del Mar Point, CA
130221	High-throughput imaging	EOS 5D Mark III	Canon	AutoMorph: Automated morphometric post-processing	130221_processing	doi:10.5281/zenodo.801765	Zenodo	doi:10.5281/zenodo.801765	https://doi.org/10.5281/zenodo.801765	Seattle, WA
130222	High-throughput imaging	EOS 5D Mark III	Canon	AutoMorph: Automated morphometric post-processing	130222_processing	doi:10.5281/zenodo.801765	Zenodo	doi:10.5281/zenodo.801765	https://doi.org/10.5281/zenodo.801765	Mendocino, CA
130223	High-throughput imaging	EOS 5D Mark III	Canon	AutoMorph: Automated morphometric post-processing	130223_processing	doi:10.5281/zenodo.801765	Zenodo	doi:10.5281/zenodo.801765	https://doi.org/10.5281/zenodo.801765	West Vancouver Island, BC
130224	High-throughput imaging	EOS 5D Mark III	Canon	AutoMorph: Automated morphometric post-processing	130224_processing	doi:10.5281/zenodo.801765	Zenodo	doi:10.5281/zenodo.801765	https://doi.org/10.5281/zenodo.801765	Freshwater Bay, WA
130225	High-throughput imaging	EOS 5D Mark III	Canon	AutoMorph: Automated morphometric post-processing	130225_processing	doi:10.5281/zenodo.801765	Zenodo	doi:10.5281/zenodo.801765	https://doi.org/10.5281/zenodo.801765	Bolinas, CA
130226	High-throughput imaging	EOS 5D Mark III	Canon	AutoMorph: Automated morphometric post-processing	130226_processing	doi:10.5281/zenodo.801765	Zenodo	doi:10.5281/zenodo.801765	https://doi.org/10.5281/zenodo.801765	Carmet, CA
130227	High-throughput imaging	EOS 5D Mark III	Canon	AutoMorph: Automated morphometric post-processing	130227_processing	doi:10.5281/zenodo.801765	Zenodo	doi:10.5281/zenodo.801765	https://doi.org/10.5281/zenodo.801765	North of Redwood Creek, Orick, CA
130228	High-throughput imaging	EOS 5D Mark III	Canon	AutoMorph: Automated morphometric post-processing	130228_processing	doi:10.5281/zenodo.801765	Zenodo	doi:10.5281/zenodo.801765	https://doi.org/10.5281/zenodo.801765	Two miles south of San Simeon, CA
130229	High-throughput imaging	EOS 5D Mark III	Canon	AutoMorph: Automated morphometric post-processing	130229_processing	doi:10.5281/zenodo.801765	Zenodo	doi:10.5281/zenodo.801765	https://doi.org/10.5281/zenodo.801765	Richmond Point, CA
130230	High-throughput imaging	EOS 5D Mark III	Canon	AutoMorph: Automated morphometric post-processing	130230_processing	doi:10.5281/zenodo.801765	Zenodo	doi:10.5281/zenodo.801765	https://doi.org/10.5281/zenodo.801765	Dillon Beach, CA
130231	High-throughput imaging	EOS 5D Mark III	Canon	AutoMorph: Automated morphometric post-processing	130231_processing	doi:10.5281/zenodo.801765	Zenodo	doi:10.5281/zenodo.801765	https://doi.org/10.5281/zenodo.801765	Drakes Estero, CA
130232	High-throughput imaging	EOS 5D Mark III	Canon	AutoMorph: Automated morphometric post-processing	130232_processing	doi:10.5281/zenodo.801765	Zenodo	doi:10.5281/zenodo.801765	https://doi.org/10.5281/zenodo.801765	One mile south of Hardy, CA
130233	High-throughput imaging	EOS 5D Mark III	Canon	AutoMorph: Automated morphometric post-processing	130233_processing	doi:10.5281/zenodo.801765	Zenodo	doi:10.5281/zenodo.801765	https://doi.org/10.5281/zenodo.801765	South of Rio Guadalupe, Baja
130234	High-throughput imaging	EOS 5D Mark III	Canon	AutoMorph: Automated morphometric post-processing	130234_processing	doi:10.5281/zenodo.801765	Zenodo	doi:10.5281/zenodo.801765	https://doi.org/10.5281/zenodo.801765	Near mouth of Scott Creek, Davenport, CA
130235	High-throughput imaging	EOS 5D Mark III	Canon	AutoMorph: Automated morphometric post-processing	130235_processing	doi:10.5281/zenodo.801765	Zenodo	doi:10.5281/zenodo.801765	https://doi.org/10.5281/zenodo.801765	Russian Gulch, CA
130236	High-throughput imaging	EOS 5D Mark III	Canon	AutoMorph: Automated morphometric post-processing	130236_processing	doi:10.5281/zenodo.801765	Zenodo	doi:10.5281/zenodo.801765	https://doi.org/10.5281/zenodo.801765	Fort Bragg Landing Beach, CA
130237	High-throughput imaging	EOS 5D Mark III	Canon	AutoMorph: Automated morphometric post-processing	130237_processing	doi:10.5281/zenodo.801765	Zenodo	doi:10.5281/zenodo.801765	https://doi.org/10.5281/zenodo.801765	Tatoosh Island, WA
130238	High-throughput imaging	EOS 5D Mark III	Canon	AutoMorph: Automated morphometric post-processing	130238_processing	doi:10.5281/zenodo.801765	Zenodo	doi:10.5281/zenodo.801765	https://doi.org/10.5281/zenodo.801765	Del Mar Ranch, CA
130239	High-throughput imaging	EOS 5D Mark III	Canon	AutoMorph: Automated morphometric post-processing	130239_processing	doi:10.5281/zenodo.801765	Zenodo	doi:10.5281/zenodo.801765	https://doi.org/10.5281/zenodo.801765	Mendocino, CA
130240	High-throughput imaging	EOS 5D Mark III	Canon	AutoMorph: Automated morphometric post-processing	130240_processing	doi:10.5281/zenodo.801765	Zenodo	doi:10.5281/zenodo.801765	https://doi.org/10.5281/zenodo.801765	Isthmus Cove, Santa Catalina Island, CA
130241	High-throughput imaging	EOS 5D Mark III	Canon	AutoMorph: Automated morphometric post-processing	130241_processing	doi:10.5281/zenodo.801765	Zenodo	doi:10.5281/zenodo.801765	https://doi.org/10.5281/zenodo.801765	Moonstone Beach, Cambria, CA
130242	High-throughput imaging	EOS 5D Mark III	Canon	AutoMorph: Automated morphometric post-processing	130242_processing	doi:10.5281/zenodo.801765	Zenodo	doi:10.5281/zenodo.801765	https://doi.org/10.5281/zenodo.801765	East side of Point Dume, CA
130243	High-throughput imaging	EOS 5D Mark III	Canon	AutoMorph: Automated morphometric post-processing	130243_processing	doi:10.5281/zenodo.801765	Zenodo	doi:10.5281/zenodo.801765	https://doi.org/10.5281/zenodo.801765	Halfway Reef, Baja
130244	High-throughput imaging	EOS 5D Mark III	Canon	AutoMorph: Automated morphometric post-processing	130244_processing	doi:10.5281/zenodo.801765	Zenodo	doi:10.5281/zenodo.801765	https://doi.org/10.5281/zenodo.801765	Halfway Reef, Baja
130245	High-throughput imaging	EOS 5D Mark III	Canon	AutoMorph: Automated morphometric post-processing	130245_processing	doi:10.5281/zenodo.801765	Zenodo	doi:10.5281/zenodo.801765	https://doi.org/10.5281/zenodo.801765	Near CA-OR border, Smith River, CA
130246	High-throughput imaging	EOS 5D Mark III	Canon	AutoMorph: Automated morphometric post-processing	130246_processing	doi:10.5281/zenodo.801765	Zenodo	doi:10.5281/zenodo.801765	https://doi.org/10.5281/zenodo.801765	Moss Beach, Half Moon Bay, CA
130247	High-throughput imaging	EOS 5D Mark III	Canon	AutoMorph: Automated morphometric post-processing	130247_processing	doi:10.5281/zenodo.801765	Zenodo	doi:10.5281/zenodo.801765	https://doi.org/10.5281/zenodo.801765	Duxbury Reef, CA
130248	High-throughput imaging	EOS 5D Mark III	Canon	AutoMorph: Automated morphometric post-processing	130248_processing	doi:10.5281/zenodo.801765	Zenodo	doi:10.5281/zenodo.801765	https://doi.org/10.5281/zenodo.801765	Five miles north of Rosarita Beach, Baja
130249	High-throughput imaging	EOS 5D Mark III	Canon	AutoMorph: Automated morphometric post-processing	130249_processing	doi:10.5281/zenodo.801765	Zenodo	doi:10.5281/zenodo.801765	https://doi.org/10.5281/zenodo.801765	Bolinas Bay, CA
130250	High-throughput imaging	EOS 5D Mark III	Canon	AutoMorph: Automated morphometric post-processing	130250_processing	doi:10.5281/zenodo.801765	Zenodo	doi:10.5281/zenodo.801765	https://doi.org/10.5281/zenodo.801765	Stinson Beach, CA
130251	High-throughput imaging	EOS 5D Mark III	Canon	AutoMorph: Automated morphometric post-processing	130251_processing	doi:10.5281/zenodo.801765	Zenodo	doi:10.5281/zenodo.801765	https://doi.org/10.5281/zenodo.801765	South end of Cuyler Harbor, San Miguel Island, CA
130252	High-throughput imaging	EOS 5D Mark III	Canon	AutoMorph: Automated morphometric post-processing	130252_processing	doi:10.5281/zenodo.801765	Zenodo	doi:10.5281/zenodo.801765	https://doi.org/10.5281/zenodo.801765	Rincon Beach, CA
130253	High-throughput imaging	EOS 5D Mark III	Canon	AutoMorph: Automated morphometric post-processing	130253_processing	doi:10.5281/zenodo.801765	Zenodo	doi:10.5281/zenodo.801765	https://doi.org/10.5281/zenodo.801765	Intake Cove, Diablo Canyon Power Plant, CA
130254	High-throughput imaging	EOS 5D Mark III	Canon	AutoMorph: Automated morphometric post-processing	130254_processing	doi:10.5281/zenodo.801765	Zenodo	doi:10.5281/zenodo.801765	https://doi.org/10.5281/zenodo.801765	Three miles east of Gaviota, CA
130255	High-throughput imaging	EOS 5D Mark III	Canon	AutoMorph: Automated morphometric post-processing	130255_processing	doi:10.5281/zenodo.801765	Zenodo	doi:10.5281/zenodo.801765	https://doi.org/10.5281/zenodo.801765	Three miles east of Gaviota, CA
130256	High-throughput imaging	EOS 5D Mark III	Canon	AutoMorph: Automated morphometric post-processing	130256_processing	doi:10.5281/zenodo.801765	Zenodo	doi:10.5281/zenodo.801765	https://doi.org/10.5281/zenodo.801765	Gaviota Beach, CA
130257	High-throughput imaging	EOS 5D Mark III	Canon	AutoMorph: Automated morphometric post-processing	130257_processing	doi:10.5281/zenodo.801765	Zenodo	doi:10.5281/zenodo.801765	https://doi.org/10.5281/zenodo.801765	Two miles south of Cape Mendocino, CA
130258	High-throughput imaging	EOS 5D Mark III	Canon	AutoMorph: Automated morphometric post-processing	130258_processing	doi:10.5281/zenodo.801765	Zenodo	doi:10.5281/zenodo.801765	https://doi.org/10.5281/zenodo.801765	Carpinteria, CA
130259	High-throughput imaging	EOS 5D Mark III	Canon	AutoMorph: Automated morphometric post-processing	130259_processing	doi:10.5281/zenodo.801765	Zenodo	doi:10.5281/zenodo.801765	https://doi.org/10.5281/zenodo.801765	Half mile north of Dana Point, CA
130260	High-throughput imaging	EOS 5D Mark III	Canon	AutoMorph: Automated morphometric post-processing	130260_processing	doi:10.5281/zenodo.801765	Zenodo	doi:10.5281/zenodo.801765	https://doi.org/10.5281/zenodo.801765	Government Point, CA
130261	High-throughput imaging	EOS 5D Mark III	Canon	AutoMorph: Automated morphometric post-processing	130261_processing	doi:10.5281/zenodo.801765	Zenodo	doi:10.5281/zenodo.801765	https://doi.org/10.5281/zenodo.801765	Golden Gate, CA
130262	High-throughput imaging	EOS 5D Mark III	Canon	AutoMorph: Automated morphometric post-processing	130262_processing	doi:10.5281/zenodo.801765	Zenodo	doi:10.5281/zenodo.801765	https://doi.org/10.5281/zenodo.801765	Rocky Point Dye Inlet, Bremerton, WA
130263	High-throughput imaging	EOS 5D Mark III	Canon	AutoMorph: Automated morphometric post-processing	130263_processing	doi:10.5281/zenodo.801765	Zenodo	doi:10.5281/zenodo.801765	https://doi.org/10.5281/zenodo.801765	Tiburon, CA
130264	High-throughput imaging	EOS 5D Mark III	Canon	AutoMorph: Automated morphometric post-processing	130264_processing	doi:10.5281/zenodo.801765	Zenodo	doi:10.5281/zenodo.801765	https://doi.org/10.5281/zenodo.801765	Point Arena, CA
130265	High-throughput imaging	EOS 5D Mark III	Canon	AutoMorph: Automated morphometric post-processing	130265_processing	doi:10.5281/zenodo.801765	Zenodo	doi:10.5281/zenodo.801765	https://doi.org/10.5281/zenodo.801765	Port Orford, OR
130266	High-throughput imaging	EOS 5D Mark III	Canon	AutoMorph: Automated morphometric post-processing	130266_processing	doi:10.5281/zenodo.801765	Zenodo	doi:10.5281/zenodo.801765	https://doi.org/10.5281/zenodo.801765	Havens Neck, CA
130267	High-throughput imaging	EOS 5D Mark III	Canon	AutoMorph: Automated morphometric post-processing	130267_processing	doi:10.5281/zenodo.801765	Zenodo	doi:10.5281/zenodo.801765	https://doi.org/10.5281/zenodo.801765	Red Bluff Bay, Baranoff Island, AK
130268	High-throughput imaging	EOS 5D Mark III	Canon	AutoMorph: Automated morphometric post-processing	130268_processing	doi:10.5281/zenodo.801765	Zenodo	doi:10.5281/zenodo.801765	https://doi.org/10.5281/zenodo.801765	Russian Gulch, CA
130269	High-throughput imaging	EOS 5D Mark III	Canon	AutoMorph: Automated morphometric post-processing	130269_processing	doi:10.5281/zenodo.801765	Zenodo	doi:10.5281/zenodo.801765	https://doi.org/10.5281/zenodo.801765	San Diego, CA
130270	High-throughput imaging	EOS 5D Mark III	Canon	AutoMorph: Automated morphometric post-processing	130270_processing	doi:10.5281/zenodo.801765	Zenodo	doi:10.5281/zenodo.801765	https://doi.org/10.5281/zenodo.801765	Puget Sound, WA
130271	High-throughput imaging	EOS 5D Mark III	Canon	AutoMorph: Automated morphometric post-processing	130271_processing	doi:10.5281/zenodo.801765	Zenodo	doi:10.5281/zenodo.801765	https://doi.org/10.5281/zenodo.801765	Shell Beach, Bodega Head, CA
130272	High-throughput imaging	EOS 5D Mark III	Canon	AutoMorph: Automated morphometric post-processing	130272_processing	doi:10.5281/zenodo.801765	Zenodo	doi:10.5281/zenodo.801765	https://doi.org/10.5281/zenodo.801765	North of Redwood Creek, Orick, CA
130273	High-throughput imaging	EOS 5D Mark III	Canon	AutoMorph: Automated morphometric post-processing	130273_processing	doi:10.5281/zenodo.801765	Zenodo	doi:10.5281/zenodo.801765	https://doi.org/10.5281/zenodo.801765	Neah Bay, WA
130274	High-throughput imaging	EOS 5D Mark III	Canon	AutoMorph: Automated morphometric post-processing	130274_processing	doi:10.5281/zenodo.801765	Zenodo	doi:10.5281/zenodo.801765	https://doi.org/10.5281/zenodo.801765	One mile south of Hardy, CA
130275	High-throughput imaging	EOS 5D Mark III	Canon	AutoMorph: Automated morphometric post-processing	130275_processing	doi:10.5281/zenodo.801765	Zenodo	doi:10.5281/zenodo.801765	https://doi.org/10.5281/zenodo.801765	Drakes Estero, CA
130276	High-throughput imaging	EOS 5D Mark III	Canon	AutoMorph: Automated morphometric post-processing	130276_processing	doi:10.5281/zenodo.801765	Zenodo	doi:10.5281/zenodo.801765	https://doi.org/10.5281/zenodo.801765	Green Cove, Admiralty Island, AK
130277	High-throughput imaging	EOS 5D Mark III	Canon	AutoMorph: Automated morphometric post-processing	130277_processing	doi:10.5281/zenodo.801765	Zenodo	doi:10.5281/zenodo.801765	https://doi.org/10.5281/zenodo.801765	San Juan Island, WA
130278	High-throughput imaging	EOS 5D Mark III	Canon	AutoMorph: Automated morphometric post-processing	130278_processing	doi:10.5281/zenodo.801765	Zenodo	doi:10.5281/zenodo.801765	https://doi.org/10.5281/zenodo.801765	Near mouth of Elk Creek, South of Elk Creek, CA
130279	High-throughput imaging	EOS 5D Mark III	Canon	AutoMorph: Automated morphometric post-processing	130279_processing	doi:10.5281/zenodo.801765	Zenodo	doi:10.5281/zenodo.801765	https://doi.org/10.5281/zenodo.801765	Arch Rock, CA
130280	High-throughput imaging	EOS 5D Mark III	Canon	AutoMorph: Automated morphometric post-processing	130280_processing	doi:10.5281/zenodo.801765	Zenodo	doi:10.5281/zenodo.801765	https://doi.org/10.5281/zenodo.801765	Waldron Island, WA
130281	High-throughput imaging	EOS 5D Mark III	Canon	AutoMorph: Automated morphometric post-processing	130281_processing	doi:10.5281/zenodo.801765	Zenodo	doi:10.5281/zenodo.801765	https://doi.org/10.5281/zenodo.801765	San Luis Gonzaga Bay, Baja
130282	High-throughput imaging	EOS 5D Mark III	Canon	AutoMorph: Automated morphometric post-processing	130282_processing	doi:10.5281/zenodo.801765	Zenodo	doi:10.5281/zenodo.801765	https://doi.org/10.5281/zenodo.801765	Middle Coronados Island, Baja
130284	High-throughput imaging	EOS 5D Mark III	Canon	AutoMorph: Automated morphometric post-processing	130284_processing	doi:10.5281/zenodo.801765	Zenodo	doi:10.5281/zenodo.801765	https://doi.org/10.5281/zenodo.801765	Off mouth of Tijuana River, Imperial Beach, CA
130285	High-throughput imaging	EOS 5D Mark III	Canon	AutoMorph: Automated morphometric post-processing	130285_processing	doi:10.5281/zenodo.801765	Zenodo	doi:10.5281/zenodo.801765	https://doi.org/10.5281/zenodo.801765	San Diego, CA
130286	High-throughput imaging	EOS 5D Mark III	Canon	AutoMorph: Automated morphometric post-processing	130286_processing	doi:10.5281/zenodo.801765	Zenodo	doi:10.5281/zenodo.801765	https://doi.org/10.5281/zenodo.801765	San Diego, CA
130287	High-throughput imaging	EOS 5D Mark III	Canon	AutoMorph: Automated morphometric post-processing	130287_processing	doi:10.5281/zenodo.801765	Zenodo	doi:10.5281/zenodo.801765	https://doi.org/10.5281/zenodo.801765	San Diego, CA
130288	High-throughput imaging	EOS 5D Mark III	Canon	AutoMorph: Automated morphometric post-processing	130288_processing	doi:10.5281/zenodo.801765	Zenodo	doi:10.5281/zenodo.801765	https://doi.org/10.5281/zenodo.801765	Monterey, CA
130293	High-throughput imaging	EOS 5D Mark III	Canon	AutoMorph: Automated morphometric post-processing	130293_processing	doi:10.5281/zenodo.801765	Zenodo	doi:10.5281/zenodo.801765	https://doi.org/10.5281/zenodo.801765	San Miguel Island, Santa Barbara, CA
130294	High-throughput imaging	EOS 5D Mark III	Canon	AutoMorph: Automated morphometric post-processing	130294_processing	doi:10.5281/zenodo.801765	Zenodo	doi:10.5281/zenodo.801765	https://doi.org/10.5281/zenodo.801765	West of Canada Tecelate, Santa Rosa Island, CA
130296	High-throughput imaging	EOS 5D Mark III	Canon	AutoMorph: Automated morphometric post-processing	130296_processing	doi:10.5281/zenodo.801765	Zenodo	doi:10.5281/zenodo.801765	https://doi.org/10.5281/zenodo.801765	South of Rio Guadalupe, Baja
130299	High-throughput imaging	EOS 5D Mark III	Canon	AutoMorph: Automated morphometric post-processing	130299_processing	doi:10.5281/zenodo.801765	Zenodo	doi:10.5281/zenodo.801765	https://doi.org/10.5281/zenodo.801765	Gaviota Beach, CA
130300	High-throughput imaging	EOS 5D Mark III	Canon	AutoMorph: Automated morphometric post-processing	130300_processing	doi:10.5281/zenodo.801765	Zenodo	doi:10.5281/zenodo.801765	https://doi.org/10.5281/zenodo.801765	Two miles south of Scripps, La Jolla, CA
130301	High-throughput imaging	EOS 5D Mark III	Canon	AutoMorph: Automated morphometric post-processing	130301_processing	doi:10.5281/zenodo.801765	Zenodo	doi:10.5281/zenodo.801765	https://doi.org/10.5281/zenodo.801765	Little Corona Beach, Corona del Mar, CA
130302	High-throughput imaging	EOS 5D Mark III	Canon	AutoMorph: Automated morphometric post-processing	130302_processing	doi:10.5281/zenodo.801765	Zenodo	doi:10.5281/zenodo.801765	https://doi.org/10.5281/zenodo.801765	North of Scripps, La Jolla, CA
130303	High-throughput imaging	EOS 5D Mark III	Canon	AutoMorph: Automated morphometric post-processing	130303_processing	doi:10.5281/zenodo.801765	Zenodo	doi:10.5281/zenodo.801765	https://doi.org/10.5281/zenodo.801765	Laguna Bay, CA
130304	High-throughput imaging	EOS 5D Mark III	Canon	AutoMorph: Automated morphometric post-processing	130304_processing	doi:10.5281/zenodo.801765	Zenodo	doi:10.5281/zenodo.801765	https://doi.org/10.5281/zenodo.801765	The Nursery, Isla Guadalupe, Baja
130305	High-throughput imaging	EOS 5D Mark III	Canon	AutoMorph: Automated morphometric post-processing	130305_processing	doi:10.5281/zenodo.801765	Zenodo	doi:10.5281/zenodo.801765	https://doi.org/10.5281/zenodo.801765	Isla Guadalupe, Baja
130306	High-throughput imaging	EOS 5D Mark III	Canon	AutoMorph: Automated morphometric post-processing	130306_processing	doi:10.5281/zenodo.801765	Zenodo	doi:10.5281/zenodo.801765	https://doi.org/10.5281/zenodo.801765	San Diego, CA
130307	High-throughput imaging	EOS 5D Mark III	Canon	AutoMorph: Automated morphometric post-processing	130307_processing	doi:10.5281/zenodo.801765	Zenodo	doi:10.5281/zenodo.801765	https://doi.org/10.5281/zenodo.801765	Half mile north of Dana Point, CA
130308	High-throughput imaging	EOS 5D Mark III	Canon	AutoMorph: Automated morphometric post-processing	130308_processing	doi:10.5281/zenodo.801765	Zenodo	doi:10.5281/zenodo.801765	https://doi.org/10.5281/zenodo.801765	Dana Point, CA
130309	High-throughput imaging	EOS 5D Mark III	Canon	AutoMorph: Automated morphometric post-processing	130309_processing	doi:10.5281/zenodo.801765	Zenodo	doi:10.5281/zenodo.801765	https://doi.org/10.5281/zenodo.801765	Punta Santo Tomas, Baja
130310	High-throughput imaging	EOS 5D Mark III	Canon	AutoMorph: Automated morphometric post-processing	130310_processing	doi:10.5281/zenodo.801765	Zenodo	doi:10.5281/zenodo.801765	https://doi.org/10.5281/zenodo.801765	Barracks Beach, Baja
130311	High-throughput imaging	EOS 5D Mark III	Canon	AutoMorph: Automated morphometric post-processing	130311_processing	doi:10.5281/zenodo.801765	Zenodo	doi:10.5281/zenodo.801765	https://doi.org/10.5281/zenodo.801765	South of La Mision River, Baja
130312	High-throughput imaging	EOS 5D Mark III	Canon	AutoMorph: Automated morphometric post-processing	130312_processing	doi:10.5281/zenodo.801765	Zenodo	doi:10.5281/zenodo.801765	https://doi.org/10.5281/zenodo.801765	South side of Punta Banda, Baja
130313	High-throughput imaging	EOS 5D Mark III	Canon	AutoMorph: Automated morphometric post-processing	130313_processing	doi:10.5281/zenodo.801765	Zenodo	doi:10.5281/zenodo.801765	https://doi.org/10.5281/zenodo.801765	Bahia Tortugas, Baja
130316	High-throughput imaging	EOS 5D Mark III	Canon	AutoMorph: Automated morphometric post-processing	130316_processing	doi:10.5281/zenodo.801765	Zenodo	doi:10.5281/zenodo.801765	https://doi.org/10.5281/zenodo.801765	South side of Punta Banda, Baja
130317	High-throughput imaging	EOS 5D Mark III	Canon	AutoMorph: Automated morphometric post-processing	130317_processing	doi:10.5281/zenodo.801765	Zenodo	doi:10.5281/zenodo.801765	https://doi.org/10.5281/zenodo.801765	Punta Banda, Baja
130318	High-throughput imaging	EOS 5D Mark III	Canon	AutoMorph: Automated morphometric post-processing	130318_processing	doi:10.5281/zenodo.801765	Zenodo	doi:10.5281/zenodo.801765	https://doi.org/10.5281/zenodo.801765	Five miles north of Rosarita Beach, Baja
130321	High-throughput imaging	EOS 5D Mark III	Canon	AutoMorph: Automated morphometric post-processing	130321_processing	doi:10.5281/zenodo.801765	Zenodo	doi:10.5281/zenodo.801765	https://doi.org/10.5281/zenodo.801765	Halfway between Punta Mezquite and Punta Sal Si Puedes, Baja
130322	High-throughput imaging	EOS 5D Mark III	Canon	AutoMorph: Automated morphometric post-processing	130322_processing	doi:10.5281/zenodo.801765	Zenodo	doi:10.5281/zenodo.801765	https://doi.org/10.5281/zenodo.801765	Punta Piedra, Baja
130323	High-throughput imaging	EOS 5D Mark III	Canon	AutoMorph: Automated morphometric post-processing	130323_processing	doi:10.5281/zenodo.801765	Zenodo	doi:10.5281/zenodo.801765	https://doi.org/10.5281/zenodo.801765	Moss Beach, Half Moon Bay, CA
130324	High-throughput imaging	EOS 5D Mark III	Canon	AutoMorph: Automated morphometric post-processing	130324_processing	doi:10.5281/zenodo.801765	Zenodo	doi:10.5281/zenodo.801765	https://doi.org/10.5281/zenodo.801765	Mole Harbor, Admiralty Island, AK
130325	High-throughput imaging	EOS 5D Mark III	Canon	AutoMorph: Automated morphometric post-processing	130325_processing	doi:10.5281/zenodo.801765	Zenodo	doi:10.5281/zenodo.801765	https://doi.org/10.5281/zenodo.801765	San Simeon Point, CA
130326	High-throughput imaging	EOS 5D Mark III	Canon	AutoMorph: Automated morphometric post-processing	130326_processing	doi:10.5281/zenodo.801765	Zenodo	doi:10.5281/zenodo.801765	https://doi.org/10.5281/zenodo.801765	Tobin Beach, CA
130327	High-throughput imaging	EOS 5D Mark III	Canon	AutoMorph: Automated morphometric post-processing	130327_processing	doi:10.5281/zenodo.801765	Zenodo	doi:10.5281/zenodo.801765	https://doi.org/10.5281/zenodo.801765	San Pedro, CA
130328	High-throughput imaging	EOS 5D Mark III	Canon	AutoMorph: Automated morphometric post-processing	130328_processing	doi:10.5281/zenodo.801765	Zenodo	doi:10.5281/zenodo.801765	https://doi.org/10.5281/zenodo.801765	Coos Bay, OR
130329	High-throughput imaging	EOS 5D Mark III	Canon	AutoMorph: Automated morphometric post-processing	130329_processing	doi:10.5281/zenodo.801765	Zenodo	doi:10.5281/zenodo.801765	https://doi.org/10.5281/zenodo.801765	Windfall Harbor, Admiralty Island, AK
130330	High-throughput imaging	EOS 5D Mark III	Canon	AutoMorph: Automated morphometric post-processing	130330_processing	doi:10.5281/zenodo.801765	Zenodo	doi:10.5281/zenodo.801765	https://doi.org/10.5281/zenodo.801765	Twin Rivers, WA
130331	High-throughput imaging	EOS 5D Mark III	Canon	AutoMorph: Automated morphometric post-processing	130331_processing	doi:10.5281/zenodo.801765	Zenodo	doi:10.5281/zenodo.801765	https://doi.org/10.5281/zenodo.801765	Fort Bragg, CA
130332	High-throughput imaging	EOS 5D Mark III	Canon	AutoMorph: Automated morphometric post-processing	130332_processing	doi:10.5281/zenodo.801765	Zenodo	doi:10.5281/zenodo.801765	https://doi.org/10.5281/zenodo.801765	Lagoon Head, Baja
130333	High-throughput imaging	EOS 5D Mark III	Canon	AutoMorph: Automated morphometric post-processing	130333_processing	doi:10.5281/zenodo.801765	Zenodo	doi:10.5281/zenodo.801765	https://doi.org/10.5281/zenodo.801765	Sitka, AK
130334	High-throughput imaging	EOS 5D Mark III	Canon	AutoMorph: Automated morphometric post-processing	130334_processing	doi:10.5281/zenodo.801765	Zenodo	doi:10.5281/zenodo.801765	https://doi.org/10.5281/zenodo.801765	Little River, CA
130335	High-throughput imaging	EOS 5D Mark III	Canon	AutoMorph: Automated morphometric post-processing	130335_processing	doi:10.5281/zenodo.801765	Zenodo	doi:10.5281/zenodo.801765	https://doi.org/10.5281/zenodo.801765	Kirby Creek, Vancouver Island, BC
130336	High-throughput imaging	EOS 5D Mark III	Canon	AutoMorph: Automated morphometric post-processing	130336_processing	doi:10.5281/zenodo.801765	Zenodo	doi:10.5281/zenodo.801765	https://doi.org/10.5281/zenodo.801765	Black Point, CA
130337	High-throughput imaging	EOS 5D Mark III	Canon	AutoMorph: Automated morphometric post-processing	130337_processing	doi:10.5281/zenodo.801765	Zenodo	doi:10.5281/zenodo.801765	https://doi.org/10.5281/zenodo.801765	Port Crescent, WA
130338	High-throughput imaging	EOS 5D Mark III	Canon	AutoMorph: Automated morphometric post-processing	130338_processing	doi:10.5281/zenodo.801765	Zenodo	doi:10.5281/zenodo.801765	https://doi.org/10.5281/zenodo.801765	Tobin Beach, CA
130339	High-throughput imaging	EOS 5D Mark III	Canon	AutoMorph: Automated morphometric post-processing	130339_processing	doi:10.5281/zenodo.801765	Zenodo	doi:10.5281/zenodo.801765	https://doi.org/10.5281/zenodo.801765	Bolinas Bay, CA
130340	High-throughput imaging	EOS 5D Mark III	Canon	AutoMorph: Automated morphometric post-processing	130340_processing	doi:10.5281/zenodo.801765	Zenodo	doi:10.5281/zenodo.801765	https://doi.org/10.5281/zenodo.801765	San Francisco, CA
130341	High-throughput imaging	EOS 5D Mark III	Canon	AutoMorph: Automated morphometric post-processing	130341_processing	doi:10.5281/zenodo.801765	Zenodo	doi:10.5281/zenodo.801765	https://doi.org/10.5281/zenodo.801765	Monterey, CA
130342	High-throughput imaging	EOS 5D Mark III	Canon	AutoMorph: Automated morphometric post-processing	130342_processing	doi:10.5281/zenodo.801765	Zenodo	doi:10.5281/zenodo.801765	https://doi.org/10.5281/zenodo.801765	Beaver Cove, Vancouver Island, BC
130343	High-throughput imaging	EOS 5D Mark III	Canon	AutoMorph: Automated morphometric post-processing	130343_processing	doi:10.5281/zenodo.801765	Zenodo	doi:10.5281/zenodo.801765	https://doi.org/10.5281/zenodo.801765	Anacortes, WA
130344	High-throughput imaging	EOS 5D Mark III	Canon	AutoMorph: Automated morphometric post-processing	130344_processing	doi:10.5281/zenodo.801765	Zenodo	doi:10.5281/zenodo.801765	https://doi.org/10.5281/zenodo.801765	Victoria, BC
130345	High-throughput imaging	EOS 5D Mark III	Canon	AutoMorph: Automated morphometric post-processing	130345_processing	doi:10.5281/zenodo.801765	Zenodo	doi:10.5281/zenodo.801765	https://doi.org/10.5281/zenodo.801765	Restoration Point, Bainbridge Island, WA
130346	High-throughput imaging	EOS 5D Mark III	Canon	AutoMorph: Automated morphometric post-processing	130346_processing	doi:10.5281/zenodo.801765	Zenodo	doi:10.5281/zenodo.801765	https://doi.org/10.5281/zenodo.801765	Glacier Bay, AK
130347	High-throughput imaging	EOS 5D Mark III	Canon	AutoMorph: Automated morphometric post-processing	130347_processing	doi:10.5281/zenodo.801765	Zenodo	doi:10.5281/zenodo.801765	https://doi.org/10.5281/zenodo.801765	Hawk Inlet, AK
130348	High-throughput imaging	EOS 5D Mark III	Canon	AutoMorph: Automated morphometric post-processing	130348_processing	doi:10.5281/zenodo.801765	Zenodo	doi:10.5281/zenodo.801765	https://doi.org/10.5281/zenodo.801765	Golden Gate, CA
130349	High-throughput imaging	EOS 5D Mark III	Canon	AutoMorph: Automated morphometric post-processing	130349_processing	doi:10.5281/zenodo.801765	Zenodo	doi:10.5281/zenodo.801765	https://doi.org/10.5281/zenodo.801765	East coast of Graham Island, BC
130350	High-throughput imaging	EOS 5D Mark III	Canon	AutoMorph: Automated morphometric post-processing	130350_processing	doi:10.5281/zenodo.801765	Zenodo	doi:10.5281/zenodo.801765	https://doi.org/10.5281/zenodo.801765	Lagoon Head, Baja
130351	High-throughput imaging	EOS 5D Mark III	Canon	AutoMorph: Automated morphometric post-processing	130351_processing	doi:10.5281/zenodo.801765	Zenodo	doi:10.5281/zenodo.801765	https://doi.org/10.5281/zenodo.801765	Neah Bay, WA
130352	High-throughput imaging	EOS 5D Mark III	Canon	AutoMorph: Automated morphometric post-processing	130352_processing	doi:10.5281/zenodo.801765	Zenodo	doi:10.5281/zenodo.801765	https://doi.org/10.5281/zenodo.801765	Cape Mendocino, CA
130353	High-throughput imaging	EOS 5D Mark III	Canon	AutoMorph: Automated morphometric post-processing	130353_processing	doi:10.5281/zenodo.801765	Zenodo	doi:10.5281/zenodo.801765	https://doi.org/10.5281/zenodo.801765	Head of Port Frederick, AK
130354	High-throughput imaging	EOS 5D Mark III	Canon	AutoMorph: Automated morphometric post-processing	130354_processing	doi:10.5281/zenodo.801765	Zenodo	doi:10.5281/zenodo.801765	https://doi.org/10.5281/zenodo.801765	Port Crescent, WA
130355	High-throughput imaging	EOS 5D Mark III	Canon	AutoMorph: Automated morphometric post-processing	130355_processing	doi:10.5281/zenodo.801765	Zenodo	doi:10.5281/zenodo.801765	https://doi.org/10.5281/zenodo.801765	Waddah Island, Neah Bay, WA
130356	High-throughput imaging	EOS 5D Mark III	Canon	AutoMorph: Automated morphometric post-processing	130356_processing	doi:10.5281/zenodo.801765	Zenodo	doi:10.5281/zenodo.801765	https://doi.org/10.5281/zenodo.801765	Annette Island, AK
130357	High-throughput imaging	EOS 5D Mark III	Canon	AutoMorph: Automated morphometric post-processing	130357_processing	doi:10.5281/zenodo.801765	Zenodo	doi:10.5281/zenodo.801765	https://doi.org/10.5281/zenodo.801765	Annette Island, AK
130358	High-throughput imaging	EOS 5D Mark III	Canon	AutoMorph: Automated morphometric post-processing	130358_processing	doi:10.5281/zenodo.801765	Zenodo	doi:10.5281/zenodo.801765	https://doi.org/10.5281/zenodo.801765	Bolinas, CA
130359	High-throughput imaging	EOS 5D Mark III	Canon	AutoMorph: Automated morphometric post-processing	130359_processing	doi:10.5281/zenodo.801765	Zenodo	doi:10.5281/zenodo.801765	https://doi.org/10.5281/zenodo.801765	Bolinas, CA
130360	High-throughput imaging	EOS 5D Mark III	Canon	AutoMorph: Automated morphometric post-processing	130360_processing	doi:10.5281/zenodo.801765	Zenodo	doi:10.5281/zenodo.801765	https://doi.org/10.5281/zenodo.801765	Port Townsend, WA
130361	High-throughput imaging	EOS 5D Mark III	Canon	AutoMorph: Automated morphometric post-processing	130361_processing	doi:10.5281/zenodo.801765	Zenodo	doi:10.5281/zenodo.801765	https://doi.org/10.5281/zenodo.801765	Port Townsend, WA
130362	High-throughput imaging	EOS 5D Mark III	Canon	AutoMorph: Automated morphometric post-processing	130362_processing	doi:10.5281/zenodo.801765	Zenodo	doi:10.5281/zenodo.801765	https://doi.org/10.5281/zenodo.801765	Pacific Grove, CA
130363	High-throughput imaging	EOS 5D Mark III	Canon	AutoMorph: Automated morphometric post-processing	130363_processing	doi:10.5281/zenodo.801765	Zenodo	doi:10.5281/zenodo.801765	https://doi.org/10.5281/zenodo.801765	Popof Island, AK
130364	High-throughput imaging	EOS 5D Mark III	Canon	AutoMorph: Automated morphometric post-processing	130364_processing	doi:10.5281/zenodo.801765	Zenodo	doi:10.5281/zenodo.801765	https://doi.org/10.5281/zenodo.801765	Point Louisa, AK
130365	High-throughput imaging	EOS 5D Mark III	Canon	AutoMorph: Automated morphometric post-processing	130365_processing	doi:10.5281/zenodo.801765	Zenodo	doi:10.5281/zenodo.801765	https://doi.org/10.5281/zenodo.801765	Monterey, CA
130366	High-throughput imaging	EOS 5D Mark III	Canon	AutoMorph: Automated morphometric post-processing	130366_processing	doi:10.5281/zenodo.801765	Zenodo	doi:10.5281/zenodo.801765	https://doi.org/10.5281/zenodo.801765	North of Pier, Cayucos Beach, CA
130367	High-throughput imaging	EOS 5D Mark III	Canon	AutoMorph: Automated morphometric post-processing	130367_processing	doi:10.5281/zenodo.801765	Zenodo	doi:10.5281/zenodo.801765	https://doi.org/10.5281/zenodo.801765	Shell Beach, Bodega Head, CA
130368	High-throughput imaging	EOS 5D Mark III	Canon	AutoMorph: Automated morphometric post-processing	130368_processing	doi:10.5281/zenodo.801765	Zenodo	doi:10.5281/zenodo.801765	https://doi.org/10.5281/zenodo.801765	Moss Beach, Half Moon Bay, CA
130369	High-throughput imaging	EOS 5D Mark III	Canon	AutoMorph: Automated morphometric post-processing	130369_processing	doi:10.5281/zenodo.801765	Zenodo	doi:10.5281/zenodo.801765	https://doi.org/10.5281/zenodo.801765	Moss Beach, Half Moon Bay, CA
130370	High-throughput imaging	EOS 5D Mark III	Canon	AutoMorph: Automated morphometric post-processing	130370_processing	doi:10.5281/zenodo.801765	Zenodo	doi:10.5281/zenodo.801765	https://doi.org/10.5281/zenodo.801765	Monterey, CA
130371	High-throughput imaging	EOS 5D Mark III	Canon	AutoMorph: Automated morphometric post-processing	130371_processing	doi:10.5281/zenodo.801765	Zenodo	doi:10.5281/zenodo.801765	https://doi.org/10.5281/zenodo.801765	Point Arena, CA
130372	High-throughput imaging	EOS 5D Mark III	Canon	AutoMorph: Automated morphometric post-processing	130372_processing	doi:10.5281/zenodo.801765	Zenodo	doi:10.5281/zenodo.801765	https://doi.org/10.5281/zenodo.801765	Anacortes, WA
130373	High-throughput imaging	EOS 5D Mark III	Canon	AutoMorph: Automated morphometric post-processing	130373_processing	doi:10.5281/zenodo.801765	Zenodo	doi:10.5281/zenodo.801765	https://doi.org/10.5281/zenodo.801765	False Bay, San Juan Island, WA
130374	High-throughput imaging	EOS 5D Mark III	Canon	AutoMorph: Automated morphometric post-processing	130374_processing	doi:10.5281/zenodo.801765	Zenodo	doi:10.5281/zenodo.801765	https://doi.org/10.5281/zenodo.801765	Brown Island, Friday Harbor, WA
130375	High-throughput imaging	EOS 5D Mark III	Canon	AutoMorph: Automated morphometric post-processing	130375_processing	doi:10.5281/zenodo.801765	Zenodo	doi:10.5281/zenodo.801765	https://doi.org/10.5281/zenodo.801765	Bodega Head, CA
130376	High-throughput imaging	EOS 5D Mark III	Canon	AutoMorph: Automated morphometric post-processing	130376_processing	doi:10.5281/zenodo.801765	Zenodo	doi:10.5281/zenodo.801765	https://doi.org/10.5281/zenodo.801765	Bodega Harbor, CA
130377	High-throughput imaging	EOS 5D Mark III	Canon	AutoMorph: Automated morphometric post-processing	130377_processing	doi:10.5281/zenodo.801765	Zenodo	doi:10.5281/zenodo.801765	https://doi.org/10.5281/zenodo.801765	Pavalof Bay, Chichagof Island, AK
130378	High-throughput imaging	EOS 5D Mark III	Canon	AutoMorph: Automated morphometric post-processing	130378_processing	doi:10.5281/zenodo.801765	Zenodo	doi:10.5281/zenodo.801765	https://doi.org/10.5281/zenodo.801765	Shell Beach, Bodega Head, CA
130379	High-throughput imaging	EOS 5D Mark III	Canon	AutoMorph: Automated morphometric post-processing	130379_processing	doi:10.5281/zenodo.801765	Zenodo	doi:10.5281/zenodo.801765	https://doi.org/10.5281/zenodo.801765	Point Loma Lighthouse, CA
130381	High-throughput imaging	EOS 5D Mark III	Canon	AutoMorph: Automated morphometric post-processing	130381_processing	doi:10.5281/zenodo.801765	Zenodo	doi:10.5281/zenodo.801765	https://doi.org/10.5281/zenodo.801765	Point Chehalis, WA
130382	High-throughput imaging	EOS 5D Mark III	Canon	AutoMorph: Automated morphometric post-processing	130382_processing	doi:10.5281/zenodo.801765	Zenodo	doi:10.5281/zenodo.801765	https://doi.org/10.5281/zenodo.801765	Fort Bragg, CA
130383	High-throughput imaging	EOS 5D Mark III	Canon	AutoMorph: Automated morphometric post-processing	130383_processing	doi:10.5281/zenodo.801765	Zenodo	doi:10.5281/zenodo.801765	https://doi.org/10.5281/zenodo.801765	Two miles south of Cape Mendocino, CA
130384	High-throughput imaging	EOS 5D Mark III	Canon	AutoMorph: Automated morphometric post-processing	130384_processing	doi:10.5281/zenodo.801765	Zenodo	doi:10.5281/zenodo.801765	https://doi.org/10.5281/zenodo.801765	Brown Island, Friday Harbor, WA
130385	High-throughput imaging	EOS 5D Mark III	Canon	AutoMorph: Automated morphometric post-processing	130385_processing	doi:10.5281/zenodo.801765	Zenodo	doi:10.5281/zenodo.801765	https://doi.org/10.5281/zenodo.801765	Del Mar Point, CA
130386	High-throughput imaging	EOS 5D Mark III	Canon	AutoMorph: Automated morphometric post-processing	130386_processing	doi:10.5281/zenodo.801765	Zenodo	doi:10.5281/zenodo.801765	https://doi.org/10.5281/zenodo.801765	Salt Point, CA
130387	High-throughput imaging	EOS 5D Mark III	Canon	AutoMorph: Automated morphometric post-processing	130387_processing	doi:10.5281/zenodo.801765	Zenodo	doi:10.5281/zenodo.801765	https://doi.org/10.5281/zenodo.801765	Yakutat, AK
130388	High-throughput imaging	EOS 5D Mark III	Canon	AutoMorph: Automated morphometric post-processing	130388_processing	doi:10.5281/zenodo.801765	Zenodo	doi:10.5281/zenodo.801765	https://doi.org/10.5281/zenodo.801765	Mussel Point, CA
130389	High-throughput imaging	EOS 5D Mark III	Canon	AutoMorph: Automated morphometric post-processing	130389_processing	doi:10.5281/zenodo.801765	Zenodo	doi:10.5281/zenodo.801765	https://doi.org/10.5281/zenodo.801765	Fort Bragg Landing Beach, CA
130390	High-throughput imaging	EOS 5D Mark III	Canon	AutoMorph: Automated morphometric post-processing	130390_processing	doi:10.5281/zenodo.801765	Zenodo	doi:10.5281/zenodo.801765	https://doi.org/10.5281/zenodo.801765	Carmet, CA
130391	High-throughput imaging	EOS 5D Mark III	Canon	AutoMorph: Automated morphometric post-processing	130391_processing	doi:10.5281/zenodo.801765	Zenodo	doi:10.5281/zenodo.801765	https://doi.org/10.5281/zenodo.801765	Black Point, CA
130392	High-throughput imaging	EOS 5D Mark III	Canon	AutoMorph: Automated morphometric post-processing	130392_processing	doi:10.5281/zenodo.801765	Zenodo	doi:10.5281/zenodo.801765	https://doi.org/10.5281/zenodo.801765	Twin Rivers, WA
130393	High-throughput imaging	EOS 5D Mark III	Canon	AutoMorph: Automated morphometric post-processing	130393_processing	doi:10.5281/zenodo.801765	Zenodo	doi:10.5281/zenodo.801765	https://doi.org/10.5281/zenodo.801765	Yakutat, AK
130394	High-throughput imaging	EOS 5D Mark III	Canon	AutoMorph: Automated morphometric post-processing	130394_processing	doi:10.5281/zenodo.801765	Zenodo	doi:10.5281/zenodo.801765	https://doi.org/10.5281/zenodo.801765	Pillar Point near Pysht, WA
130395	High-throughput imaging	EOS 5D Mark III	Canon	AutoMorph: Automated morphometric post-processing	130395_processing	doi:10.5281/zenodo.801765	Zenodo	doi:10.5281/zenodo.801765	https://doi.org/10.5281/zenodo.801765	Ensenada, Baja
130396	High-throughput imaging	EOS 5D Mark III	Canon	AutoMorph: Automated morphometric post-processing	130396_processing	doi:10.5281/zenodo.801765	Zenodo	doi:10.5281/zenodo.801765	https://doi.org/10.5281/zenodo.801765	Dillon Beach, CA
130397	High-throughput imaging	EOS 5D Mark III	Canon	AutoMorph: Automated morphometric post-processing	130397_processing	doi:10.5281/zenodo.801765	Zenodo	doi:10.5281/zenodo.801765	https://doi.org/10.5281/zenodo.801765	Neah Bay, WA
130398	High-throughput imaging	EOS 5D Mark III	Canon	AutoMorph: Automated morphometric post-processing	130398_processing	doi:10.5281/zenodo.801765	Zenodo	doi:10.5281/zenodo.801765	https://doi.org/10.5281/zenodo.801765	Annette Island, AK
130399	High-throughput imaging	EOS 5D Mark III	Canon	AutoMorph: Automated morphometric post-processing	130399_processing	doi:10.5281/zenodo.801765	Zenodo	doi:10.5281/zenodo.801765	https://doi.org/10.5281/zenodo.801765	Richmond Point, CA
130400	High-throughput imaging	EOS 5D Mark III	Canon	AutoMorph: Automated morphometric post-processing	130400_processing	doi:10.5281/zenodo.801765	Zenodo	doi:10.5281/zenodo.801765	https://doi.org/10.5281/zenodo.801765	Dillon Beach, CA
130401	High-throughput imaging	EOS 5D Mark III	Canon	AutoMorph: Automated morphometric post-processing	130401_processing	doi:10.5281/zenodo.801765	Zenodo	doi:10.5281/zenodo.801765	https://doi.org/10.5281/zenodo.801765	Near CA-OR border, Smith River, CA
130402	High-throughput imaging	EOS 5D Mark III	Canon	AutoMorph: Automated morphometric post-processing	130402_processing	doi:10.5281/zenodo.801765	Zenodo	doi:10.5281/zenodo.801765	https://doi.org/10.5281/zenodo.801765	CA
130403	High-throughput imaging	EOS 5D Mark III	Canon	AutoMorph: Automated morphometric post-processing	130403_processing	doi:10.5281/zenodo.801765	Zenodo	doi:10.5281/zenodo.801765	https://doi.org/10.5281/zenodo.801765	North end of Klamath Cove, Requia, CA
130404	High-throughput imaging	EOS 5D Mark III	Canon	AutoMorph: Automated morphometric post-processing	130404_processing	doi:10.5281/zenodo.801765	Zenodo	doi:10.5281/zenodo.801765	https://doi.org/10.5281/zenodo.801765	Tillamook, OR
130405	High-throughput imaging	EOS 5D Mark III	Canon	AutoMorph: Automated morphometric post-processing	130405_processing	doi:10.5281/zenodo.801765	Zenodo	doi:10.5281/zenodo.801765	https://doi.org/10.5281/zenodo.801765	Between Muir and Kirby Creek, Vancouver Island, BC
130406	High-throughput imaging	EOS 5D Mark III	Canon	AutoMorph: Automated morphometric post-processing	130406_processing	doi:10.5281/zenodo.801765	Zenodo	doi:10.5281/zenodo.801765	https://doi.org/10.5281/zenodo.801765	West Vancouver Island, BC
130407	High-throughput imaging	EOS 5D Mark III	Canon	AutoMorph: Automated morphometric post-processing	130407_processing	doi:10.5281/zenodo.801765	Zenodo	doi:10.5281/zenodo.801765	https://doi.org/10.5281/zenodo.801765	Beaver Cove, Vancouver Island, BC
130408	High-throughput imaging	EOS 5D Mark III	Canon	AutoMorph: Automated morphometric post-processing	130408_processing	doi:10.5281/zenodo.801765	Zenodo	doi:10.5281/zenodo.801765	https://doi.org/10.5281/zenodo.801765	Hunters Point, CA
130409	High-throughput imaging	EOS 5D Mark III	Canon	AutoMorph: Automated morphometric post-processing	130409_processing	doi:10.5281/zenodo.801765	Zenodo	doi:10.5281/zenodo.801765	https://doi.org/10.5281/zenodo.801765	South end of False Klamath Cove, Requia, CA
130410	High-throughput imaging	EOS 5D Mark III	Canon	AutoMorph: Automated morphometric post-processing	130410_processing	doi:10.5281/zenodo.801765	Zenodo	doi:10.5281/zenodo.801765	https://doi.org/10.5281/zenodo.801765	Tiburon, CA
130411	High-throughput imaging	EOS 5D Mark III	Canon	AutoMorph: Automated morphometric post-processing	130411_processing	doi:10.5281/zenodo.801765	Zenodo	doi:10.5281/zenodo.801765	https://doi.org/10.5281/zenodo.801765	Santa Cruz Island, CA
130412	High-throughput imaging	EOS 5D Mark III	Canon	AutoMorph: Automated morphometric post-processing	130412_processing	doi:10.5281/zenodo.801765	Zenodo	doi:10.5281/zenodo.801765	https://doi.org/10.5281/zenodo.801765	Russian Gulch, CA
130413	High-throughput imaging	EOS 5D Mark III	Canon	AutoMorph: Automated morphometric post-processing	130413_processing	doi:10.5281/zenodo.801765	Zenodo	doi:10.5281/zenodo.801765	https://doi.org/10.5281/zenodo.801765	Fort Bragg, CA
130414	High-throughput imaging	EOS 5D Mark III	Canon	AutoMorph: Automated morphometric post-processing	130414_processing	doi:10.5281/zenodo.801765	Zenodo	doi:10.5281/zenodo.801765	https://doi.org/10.5281/zenodo.801765	Fort Point, CA
130415	High-throughput imaging	EOS 5D Mark III	Canon	AutoMorph: Automated morphometric post-processing	130415_processing	doi:10.5281/zenodo.801765	Zenodo	doi:10.5281/zenodo.801765	https://doi.org/10.5281/zenodo.801765	Port Crescent, WA
130416	High-throughput imaging	EOS 5D Mark III	Canon	AutoMorph: Automated morphometric post-processing	130416_processing	doi:10.5281/zenodo.801765	Zenodo	doi:10.5281/zenodo.801765	https://doi.org/10.5281/zenodo.801765	Seattle, WA
130417	High-throughput imaging	EOS 5D Mark III	Canon	AutoMorph: Automated morphometric post-processing	130417_processing	doi:10.5281/zenodo.801765	Zenodo	doi:10.5281/zenodo.801765	https://doi.org/10.5281/zenodo.801765	Hood Canal, WA
130418	High-throughput imaging	EOS 5D Mark III	Canon	AutoMorph: Automated morphometric post-processing	130418_processing	doi:10.5281/zenodo.801765	Zenodo	doi:10.5281/zenodo.801765	https://doi.org/10.5281/zenodo.801765	Vancouver Island, BC
130420	High-throughput imaging	EOS 5D Mark III	Canon	AutoMorph: Automated morphometric post-processing	130420_processing	doi:10.5281/zenodo.801765	Zenodo	doi:10.5281/zenodo.801765	https://doi.org/10.5281/zenodo.801765	Port Townsend, WA
130421	High-throughput imaging	EOS 5D Mark III	Canon	AutoMorph: Automated morphometric post-processing	130421_processing	doi:10.5281/zenodo.801765	Zenodo	doi:10.5281/zenodo.801765	https://doi.org/10.5281/zenodo.801765	Bahia Tortugas, Baja
130422	High-throughput imaging	EOS 5D Mark III	Canon	AutoMorph: Automated morphometric post-processing	130422_processing	doi:10.5281/zenodo.801765	Zenodo	doi:10.5281/zenodo.801765	https://doi.org/10.5281/zenodo.801765	Bahia Tortugas, Baja
130423	High-throughput imaging	EOS 5D Mark III	Canon	AutoMorph: Automated morphometric post-processing	130423_processing	doi:10.5281/zenodo.801765	Zenodo	doi:10.5281/zenodo.801765	https://doi.org/10.5281/zenodo.801765	Lagoon Head, Baja
130424	High-throughput imaging	EOS 5D Mark III	Canon	AutoMorph: Automated morphometric post-processing	130424_processing	doi:10.5281/zenodo.801765	Zenodo	doi:10.5281/zenodo.801765	https://doi.org/10.5281/zenodo.801765	Golden Gate, CA
130425	High-throughput imaging	EOS 5D Mark III	Canon	AutoMorph: Automated morphometric post-processing	130425_processing	doi:10.5281/zenodo.801765	Zenodo	doi:10.5281/zenodo.801765	https://doi.org/10.5281/zenodo.801765	Neah Bay, WA
130426	High-throughput imaging	EOS 5D Mark III	Canon	AutoMorph: Automated morphometric post-processing	130426_processing	doi:10.5281/zenodo.801765	Zenodo	doi:10.5281/zenodo.801765	https://doi.org/10.5281/zenodo.801765	Bolinas, CA
130427	High-throughput imaging	EOS 5D Mark III	Canon	AutoMorph: Automated morphometric post-processing	130427_processing	doi:10.5281/zenodo.801765	Zenodo	doi:10.5281/zenodo.801765	https://doi.org/10.5281/zenodo.801765	Bolinas, CA
130428	High-throughput imaging	EOS 5D Mark III	Canon	AutoMorph: Automated morphometric post-processing	130428_processing	doi:10.5281/zenodo.801765	Zenodo	doi:10.5281/zenodo.801765	https://doi.org/10.5281/zenodo.801765	Bolinas, CA
130429	High-throughput imaging	EOS 5D Mark III	Canon	AutoMorph: Automated morphometric post-processing	130429_processing	doi:10.5281/zenodo.801765	Zenodo	doi:10.5281/zenodo.801765	https://doi.org/10.5281/zenodo.801765	Humboldt County, CA
130430	High-throughput imaging	EOS 5D Mark III	Canon	AutoMorph: Automated morphometric post-processing	130430_processing	doi:10.5281/zenodo.801765	Zenodo	doi:10.5281/zenodo.801765	https://doi.org/10.5281/zenodo.801765	San Juan Island, WA
130431	High-throughput imaging	EOS 5D Mark III	Canon	AutoMorph: Automated morphometric post-processing	130431_processing	doi:10.5281/zenodo.801765	Zenodo	doi:10.5281/zenodo.801765	https://doi.org/10.5281/zenodo.801765	Tomales Bay, CA
130432	High-throughput imaging	EOS 5D Mark III	Canon	AutoMorph: Automated morphometric post-processing	130432_processing	doi:10.5281/zenodo.801765	Zenodo	doi:10.5281/zenodo.801765	https://doi.org/10.5281/zenodo.801765	Purissima, CA
130433	High-throughput imaging	EOS 5D Mark III	Canon	AutoMorph: Automated morphometric post-processing	130433_processing	doi:10.5281/zenodo.801765	Zenodo	doi:10.5281/zenodo.801765	https://doi.org/10.5281/zenodo.801765	Coos Bay, OR
130434	High-throughput imaging	EOS 5D Mark III	Canon	AutoMorph: Automated morphometric post-processing	130434_processing	doi:10.5281/zenodo.801765	Zenodo	doi:10.5281/zenodo.801765	https://doi.org/10.5281/zenodo.801765	San Francisco, CA
130435	High-throughput imaging	EOS 5D Mark III	Canon	AutoMorph: Automated morphometric post-processing	130435_processing	doi:10.5281/zenodo.801765	Zenodo	doi:10.5281/zenodo.801765	https://doi.org/10.5281/zenodo.801765	South of Mission, San Francisco, CA
130438	High-throughput imaging	EOS 5D Mark III	Canon	AutoMorph: Automated morphometric post-processing	130438_processing	doi:10.5281/zenodo.801765	Zenodo	doi:10.5281/zenodo.801765	https://doi.org/10.5281/zenodo.801765	Monterey, CA
130439	High-throughput imaging	EOS 5D Mark III	Canon	AutoMorph: Automated morphometric post-processing	130439_processing	doi:10.5281/zenodo.801765	Zenodo	doi:10.5281/zenodo.801765	https://doi.org/10.5281/zenodo.801765	Puget Sound, WA
130440	High-throughput imaging	EOS 5D Mark III	Canon	AutoMorph: Automated morphometric post-processing	130440_processing	doi:10.5281/zenodo.801765	Zenodo	doi:10.5281/zenodo.801765	https://doi.org/10.5281/zenodo.801765	Santa Cruz, CA
130441	High-throughput imaging	EOS 5D Mark III	Canon	AutoMorph: Automated morphometric post-processing	130441_processing	doi:10.5281/zenodo.801765	Zenodo	doi:10.5281/zenodo.801765	https://doi.org/10.5281/zenodo.801765	Sucia Islands, WA
130442	High-throughput imaging	EOS 5D Mark III	Canon	AutoMorph: Automated morphometric post-processing	130442_processing	doi:10.5281/zenodo.801765	Zenodo	doi:10.5281/zenodo.801765	https://doi.org/10.5281/zenodo.801765	La Jolla, CA
130443	High-throughput imaging	EOS 5D Mark III	Canon	AutoMorph: Automated morphometric post-processing	130443_processing	doi:10.5281/zenodo.801765	Zenodo	doi:10.5281/zenodo.801765	https://doi.org/10.5281/zenodo.801765	Pigeon Point, CA
130444	High-throughput imaging	EOS 5D Mark III	Canon	AutoMorph: Automated morphometric post-processing	130444_processing	doi:10.5281/zenodo.801765	Zenodo	doi:10.5281/zenodo.801765	https://doi.org/10.5281/zenodo.801765	Bear Bay, Baranoff Island, AK
130445	High-throughput imaging	EOS 5D Mark III	Canon	AutoMorph: Automated morphometric post-processing	130445_processing	doi:10.5281/zenodo.801765	Zenodo	doi:10.5281/zenodo.801765	https://doi.org/10.5281/zenodo.801765	Glacier Bay, AK
130446	High-throughput imaging	EOS 5D Mark III	Canon	AutoMorph: Automated morphometric post-processing	130446_processing	doi:10.5281/zenodo.801765	Zenodo	doi:10.5281/zenodo.801765	https://doi.org/10.5281/zenodo.801765	San Pedro, CA
130447	High-throughput imaging	EOS 5D Mark III	Canon	AutoMorph: Automated morphometric post-processing	130447_processing	doi:10.5281/zenodo.801765	Zenodo	doi:10.5281/zenodo.801765	https://doi.org/10.5281/zenodo.801765	Santa Barbara, CA
130448	High-throughput imaging	EOS 5D Mark III	Canon	AutoMorph: Automated morphometric post-processing	130448_processing	doi:10.5281/zenodo.801765	Zenodo	doi:10.5281/zenodo.801765	https://doi.org/10.5281/zenodo.801765	Bolinas Bay, CA
130449	High-throughput imaging	EOS 5D Mark III	Canon	AutoMorph: Automated morphometric post-processing	130449_processing	doi:10.5281/zenodo.801765	Zenodo	doi:10.5281/zenodo.801765	https://doi.org/10.5281/zenodo.801765	Santa Barbara, CA
130450	High-throughput imaging	EOS 5D Mark III	Canon	AutoMorph: Automated morphometric post-processing	130450_processing	doi:10.5281/zenodo.801765	Zenodo	doi:10.5281/zenodo.801765	https://doi.org/10.5281/zenodo.801765	Santa Barbara Island, CA
130451	High-throughput imaging	EOS 5D Mark III	Canon	AutoMorph: Automated morphometric post-processing	130451_processing	doi:10.5281/zenodo.801765	Zenodo	doi:10.5281/zenodo.801765	https://doi.org/10.5281/zenodo.801765	San Diego, CA
130452	High-throughput imaging	EOS 5D Mark III	Canon	AutoMorph: Automated morphometric post-processing	130452_processing	doi:10.5281/zenodo.801765	Zenodo	doi:10.5281/zenodo.801765	https://doi.org/10.5281/zenodo.801765	San Diego, CA
130454	High-throughput imaging	EOS 5D Mark III	Canon	AutoMorph: Automated morphometric post-processing	130454_processing	doi:10.5281/zenodo.801765	Zenodo	doi:10.5281/zenodo.801765	https://doi.org/10.5281/zenodo.801765	Frazer Point, Santa Cruz Island, CA
130458	High-throughput imaging	EOS 5D Mark III	Canon	AutoMorph: Automated morphometric post-processing	130458_processing	doi:10.5281/zenodo.801765	Zenodo	doi:10.5281/zenodo.801765	https://doi.org/10.5281/zenodo.801765	Bird Rock, CA
130459	High-throughput imaging	EOS 5D Mark III	Canon	AutoMorph: Automated morphometric post-processing	130459_processing	doi:10.5281/zenodo.801765	Zenodo	doi:10.5281/zenodo.801765	https://doi.org/10.5281/zenodo.801765	Pescadero, CA
130460	High-throughput imaging	EOS 5D Mark III	Canon	AutoMorph: Automated morphometric post-processing	130460_processing	doi:10.5281/zenodo.801765	Zenodo	doi:10.5281/zenodo.801765	https://doi.org/10.5281/zenodo.801765	Sunset Cliffs, San Diego, CA
130461	High-throughput imaging	EOS 5D Mark III	Canon	AutoMorph: Automated morphometric post-processing	130461_processing	doi:10.5281/zenodo.801765	Zenodo	doi:10.5281/zenodo.801765	https://doi.org/10.5281/zenodo.801765	Newport Beach, CA
130463	High-throughput imaging	EOS 5D Mark III	Canon	AutoMorph: Automated morphometric post-processing	130463_processing	doi:10.5281/zenodo.801765	Zenodo	doi:10.5281/zenodo.801765	https://doi.org/10.5281/zenodo.801765	Lunada Bay, CA
130464	High-throughput imaging	EOS 5D Mark III	Canon	AutoMorph: Automated morphometric post-processing	130464_processing	doi:10.5281/zenodo.801765	Zenodo	doi:10.5281/zenodo.801765	https://doi.org/10.5281/zenodo.801765	Bird Rock, CA
130465	High-throughput imaging	EOS 5D Mark III	Canon	AutoMorph: Automated morphometric post-processing	130465_processing	doi:10.5281/zenodo.801765	Zenodo	doi:10.5281/zenodo.801765	https://doi.org/10.5281/zenodo.801765	Coronado, CA
130466	High-throughput imaging	EOS 5D Mark III	Canon	AutoMorph: Automated morphometric post-processing	130466_processing	doi:10.5281/zenodo.801765	Zenodo	doi:10.5281/zenodo.801765	https://doi.org/10.5281/zenodo.801765	Sunset Cliffs, Hill Street, San Diego, CA
130467	High-throughput imaging	EOS 5D Mark III	Canon	AutoMorph: Automated morphometric post-processing	130467_processing	doi:10.5281/zenodo.801765	Zenodo	doi:10.5281/zenodo.801765	https://doi.org/10.5281/zenodo.801765	Point Loma Lighthouse, CA
130468	High-throughput imaging	EOS 5D Mark III	Canon	AutoMorph: Automated morphometric post-processing	130468_processing	doi:10.5281/zenodo.801765	Zenodo	doi:10.5281/zenodo.801765	https://doi.org/10.5281/zenodo.801765	La Jolla, CA
130469	High-throughput imaging	EOS 5D Mark III	Canon	AutoMorph: Automated morphometric post-processing	130469_processing	doi:10.5281/zenodo.801765	Zenodo	doi:10.5281/zenodo.801765	https://doi.org/10.5281/zenodo.801765	Horseshoe Point, CA
130471	High-throughput imaging	EOS 5D Mark III	Canon	AutoMorph: Automated morphometric post-processing	130471_processing	doi:10.5281/zenodo.801765	Zenodo	doi:10.5281/zenodo.801765	https://doi.org/10.5281/zenodo.801765	Moonstone Beach, Santa Catalina Island, CA
130474	High-throughput imaging	EOS 5D Mark III	Canon	AutoMorph: Automated morphometric post-processing	130474_processing	doi:10.5281/zenodo.801765	Zenodo	doi:10.5281/zenodo.801765	https://doi.org/10.5281/zenodo.801765	Monterey, CA
130475	High-throughput imaging	EOS 5D Mark III	Canon	AutoMorph: Automated morphometric post-processing	130475_processing	doi:10.5281/zenodo.801765	Zenodo	doi:10.5281/zenodo.801765	https://doi.org/10.5281/zenodo.801765	Monterey, CA
130477	High-throughput imaging	EOS 5D Mark III	Canon	AutoMorph: Automated morphometric post-processing	130477_processing	doi:10.5281/zenodo.801765	Zenodo	doi:10.5281/zenodo.801765	https://doi.org/10.5281/zenodo.801765	Soberanes Point, CA
130479	High-throughput imaging	EOS 5D Mark III	Canon	AutoMorph: Automated morphometric post-processing	130479_processing	doi:10.5281/zenodo.801765	Zenodo	doi:10.5281/zenodo.801765	https://doi.org/10.5281/zenodo.801765	Santa Barbara, CA
130480	High-throughput imaging	EOS 5D Mark III	Canon	AutoMorph: Automated morphometric post-processing	130480_processing	doi:10.5281/zenodo.801765	Zenodo	doi:10.5281/zenodo.801765	https://doi.org/10.5281/zenodo.801765	Half mile north of Point Buchon, CA
130481	High-throughput imaging	EOS 5D Mark III	Canon	AutoMorph: Automated morphometric post-processing	130481_processing	doi:10.5281/zenodo.801765	Zenodo	doi:10.5281/zenodo.801765	https://doi.org/10.5281/zenodo.801765	San Diego, CA
130482	High-throughput imaging	EOS 5D Mark III	Canon	AutoMorph: Automated morphometric post-processing	130482_processing	doi:10.5281/zenodo.801765	Zenodo	doi:10.5281/zenodo.801765	https://doi.org/10.5281/zenodo.801765	Government Point, CA
130483	High-throughput imaging	EOS 5D Mark III	Canon	AutoMorph: Automated morphometric post-processing	130483_processing	doi:10.5281/zenodo.801765	Zenodo	doi:10.5281/zenodo.801765	https://doi.org/10.5281/zenodo.801765	Monterey, CA
130484	High-throughput imaging	EOS 5D Mark III	Canon	AutoMorph: Automated morphometric post-processing	130484_processing	doi:10.5281/zenodo.801765	Zenodo	doi:10.5281/zenodo.801765	https://doi.org/10.5281/zenodo.801765	Half Moon Bay, CA
130488	High-throughput imaging	EOS 5D Mark III	Canon	AutoMorph: Automated morphometric post-processing	130488_processing	doi:10.5281/zenodo.801765	Zenodo	doi:10.5281/zenodo.801765	https://doi.org/10.5281/zenodo.801765	Pacific Grove, CA
130489	High-throughput imaging	EOS 5D Mark III	Canon	AutoMorph: Automated morphometric post-processing	130489_processing	doi:10.5281/zenodo.801765	Zenodo	doi:10.5281/zenodo.801765	https://doi.org/10.5281/zenodo.801765	Point Pinos, Pacific Grove, CA
130490	High-throughput imaging	EOS 5D Mark III	Canon	AutoMorph: Automated morphometric post-processing	130490_processing	doi:10.5281/zenodo.801765	Zenodo	doi:10.5281/zenodo.801765	https://doi.org/10.5281/zenodo.801765	Moss Beach, Half Moon Bay, CA
130491	High-throughput imaging	EOS 5D Mark III	Canon	AutoMorph: Automated morphometric post-processing	130491_processing	doi:10.5281/zenodo.801765	Zenodo	doi:10.5281/zenodo.801765	https://doi.org/10.5281/zenodo.801765	Santa Barbara Island, CA
130492	High-throughput imaging	EOS 5D Mark III	Canon	AutoMorph: Automated morphometric post-processing	130492_processing	doi:10.5281/zenodo.801765	Zenodo	doi:10.5281/zenodo.801765	https://doi.org/10.5281/zenodo.801765	Pigeon Point, CA
130495	High-throughput imaging	EOS 5D Mark III	Canon	AutoMorph: Automated morphometric post-processing	130495_processing	doi:10.5281/zenodo.801765	Zenodo	doi:10.5281/zenodo.801765	https://doi.org/10.5281/zenodo.801765	Santa Barbara, CA
130496	High-throughput imaging	EOS 5D Mark III	Canon	AutoMorph: Automated morphometric post-processing	130496_processing	doi:10.5281/zenodo.801765	Zenodo	doi:10.5281/zenodo.801765	https://doi.org/10.5281/zenodo.801765	Southeast corner of San Nicolas Island, CA
130498	High-throughput imaging	EOS 5D Mark III	Canon	AutoMorph: Automated morphometric post-processing	130498_processing	doi:10.5281/zenodo.801765	Zenodo	doi:10.5281/zenodo.801765	https://doi.org/10.5281/zenodo.801765	Pigeon Point, CA
130499	High-throughput imaging	EOS 5D Mark III	Canon	AutoMorph: Automated morphometric post-processing	130499_processing	doi:10.5281/zenodo.801765	Zenodo	doi:10.5281/zenodo.801765	https://doi.org/10.5281/zenodo.801765	Arch Rock, CA
130500	High-throughput imaging	EOS 5D Mark III	Canon	AutoMorph: Automated morphometric post-processing	130500_processing	doi:10.5281/zenodo.801765	Zenodo	doi:10.5281/zenodo.801765	https://doi.org/10.5281/zenodo.801765	Rincon Beach, CA
130501	High-throughput imaging	EOS 5D Mark III	Canon	AutoMorph: Automated morphometric post-processing	130501_processing	doi:10.5281/zenodo.801765	Zenodo	doi:10.5281/zenodo.801765	https://doi.org/10.5281/zenodo.801765	Pigeon Point, CA
130502	High-throughput imaging	EOS 5D Mark III	Canon	AutoMorph: Automated morphometric post-processing	130502_processing	doi:10.5281/zenodo.801765	Zenodo	doi:10.5281/zenodo.801765	https://doi.org/10.5281/zenodo.801765	Santa Rosa Island, Santa Barbara, CA
130503	High-throughput imaging	EOS 5D Mark III	Canon	AutoMorph: Automated morphometric post-processing	130503_processing	doi:10.5281/zenodo.801765	Zenodo	doi:10.5281/zenodo.801765	https://doi.org/10.5281/zenodo.801765	Tomales Point, CA
130504	High-throughput imaging	EOS 5D Mark III	Canon	AutoMorph: Automated morphometric post-processing	130504_processing	doi:10.5281/zenodo.801765	Zenodo	doi:10.5281/zenodo.801765	https://doi.org/10.5281/zenodo.801765	Monterey, CA
130505	High-throughput imaging	EOS 5D Mark III	Canon	AutoMorph: Automated morphometric post-processing	130505_processing	doi:10.5281/zenodo.801765	Zenodo	doi:10.5281/zenodo.801765	https://doi.org/10.5281/zenodo.801765	Monterey, CA
130506	High-throughput imaging	EOS 5D Mark III	Canon	AutoMorph: Automated morphometric post-processing	130506_processing	doi:10.5281/zenodo.801765	Zenodo	doi:10.5281/zenodo.801765	https://doi.org/10.5281/zenodo.801765	Monterey, CA
130507	High-throughput imaging	EOS 5D Mark III	Canon	AutoMorph: Automated morphometric post-processing	130507_processing	doi:10.5281/zenodo.801765	Zenodo	doi:10.5281/zenodo.801765	https://doi.org/10.5281/zenodo.801765	Five miles north of Rosarita Beach, Baja
130508	High-throughput imaging	EOS 5D Mark III	Canon	AutoMorph: Automated morphometric post-processing	130508_processing	doi:10.5281/zenodo.801765	Zenodo	doi:10.5281/zenodo.801765	https://doi.org/10.5281/zenodo.801765	One mile north of Pigeon Point, CA
130509	High-throughput imaging	EOS 5D Mark III	Canon	AutoMorph: Automated morphometric post-processing	130509_processing	doi:10.5281/zenodo.801765	Zenodo	doi:10.5281/zenodo.801765	https://doi.org/10.5281/zenodo.801765	Monterey, CA
130510	High-throughput imaging	EOS 5D Mark III	Canon	AutoMorph: Automated morphometric post-processing	130510_processing	doi:10.5281/zenodo.801765	Zenodo	doi:10.5281/zenodo.801765	https://doi.org/10.5281/zenodo.801765	Fort Bragg Landing Beach, CA
130511	High-throughput imaging	EOS 5D Mark III	Canon	AutoMorph: Automated morphometric post-processing	130511_processing	doi:10.5281/zenodo.801765	Zenodo	doi:10.5281/zenodo.801765	https://doi.org/10.5281/zenodo.801765	Monterey, CA
130512	High-throughput imaging	EOS 5D Mark III	Canon	AutoMorph: Automated morphometric post-processing	130512_processing	doi:10.5281/zenodo.801765	Zenodo	doi:10.5281/zenodo.801765	https://doi.org/10.5281/zenodo.801765	Mussel Point, CA
130513	High-throughput imaging	EOS 5D Mark III	Canon	AutoMorph: Automated morphometric post-processing	130513_processing	doi:10.5281/zenodo.801765	Zenodo	doi:10.5281/zenodo.801765	https://doi.org/10.5281/zenodo.801765	Tiburon, CA
130514	High-throughput imaging	EOS 5D Mark III	Canon	AutoMorph: Automated morphometric post-processing	130514_processing	doi:10.5281/zenodo.801765	Zenodo	doi:10.5281/zenodo.801765	https://doi.org/10.5281/zenodo.801765	Flood Control Channel, San Diego, CA
130515	High-throughput imaging	EOS 5D Mark III	Canon	AutoMorph: Automated morphometric post-processing	130515_processing	doi:10.5281/zenodo.801765	Zenodo	doi:10.5281/zenodo.801765	https://doi.org/10.5281/zenodo.801765	San Francisco, CA
130516	High-throughput imaging	EOS 5D Mark III	Canon	AutoMorph: Automated morphometric post-processing	130516_processing	doi:10.5281/zenodo.801765	Zenodo	doi:10.5281/zenodo.801765	https://doi.org/10.5281/zenodo.801765	San Francisco, CA
130517	High-throughput imaging	EOS 5D Mark III	Canon	AutoMorph: Automated morphometric post-processing	130517_processing	doi:10.5281/zenodo.801765	Zenodo	doi:10.5281/zenodo.801765	https://doi.org/10.5281/zenodo.801765	North Anacapa Island, CA
130518	High-throughput imaging	EOS 5D Mark III	Canon	AutoMorph: Automated morphometric post-processing	130518_processing	doi:10.5281/zenodo.801765	Zenodo	doi:10.5281/zenodo.801765	https://doi.org/10.5281/zenodo.801765	Coronado Island, CA
130519	High-throughput imaging	EOS 5D Mark III	Canon	AutoMorph: Automated morphometric post-processing	130519_processing	doi:10.5281/zenodo.801765	Zenodo	doi:10.5281/zenodo.801765	https://doi.org/10.5281/zenodo.801765	Coronado Island, CA
130520	High-throughput imaging	EOS 5D Mark III	Canon	AutoMorph: Automated morphometric post-processing	130520_processing	doi:10.5281/zenodo.801765	Zenodo	doi:10.5281/zenodo.801765	https://doi.org/10.5281/zenodo.801765	Coronado Island, CA
130521	High-throughput imaging	EOS 5D Mark III	Canon	AutoMorph: Automated morphometric post-processing	130521_processing	doi:10.5281/zenodo.801765	Zenodo	doi:10.5281/zenodo.801765	https://doi.org/10.5281/zenodo.801765	Horseshoe Point, CA
130522	High-throughput imaging	EOS 5D Mark III	Canon	AutoMorph: Automated morphometric post-processing	130522_processing	doi:10.5281/zenodo.801765	Zenodo	doi:10.5281/zenodo.801765	https://doi.org/10.5281/zenodo.801765	Two miles south of San Simeon, CA
130523	High-throughput imaging	EOS 5D Mark III	Canon	AutoMorph: Automated morphometric post-processing	130523_processing	doi:10.5281/zenodo.801765	Zenodo	doi:10.5281/zenodo.801765	https://doi.org/10.5281/zenodo.801765	Timber Cove, CA
130524	High-throughput imaging	EOS 5D Mark III	Canon	AutoMorph: Automated morphometric post-processing	130524_processing	doi:10.5281/zenodo.801765	Zenodo	doi:10.5281/zenodo.801765	https://doi.org/10.5281/zenodo.801765	Timber Cove, CA
130525	High-throughput imaging	EOS 5D Mark III	Canon	AutoMorph: Automated morphometric post-processing	130525_processing	doi:10.5281/zenodo.801765	Zenodo	doi:10.5281/zenodo.801765	https://doi.org/10.5281/zenodo.801765	Whites Point, San Pedro Qd, CA
130526	High-throughput imaging	EOS 5D Mark III	Canon	AutoMorph: Automated morphometric post-processing	130526_processing	doi:10.5281/zenodo.801765	Zenodo	doi:10.5281/zenodo.801765	https://doi.org/10.5281/zenodo.801765	San Diego, CA
130527	High-throughput imaging	EOS 5D Mark III	Canon	AutoMorph: Automated morphometric post-processing	130527_processing	doi:10.5281/zenodo.801765	Zenodo	doi:10.5281/zenodo.801765	https://doi.org/10.5281/zenodo.801765	Dana Point, CA
130528	High-throughput imaging	EOS 5D Mark III	Canon	AutoMorph: Automated morphometric post-processing	130528_processing	doi:10.5281/zenodo.801765	Zenodo	doi:10.5281/zenodo.801765	https://doi.org/10.5281/zenodo.801765	Moss Beach, Half Moon Bay, CA
130529	High-throughput imaging	EOS 5D Mark III	Canon	AutoMorph: Automated morphometric post-processing	130529_processing	doi:10.5281/zenodo.801765	Zenodo	doi:10.5281/zenodo.801765	https://doi.org/10.5281/zenodo.801765	Monterey, CA
130530	High-throughput imaging	EOS 5D Mark III	Canon	AutoMorph: Automated morphometric post-processing	130530_processing	doi:10.5281/zenodo.801765	Zenodo	doi:10.5281/zenodo.801765	https://doi.org/10.5281/zenodo.801765	San Pedro, CA
130531	High-throughput imaging	EOS 5D Mark III	Canon	AutoMorph: Automated morphometric post-processing	130531_processing	doi:10.5281/zenodo.801765	Zenodo	doi:10.5281/zenodo.801765	https://doi.org/10.5281/zenodo.801765	Rincon Beach, CA
130532	High-throughput imaging	EOS 5D Mark III	Canon	AutoMorph: Automated morphometric post-processing	130532_processing	doi:10.5281/zenodo.801765	Zenodo	doi:10.5281/zenodo.801765	https://doi.org/10.5281/zenodo.801765	Mussel Point, CA
130533	High-throughput imaging	EOS 5D Mark III	Canon	AutoMorph: Automated morphometric post-processing	130533_processing	doi:10.5281/zenodo.801765	Zenodo	doi:10.5281/zenodo.801765	https://doi.org/10.5281/zenodo.801765	Mussel Point, CA
130534	High-throughput imaging	EOS 5D Mark III	Canon	AutoMorph: Automated morphometric post-processing	130534_processing	doi:10.5281/zenodo.801765	Zenodo	doi:10.5281/zenodo.801765	https://doi.org/10.5281/zenodo.801765	Mussel Point, CA
130535	High-throughput imaging	EOS 5D Mark III	Canon	AutoMorph: Automated morphometric post-processing	130535_processing	doi:10.5281/zenodo.801765	Zenodo	doi:10.5281/zenodo.801765	https://doi.org/10.5281/zenodo.801765	Bodega Harbor, CA
130536	High-throughput imaging	EOS 5D Mark III	Canon	AutoMorph: Automated morphometric post-processing	130536_processing	doi:10.5281/zenodo.801765	Zenodo	doi:10.5281/zenodo.801765	https://doi.org/10.5281/zenodo.801765	North Jetty, Humboldt Bay, CA
130537	High-throughput imaging	EOS 5D Mark III	Canon	AutoMorph: Automated morphometric post-processing	130537_processing	doi:10.5281/zenodo.801765	Zenodo	doi:10.5281/zenodo.801765	https://doi.org/10.5281/zenodo.801765	Asilomar, CA
130538	High-throughput imaging	EOS 5D Mark III	Canon	AutoMorph: Automated morphometric post-processing	130538_processing	doi:10.5281/zenodo.801765	Zenodo	doi:10.5281/zenodo.801765	https://doi.org/10.5281/zenodo.801765	Government Point, CA
130539	High-throughput imaging	EOS 5D Mark III	Canon	AutoMorph: Automated morphometric post-processing	130539_processing	doi:10.5281/zenodo.801765	Zenodo	doi:10.5281/zenodo.801765	https://doi.org/10.5281/zenodo.801765	South of Rio Guadalupe, Baja
130540	High-throughput imaging	EOS 5D Mark III	Canon	AutoMorph: Automated morphometric post-processing	130540_processing	doi:10.5281/zenodo.801765	Zenodo	doi:10.5281/zenodo.801765	https://doi.org/10.5281/zenodo.801765	Mission Bay Breakwater, San Diego, CA
130541	High-throughput imaging	EOS 5D Mark III	Canon	AutoMorph: Automated morphometric post-processing	130541_processing	doi:10.5281/zenodo.801765	Zenodo	doi:10.5281/zenodo.801765	https://doi.org/10.5281/zenodo.801765	Mission Bay Breakwater, San Diego, CA
130542	High-throughput imaging	EOS 5D Mark III	Canon	AutoMorph: Automated morphometric post-processing	130542_processing	doi:10.5281/zenodo.801765	Zenodo	doi:10.5281/zenodo.801765	https://doi.org/10.5281/zenodo.801765	Sixty miles South of San Felipe, Baja
130543	High-throughput imaging	EOS 5D Mark III	Canon	AutoMorph: Automated morphometric post-processing	130543_processing	doi:10.5281/zenodo.801765	Zenodo	doi:10.5281/zenodo.801765	https://doi.org/10.5281/zenodo.801765	Tres Marias, Baja
130544	High-throughput imaging	EOS 5D Mark III	Canon	AutoMorph: Automated morphometric post-processing	130544_processing	doi:10.5281/zenodo.801765	Zenodo	doi:10.5281/zenodo.801765	https://doi.org/10.5281/zenodo.801765	Tres Marias, Baja
130545	High-throughput imaging	EOS 5D Mark III	Canon	AutoMorph: Automated morphometric post-processing	130545_processing	doi:10.5281/zenodo.801765	Zenodo	doi:10.5281/zenodo.801765	https://doi.org/10.5281/zenodo.801765	Tres Marias, Baja
130546	High-throughput imaging	EOS 5D Mark III	Canon	AutoMorph: Automated morphometric post-processing	130546_processing	doi:10.5281/zenodo.801765	Zenodo	doi:10.5281/zenodo.801765	https://doi.org/10.5281/zenodo.801765	Santa Cruz, CA
130547	High-throughput imaging	EOS 5D Mark III	Canon	AutoMorph: Automated morphometric post-processing	130547_processing	doi:10.5281/zenodo.801765	Zenodo	doi:10.5281/zenodo.801765	https://doi.org/10.5281/zenodo.801765	Anaheim Landing, CA
130548	High-throughput imaging	EOS 5D Mark III	Canon	AutoMorph: Automated morphometric post-processing	130548_processing	doi:10.5281/zenodo.801765	Zenodo	doi:10.5281/zenodo.801765	https://doi.org/10.5281/zenodo.801765	Pigeon Point, CA
130549	High-throughput imaging	EOS 5D Mark III	Canon	AutoMorph: Automated morphometric post-processing	130549_processing	doi:10.5281/zenodo.801765	Zenodo	doi:10.5281/zenodo.801765	https://doi.org/10.5281/zenodo.801765	San Pedro, CA
130550	High-throughput imaging	EOS 5D Mark III	Canon	AutoMorph: Automated morphometric post-processing	130550_processing	doi:10.5281/zenodo.801765	Zenodo	doi:10.5281/zenodo.801765	https://doi.org/10.5281/zenodo.801765	CA
130551	High-throughput imaging	EOS 5D Mark III	Canon	AutoMorph: Automated morphometric post-processing	130551_processing	doi:10.5281/zenodo.801765	Zenodo	doi:10.5281/zenodo.801765	https://doi.org/10.5281/zenodo.801765	Tiburon, CA
130552	High-throughput imaging	EOS 5D Mark III	Canon	AutoMorph: Automated morphometric post-processing	130552_processing	doi:10.5281/zenodo.801765	Zenodo	doi:10.5281/zenodo.801765	https://doi.org/10.5281/zenodo.801765	Moss Beach, Half Moon Bay, CA
130553	High-throughput imaging	EOS 5D Mark III	Canon	AutoMorph: Automated morphometric post-processing	130553_processing	doi:10.5281/zenodo.801765	Zenodo	doi:10.5281/zenodo.801765	https://doi.org/10.5281/zenodo.801765	San Diego, CA
130554	High-throughput imaging	EOS 5D Mark III	Canon	AutoMorph: Automated morphometric post-processing	130554_processing	doi:10.5281/zenodo.801765	Zenodo	doi:10.5281/zenodo.801765	https://doi.org/10.5281/zenodo.801765	Sunset Cliffs, Osprey Street, San Diego, CA
130555	High-throughput imaging	EOS 5D Mark III	Canon	AutoMorph: Automated morphometric post-processing	130555_processing	doi:10.5281/zenodo.801765	Zenodo	doi:10.5281/zenodo.801765	https://doi.org/10.5281/zenodo.801765	Punta Abreojos, Baja
130556	High-throughput imaging	EOS 5D Mark III	Canon	AutoMorph: Automated morphometric post-processing	130556_processing	doi:10.5281/zenodo.801765	Zenodo	doi:10.5281/zenodo.801765	https://doi.org/10.5281/zenodo.801765	Point Loma Lighthouse, CA
130557	High-throughput imaging	EOS 5D Mark III	Canon	AutoMorph: Automated morphometric post-processing	130557_processing	doi:10.5281/zenodo.801765	Zenodo	doi:10.5281/zenodo.801765	https://doi.org/10.5281/zenodo.801765	Point Loma Lighthouse, CA
130558	High-throughput imaging	EOS 5D Mark III	Canon	AutoMorph: Automated morphometric post-processing	130558_processing	doi:10.5281/zenodo.801765	Zenodo	doi:10.5281/zenodo.801765	https://doi.org/10.5281/zenodo.801765	Point Loma Lighthouse, CA
130559	High-throughput imaging	EOS 5D Mark III	Canon	AutoMorph: Automated morphometric post-processing	130559_processing	doi:10.5281/zenodo.801765	Zenodo	doi:10.5281/zenodo.801765	https://doi.org/10.5281/zenodo.801765	Point Loma Lighthouse, CA
130560	High-throughput imaging	EOS 5D Mark III	Canon	AutoMorph: Automated morphometric post-processing	130560_processing	doi:10.5281/zenodo.801765	Zenodo	doi:10.5281/zenodo.801765	https://doi.org/10.5281/zenodo.801765	West side of Punta Banda, Baja
130561	High-throughput imaging	EOS 5D Mark III	Canon	AutoMorph: Automated morphometric post-processing	130561_processing	doi:10.5281/zenodo.801765	Zenodo	doi:10.5281/zenodo.801765	https://doi.org/10.5281/zenodo.801765	Cabrillo Beach, CA
130562	High-throughput imaging	EOS 5D Mark III	Canon	AutoMorph: Automated morphometric post-processing	130562_processing	doi:10.5281/zenodo.801765	Zenodo	doi:10.5281/zenodo.801765	https://doi.org/10.5281/zenodo.801765	Venice, CA
130563	High-throughput imaging	EOS 5D Mark III	Canon	AutoMorph: Automated morphometric post-processing	130563_processing	doi:10.5281/zenodo.801765	Zenodo	doi:10.5281/zenodo.801765	https://doi.org/10.5281/zenodo.801765	Port Crescent, WA
130564	High-throughput imaging	EOS 5D Mark III	Canon	AutoMorph: Automated morphometric post-processing	130564_processing	doi:10.5281/zenodo.801765	Zenodo	doi:10.5281/zenodo.801765	https://doi.org/10.5281/zenodo.801765	Port Harford, CA
130565	High-throughput imaging	EOS 5D Mark III	Canon	AutoMorph: Automated morphometric post-processing	130565_processing	doi:10.5281/zenodo.801765	Zenodo	doi:10.5281/zenodo.801765	https://doi.org/10.5281/zenodo.801765	Kirby Creek, Vancouver Island, BC
130566	High-throughput imaging	EOS 5D Mark III	Canon	AutoMorph: Automated morphometric post-processing	130566_processing	doi:10.5281/zenodo.801765	Zenodo	doi:10.5281/zenodo.801765	https://doi.org/10.5281/zenodo.801765	Neah Bay, WA
130567	High-throughput imaging	EOS 5D Mark III	Canon	AutoMorph: Automated morphometric post-processing	130567_processing	doi:10.5281/zenodo.801765	Zenodo	doi:10.5281/zenodo.801765	https://doi.org/10.5281/zenodo.801765	Pacific Grove, CA
130568	High-throughput imaging	EOS 5D Mark III	Canon	AutoMorph: Automated morphometric post-processing	130568_processing	doi:10.5281/zenodo.801765	Zenodo	doi:10.5281/zenodo.801765	https://doi.org/10.5281/zenodo.801765	Timber Cove, CA
130569	High-throughput imaging	EOS 5D Mark III	Canon	AutoMorph: Automated morphometric post-processing	130569_processing	doi:10.5281/zenodo.801765	Zenodo	doi:10.5281/zenodo.801765	https://doi.org/10.5281/zenodo.801765	Carmet, CA
130570	High-throughput imaging	EOS 5D Mark III	Canon	AutoMorph: Automated morphometric post-processing	130570_processing	doi:10.5281/zenodo.801765	Zenodo	doi:10.5281/zenodo.801765	https://doi.org/10.5281/zenodo.801765	San Diego, CA
130571	High-throughput imaging	EOS 5D Mark III	Canon	AutoMorph: Automated morphometric post-processing	130571_processing	doi:10.5281/zenodo.801765	Zenodo	doi:10.5281/zenodo.801765	https://doi.org/10.5281/zenodo.801765	Near CA-OR border, Smith River, CA
130572	High-throughput imaging	EOS 5D Mark III	Canon	AutoMorph: Automated morphometric post-processing	130572_processing	doi:10.5281/zenodo.801765	Zenodo	doi:10.5281/zenodo.801765	https://doi.org/10.5281/zenodo.801765	Mission Bay Breakwater, San Diego, CA
130573	High-throughput imaging	EOS 5D Mark III	Canon	AutoMorph: Automated morphometric post-processing	130573_processing	doi:10.5281/zenodo.801765	Zenodo	doi:10.5281/zenodo.801765	https://doi.org/10.5281/zenodo.801765	Dillon Beach, CA
130574	High-throughput imaging	EOS 5D Mark III	Canon	AutoMorph: Automated morphometric post-processing	130574_processing	doi:10.5281/zenodo.801765	Zenodo	doi:10.5281/zenodo.801765	https://doi.org/10.5281/zenodo.801765	Clo-oose, Vancouver Island, BC
130575	High-throughput imaging	EOS 5D Mark III	Canon	AutoMorph: Automated morphometric post-processing	130575_processing	doi:10.5281/zenodo.801765	Zenodo	doi:10.5281/zenodo.801765	https://doi.org/10.5281/zenodo.801765	OR
130576	High-throughput imaging	EOS 5D Mark III	Canon	AutoMorph: Automated morphometric post-processing	130576_processing	doi:10.5281/zenodo.801765	Zenodo	doi:10.5281/zenodo.801765	https://doi.org/10.5281/zenodo.801765	Mussel Point, CA
130577	High-throughput imaging	EOS 5D Mark III	Canon	AutoMorph: Automated morphometric post-processing	130577_processing	doi:10.5281/zenodo.801765	Zenodo	doi:10.5281/zenodo.801765	https://doi.org/10.5281/zenodo.801765	East Point, Santa Rosa Island, CA
130578	High-throughput imaging	EOS 5D Mark III	Canon	AutoMorph: Automated morphometric post-processing	130578_processing	doi:10.5281/zenodo.801765	Zenodo	doi:10.5281/zenodo.801765	https://doi.org/10.5281/zenodo.801765	One mile north of San Simeon, CA
130579	High-throughput imaging	EOS 5D Mark III	Canon	AutoMorph: Automated morphometric post-processing	130579_processing	doi:10.5281/zenodo.801765	Zenodo	doi:10.5281/zenodo.801765	https://doi.org/10.5281/zenodo.801765	Santa Cruz, CA
130580	High-throughput imaging	EOS 5D Mark III	Canon	AutoMorph: Automated morphometric post-processing	130580_processing	doi:10.5281/zenodo.801765	Zenodo	doi:10.5281/zenodo.801765	https://doi.org/10.5281/zenodo.801765	Moss Beach, Half Moon Bay, CA
130581	High-throughput imaging	EOS 5D Mark III	Canon	AutoMorph: Automated morphometric post-processing	130581_processing	doi:10.5281/zenodo.801765	Zenodo	doi:10.5281/zenodo.801765	https://doi.org/10.5281/zenodo.801765	Gaviota, CA
130582	High-throughput imaging	EOS 5D Mark III	Canon	AutoMorph: Automated morphometric post-processing	130582_processing	doi:10.5281/zenodo.801765	Zenodo	doi:10.5281/zenodo.801765	https://doi.org/10.5281/zenodo.801765	Crescent Beach, WA
130583	High-throughput imaging	EOS 5D Mark III	Canon	AutoMorph: Automated morphometric post-processing	130583_processing	doi:10.5281/zenodo.801765	Zenodo	doi:10.5281/zenodo.801765	https://doi.org/10.5281/zenodo.801765	North of Redwood Creek, Orick, CA
130584	High-throughput imaging	EOS 5D Mark III	Canon	AutoMorph: Automated morphometric post-processing	130584_processing	doi:10.5281/zenodo.801765	Zenodo	doi:10.5281/zenodo.801765	https://doi.org/10.5281/zenodo.801765	Brown Island, Friday Harbor, WA
130585	High-throughput imaging	EOS 5D Mark III	Canon	AutoMorph: Automated morphometric post-processing	130585_processing	doi:10.5281/zenodo.801765	Zenodo	doi:10.5281/zenodo.801765	https://doi.org/10.5281/zenodo.801765	Rincon Beach, CA
130586	High-throughput imaging	EOS 5D Mark III	Canon	AutoMorph: Automated morphometric post-processing	130586_processing	doi:10.5281/zenodo.801765	Zenodo	doi:10.5281/zenodo.801765	https://doi.org/10.5281/zenodo.801765	Rincon Beach, CA
130587	High-throughput imaging	EOS 5D Mark III	Canon	AutoMorph: Automated morphometric post-processing	130587_processing	doi:10.5281/zenodo.801765	Zenodo	doi:10.5281/zenodo.801765	https://doi.org/10.5281/zenodo.801765	Rincon Beach, CA
130588	High-throughput imaging	EOS 5D Mark III	Canon	AutoMorph: Automated morphometric post-processing	130588_processing	doi:10.5281/zenodo.801765	Zenodo	doi:10.5281/zenodo.801765	https://doi.org/10.5281/zenodo.801765	Victoria, BC
130589	High-throughput imaging	EOS 5D Mark III	Canon	AutoMorph: Automated morphometric post-processing	130589_processing	doi:10.5281/zenodo.801765	Zenodo	doi:10.5281/zenodo.801765	https://doi.org/10.5281/zenodo.801765	Corona del Mar, CA
130590	High-throughput imaging	EOS 5D Mark III	Canon	AutoMorph: Automated morphometric post-processing	130590_processing	doi:10.5281/zenodo.801765	Zenodo	doi:10.5281/zenodo.801765	https://doi.org/10.5281/zenodo.801765	Bolinas Bay, CA
130591	High-throughput imaging	EOS 5D Mark III	Canon	AutoMorph: Automated morphometric post-processing	130591_processing	doi:10.5281/zenodo.801765	Zenodo	doi:10.5281/zenodo.801765	https://doi.org/10.5281/zenodo.801765	Point Loma, CA
130592	High-throughput imaging	EOS 5D Mark III	Canon	AutoMorph: Automated morphometric post-processing	130592_processing	doi:10.5281/zenodo.801765	Zenodo	doi:10.5281/zenodo.801765	https://doi.org/10.5281/zenodo.801765	Restoration Point, Bainbridge Island, WA
130593	High-throughput imaging	EOS 5D Mark III	Canon	AutoMorph: Automated morphometric post-processing	130593_processing	doi:10.5281/zenodo.801765	Zenodo	doi:10.5281/zenodo.801765	https://doi.org/10.5281/zenodo.801765	Seal Beach rocks near Lighthouse Point, CA
130595	High-throughput imaging	EOS 5D Mark III	Canon	AutoMorph: Automated morphometric post-processing	130595_processing	doi:10.5281/zenodo.801765	Zenodo	doi:10.5281/zenodo.801765	https://doi.org/10.5281/zenodo.801765	Moss Landing, CA
130596	High-throughput imaging	EOS 5D Mark III	Canon	AutoMorph: Automated morphometric post-processing	130596_processing	doi:10.5281/zenodo.801765	Zenodo	doi:10.5281/zenodo.801765	https://doi.org/10.5281/zenodo.801765	Neah Bay, WA
130597	High-throughput imaging	EOS 5D Mark III	Canon	AutoMorph: Automated morphometric post-processing	130597_processing	doi:10.5281/zenodo.801765	Zenodo	doi:10.5281/zenodo.801765	https://doi.org/10.5281/zenodo.801765	Santa Cruz, CA
130598	High-throughput imaging	EOS 5D Mark III	Canon	AutoMorph: Automated morphometric post-processing	130598_processing	doi:10.5281/zenodo.801765	Zenodo	doi:10.5281/zenodo.801765	https://doi.org/10.5281/zenodo.801765	Pigeon Point, CA
130599	High-throughput imaging	EOS 5D Mark III	Canon	AutoMorph: Automated morphometric post-processing	130599_processing	doi:10.5281/zenodo.801765	Zenodo	doi:10.5281/zenodo.801765	https://doi.org/10.5281/zenodo.801765	Russian Gulch, CA
130600	High-throughput imaging	EOS 5D Mark III	Canon	AutoMorph: Automated morphometric post-processing	130600_processing	doi:10.5281/zenodo.801765	Zenodo	doi:10.5281/zenodo.801765	https://doi.org/10.5281/zenodo.801765	Southeast corner of San Nicolas Island, CA
130601	High-throughput imaging	EOS 5D Mark III	Canon	AutoMorph: Automated morphometric post-processing	130601_processing	doi:10.5281/zenodo.801765	Zenodo	doi:10.5281/zenodo.801765	https://doi.org/10.5281/zenodo.801765	North end of False Klamath Cove, Requia, CA
130602	High-throughput imaging	EOS 5D Mark III	Canon	AutoMorph: Automated morphometric post-processing	130602_processing	doi:10.5281/zenodo.801765	Zenodo	doi:10.5281/zenodo.801765	https://doi.org/10.5281/zenodo.801765	Davis Bay, Lopez Island, WA
130603	High-throughput imaging	EOS 5D Mark III	Canon	AutoMorph: Automated morphometric post-processing	130603_processing	doi:10.5281/zenodo.801765	Zenodo	doi:10.5281/zenodo.801765	https://doi.org/10.5281/zenodo.801765	Horseshoe Cove, CA
130604	High-throughput imaging	EOS 5D Mark III	Canon	AutoMorph: Automated morphometric post-processing	130604_processing	doi:10.5281/zenodo.801765	Zenodo	doi:10.5281/zenodo.801765	https://doi.org/10.5281/zenodo.801765	Moss Beach, Half Moon Bay, CA
130605	High-throughput imaging	EOS 5D Mark III	Canon	AutoMorph: Automated morphometric post-processing	130605_processing	doi:10.5281/zenodo.801765	Zenodo	doi:10.5281/zenodo.801765	https://doi.org/10.5281/zenodo.801765	San Pedro, CA
130606	High-throughput imaging	EOS 5D Mark III	Canon	AutoMorph: Automated morphometric post-processing	130606_processing	doi:10.5281/zenodo.801765	Zenodo	doi:10.5281/zenodo.801765	https://doi.org/10.5281/zenodo.801765	Golden Gate, CA
130607	High-throughput imaging	EOS 5D Mark III	Canon	AutoMorph: Automated morphometric post-processing	130607_processing	doi:10.5281/zenodo.801765	Zenodo	doi:10.5281/zenodo.801765	https://doi.org/10.5281/zenodo.801765	Crystal Pier, Pacific Beach, CA
130608	High-throughput imaging	EOS 5D Mark III	Canon	AutoMorph: Automated morphometric post-processing	130608_processing	doi:10.5281/zenodo.801765	Zenodo	doi:10.5281/zenodo.801765	https://doi.org/10.5281/zenodo.801765	Bolinas, CA
130609	High-throughput imaging	EOS 5D Mark III	Canon	AutoMorph: Automated morphometric post-processing	130609_processing	doi:10.5281/zenodo.801765	Zenodo	doi:10.5281/zenodo.801765	https://doi.org/10.5281/zenodo.801765	Bolinas, CA
130610	High-throughput imaging	EOS 5D Mark III	Canon	AutoMorph: Automated morphometric post-processing	130610_processing	doi:10.5281/zenodo.801765	Zenodo	doi:10.5281/zenodo.801765	https://doi.org/10.5281/zenodo.801765	Bolinas, CA
130611	High-throughput imaging	EOS 5D Mark III	Canon	AutoMorph: Automated morphometric post-processing	130611_processing	doi:10.5281/zenodo.801765	Zenodo	doi:10.5281/zenodo.801765	https://doi.org/10.5281/zenodo.801765	Russian Gulch, CA
130612	High-throughput imaging	EOS 5D Mark III	Canon	AutoMorph: Automated morphometric post-processing	130612_processing	doi:10.5281/zenodo.801765	Zenodo	doi:10.5281/zenodo.801765	https://doi.org/10.5281/zenodo.801765	Dana Point, CA
130613	High-throughput imaging	EOS 5D Mark III	Canon	AutoMorph: Automated morphometric post-processing	130613_processing	doi:10.5281/zenodo.801765	Zenodo	doi:10.5281/zenodo.801765	https://doi.org/10.5281/zenodo.801765	Capitan, CA
130614	High-throughput imaging	EOS 5D Mark III	Canon	AutoMorph: Automated morphometric post-processing	130614_processing	doi:10.5281/zenodo.801765	Zenodo	doi:10.5281/zenodo.801765	https://doi.org/10.5281/zenodo.801765	San Nicolas Island, CA
130615	High-throughput imaging	EOS 5D Mark III	Canon	AutoMorph: Automated morphometric post-processing	130615_processing	doi:10.5281/zenodo.801765	Zenodo	doi:10.5281/zenodo.801765	https://doi.org/10.5281/zenodo.801765	Just north of Scripps, La Jolla, CA
130616	High-throughput imaging	EOS 5D Mark III	Canon	AutoMorph: Automated morphometric post-processing	130616_processing	doi:10.5281/zenodo.801765	Zenodo	doi:10.5281/zenodo.801765	https://doi.org/10.5281/zenodo.801765	Rosario Beach, WA
130617	High-throughput imaging	EOS 5D Mark III	Canon	AutoMorph: Automated morphometric post-processing	130617_processing	doi:10.5281/zenodo.801765	Zenodo	doi:10.5281/zenodo.801765	https://doi.org/10.5281/zenodo.801765	Horseshoe Point, CA
130618	High-throughput imaging	EOS 5D Mark III	Canon	AutoMorph: Automated morphometric post-processing	130618_processing	doi:10.5281/zenodo.801765	Zenodo	doi:10.5281/zenodo.801765	https://doi.org/10.5281/zenodo.801765	One mile north of Pigeon Point, CA
130619	High-throughput imaging	EOS 5D Mark III	Canon	AutoMorph: Automated morphometric post-processing	130619_processing	doi:10.5281/zenodo.801765	Zenodo	doi:10.5281/zenodo.801765	https://doi.org/10.5281/zenodo.801765	Brown Island, Friday Harbor, WA
130620	High-throughput imaging	EOS 5D Mark III	Canon	AutoMorph: Automated morphometric post-processing	130620_processing	doi:10.5281/zenodo.801765	Zenodo	doi:10.5281/zenodo.801765	https://doi.org/10.5281/zenodo.801765	San Diego, CA
130621	High-throughput imaging	EOS 5D Mark III	Canon	AutoMorph: Automated morphometric post-processing	130621_processing	doi:10.5281/zenodo.801765	Zenodo	doi:10.5281/zenodo.801765	https://doi.org/10.5281/zenodo.801765	Santa Barbara Island, CA
130622	High-throughput imaging	EOS 5D Mark III	Canon	AutoMorph: Automated morphometric post-processing	130622_processing	doi:10.5281/zenodo.801765	Zenodo	doi:10.5281/zenodo.801765	https://doi.org/10.5281/zenodo.801765	Lagoon Head, Baja
130623	High-throughput imaging	EOS 5D Mark III	Canon	AutoMorph: Automated morphometric post-processing	130623_processing	doi:10.5281/zenodo.801765	Zenodo	doi:10.5281/zenodo.801765	https://doi.org/10.5281/zenodo.801765	Bahia Tortugas, Baja
130624	High-throughput imaging	EOS 5D Mark III	Canon	AutoMorph: Automated morphometric post-processing	130624_processing	doi:10.5281/zenodo.801765	Zenodo	doi:10.5281/zenodo.801765	https://doi.org/10.5281/zenodo.801765	Mussel Point, CA
130625	High-throughput imaging	EOS 5D Mark III	Canon	AutoMorph: Automated morphometric post-processing	130625_processing	doi:10.5281/zenodo.801765	Zenodo	doi:10.5281/zenodo.801765	https://doi.org/10.5281/zenodo.801765	Russian Gulch, CA
130626	High-throughput imaging	EOS 5D Mark III	Canon	AutoMorph: Automated morphometric post-processing	130626_processing	doi:10.5281/zenodo.801765	Zenodo	doi:10.5281/zenodo.801765	https://doi.org/10.5281/zenodo.801765	Frazer Point, Santa Cruz Island, CA
130627	High-throughput imaging	EOS 5D Mark III	Canon	AutoMorph: Automated morphometric post-processing	130627_processing	doi:10.5281/zenodo.801765	Zenodo	doi:10.5281/zenodo.801765	https://doi.org/10.5281/zenodo.801765	Cayucos, CA
130628	High-throughput imaging	EOS 5D Mark III	Canon	AutoMorph: Automated morphometric post-processing	130628_processing	doi:10.5281/zenodo.801765	Zenodo	doi:10.5281/zenodo.801765	https://doi.org/10.5281/zenodo.801765	Spanish Bay, 17 Mile Drive, Monterey, CA
130629	High-throughput imaging	EOS 5D Mark III	Canon	AutoMorph: Automated morphometric post-processing	130629_processing	doi:10.5281/zenodo.801765	Zenodo	doi:10.5281/zenodo.801765	https://doi.org/10.5281/zenodo.801765	Bodega Head, CA
130630	High-throughput imaging	EOS 5D Mark III	Canon	AutoMorph: Automated morphometric post-processing	130630_processing	doi:10.5281/zenodo.801765	Zenodo	doi:10.5281/zenodo.801765	https://doi.org/10.5281/zenodo.801765	South-southeast shore, Santa Barbara Island, CA
130631	High-throughput imaging	EOS 5D Mark III	Canon	AutoMorph: Automated morphometric post-processing	130631_processing	doi:10.5281/zenodo.801765	Zenodo	doi:10.5281/zenodo.801765	https://doi.org/10.5281/zenodo.801765	Mussel Point, CA
130632	High-throughput imaging	EOS 5D Mark III	Canon	AutoMorph: Automated morphometric post-processing	130632_processing	doi:10.5281/zenodo.801765	Zenodo	doi:10.5281/zenodo.801765	https://doi.org/10.5281/zenodo.801765	Stinson Beach, CA
130634	High-throughput imaging	EOS 5D Mark III	Canon	AutoMorph: Automated morphometric post-processing	130634_processing	doi:10.5281/zenodo.801765	Zenodo	doi:10.5281/zenodo.801765	https://doi.org/10.5281/zenodo.801765	Whites Point, San Pedro Qd, CA
130635	High-throughput imaging	EOS 5D Mark III	Canon	AutoMorph: Automated morphometric post-processing	130635_processing	doi:10.5281/zenodo.801765	Zenodo	doi:10.5281/zenodo.801765	https://doi.org/10.5281/zenodo.801765	Bird Rock, CA
130636	High-throughput imaging	EOS 5D Mark III	Canon	AutoMorph: Automated morphometric post-processing	130636_processing	doi:10.5281/zenodo.801765	Zenodo	doi:10.5281/zenodo.801765	https://doi.org/10.5281/zenodo.801765	Minnesota Reef, San Juan Island, WA
130637	High-throughput imaging	EOS 5D Mark III	Canon	AutoMorph: Automated morphometric post-processing	130637_processing	doi:10.5281/zenodo.801765	Zenodo	doi:10.5281/zenodo.801765	https://doi.org/10.5281/zenodo.801765	Soberanes Point, CA
130638	High-throughput imaging	EOS 5D Mark III	Canon	AutoMorph: Automated morphometric post-processing	130638_processing	doi:10.5281/zenodo.801765	Zenodo	doi:10.5281/zenodo.801765	https://doi.org/10.5281/zenodo.801765	South end of False Klamath Cove, Requia, CA
130639	High-throughput imaging	EOS 5D Mark III	Canon	AutoMorph: Automated morphometric post-processing	130639_processing	doi:10.5281/zenodo.801765	Zenodo	doi:10.5281/zenodo.801765	https://doi.org/10.5281/zenodo.801765	San Juan Island, WA
130640	High-throughput imaging	EOS 5D Mark III	Canon	AutoMorph: Automated morphometric post-processing	130640_processing	doi:10.5281/zenodo.801765	Zenodo	doi:10.5281/zenodo.801765	https://doi.org/10.5281/zenodo.801765	Santa Barbara, CA
130641	High-throughput imaging	EOS 5D Mark III	Canon	AutoMorph: Automated morphometric post-processing	130641_processing	doi:10.5281/zenodo.801765	Zenodo	doi:10.5281/zenodo.801765	https://doi.org/10.5281/zenodo.801765	Five miles north of Rosarita Beach, Baja
130643	High-throughput imaging	EOS 5D Mark III	Canon	AutoMorph: Automated morphometric post-processing	130643_processing	doi:10.5281/zenodo.801765	Zenodo	doi:10.5281/zenodo.801765	https://doi.org/10.5281/zenodo.801765	Tomales Point, CA
130645	High-throughput imaging	EOS 5D Mark III	Canon	AutoMorph: Automated morphometric post-processing	130645_processing	doi:10.5281/zenodo.801765	Zenodo	doi:10.5281/zenodo.801765	https://doi.org/10.5281/zenodo.801765	Mission Point, CA
130646	High-throughput imaging	EOS 5D Mark III	Canon	AutoMorph: Automated morphometric post-processing	130646_processing	doi:10.5281/zenodo.801765	Zenodo	doi:10.5281/zenodo.801765	https://doi.org/10.5281/zenodo.801765	Shell Beach, Bodega Head, CA
130647	High-throughput imaging	EOS 5D Mark III	Canon	AutoMorph: Automated morphometric post-processing	130647_processing	doi:10.5281/zenodo.801765	Zenodo	doi:10.5281/zenodo.801765	https://doi.org/10.5281/zenodo.801765	Solana Beach, Del Mar, CA
130648	High-throughput imaging	EOS 5D Mark III	Canon	AutoMorph: Automated morphometric post-processing	130648_processing	doi:10.5281/zenodo.801765	Zenodo	doi:10.5281/zenodo.801765	https://doi.org/10.5281/zenodo.801765	Drakes Estero, CA
130649	High-throughput imaging	EOS 5D Mark III	Canon	AutoMorph: Automated morphometric post-processing	130649_processing	doi:10.5281/zenodo.801765	Zenodo	doi:10.5281/zenodo.801765	https://doi.org/10.5281/zenodo.801765	Scott Creek, Davenport, CA
130650	High-throughput imaging	EOS 5D Mark III	Canon	AutoMorph: Automated morphometric post-processing	130650_processing	doi:10.5281/zenodo.801765	Zenodo	doi:10.5281/zenodo.801765	https://doi.org/10.5281/zenodo.801765	Duncans Point, CA
130651	High-throughput imaging	EOS 5D Mark III	Canon	AutoMorph: Automated morphometric post-processing	130651_processing	doi:10.5281/zenodo.801765	Zenodo	doi:10.5281/zenodo.801765	https://doi.org/10.5281/zenodo.801765	North of Lighthouse Point, Arena, CA
130652	High-throughput imaging	EOS 5D Mark III	Canon	AutoMorph: Automated morphometric post-processing	130652_processing	doi:10.5281/zenodo.801765	Zenodo	doi:10.5281/zenodo.801765	https://doi.org/10.5281/zenodo.801765	Salt Point, CA
130653	High-throughput imaging	EOS 5D Mark III	Canon	AutoMorph: Automated morphometric post-processing	130653_processing	doi:10.5281/zenodo.801765	Zenodo	doi:10.5281/zenodo.801765	https://doi.org/10.5281/zenodo.801765	Santa Barbara, CA
130654	High-throughput imaging	EOS 5D Mark III	Canon	AutoMorph: Automated morphometric post-processing	130654_processing	doi:10.5281/zenodo.801765	Zenodo	doi:10.5281/zenodo.801765	https://doi.org/10.5281/zenodo.801765	Morro Beach, CA
130656	High-throughput imaging	EOS 5D Mark III	Canon	AutoMorph: Automated morphometric post-processing	130656_processing	doi:10.5281/zenodo.801765	Zenodo	doi:10.5281/zenodo.801765	https://doi.org/10.5281/zenodo.801765	Two miles south of Cape Mendocino, CA
130658	High-throughput imaging	EOS 5D Mark III	Canon	AutoMorph: Automated morphometric post-processing	130658_processing	doi:10.5281/zenodo.801765	Zenodo	doi:10.5281/zenodo.801765	https://doi.org/10.5281/zenodo.801765	Moss Beach, Half Moon Bay, CA
130659	High-throughput imaging	EOS 5D Mark III	Canon	AutoMorph: Automated morphometric post-processing	130659_processing	doi:10.5281/zenodo.801765	Zenodo	doi:10.5281/zenodo.801765	https://doi.org/10.5281/zenodo.801765	Horseshoe Point, CA
130660	High-throughput imaging	EOS 5D Mark III	Canon	AutoMorph: Automated morphometric post-processing	130660_processing	doi:10.5281/zenodo.801765	Zenodo	doi:10.5281/zenodo.801765	https://doi.org/10.5281/zenodo.801765	Monterey, CA
130661	High-throughput imaging	EOS 5D Mark III	Canon	AutoMorph: Automated morphometric post-processing	130661_processing	doi:10.5281/zenodo.801765	Zenodo	doi:10.5281/zenodo.801765	https://doi.org/10.5281/zenodo.801765	Bolinas, CA
130662	High-throughput imaging	EOS 5D Mark III	Canon	AutoMorph: Automated morphometric post-processing	130662_processing	doi:10.5281/zenodo.801765	Zenodo	doi:10.5281/zenodo.801765	https://doi.org/10.5281/zenodo.801765	Monterey, CA
130663	High-throughput imaging	EOS 5D Mark III	Canon	AutoMorph: Automated morphometric post-processing	130663_processing	doi:10.5281/zenodo.801765	Zenodo	doi:10.5281/zenodo.801765	https://doi.org/10.5281/zenodo.801765	CA
130664	High-throughput imaging	EOS 5D Mark III	Canon	AutoMorph: Automated morphometric post-processing	130664_processing	doi:10.5281/zenodo.801765	Zenodo	doi:10.5281/zenodo.801765	https://doi.org/10.5281/zenodo.801765	Near mouth of Elk Creek, South of Elk Creek, CA
130665	High-throughput imaging	EOS 5D Mark III	Canon	AutoMorph: Automated morphometric post-processing	130665_processing	doi:10.5281/zenodo.801765	Zenodo	doi:10.5281/zenodo.801765	https://doi.org/10.5281/zenodo.801765	Horseshoe Cove, CA
130666	High-throughput imaging	EOS 5D Mark III	Canon	AutoMorph: Automated morphometric post-processing	130666_processing	doi:10.5281/zenodo.801765	Zenodo	doi:10.5281/zenodo.801765	https://doi.org/10.5281/zenodo.801765	Pigeon Point, CA
130667	High-throughput imaging	EOS 5D Mark III	Canon	AutoMorph: Automated morphometric post-processing	130667_processing	doi:10.5281/zenodo.801765	Zenodo	doi:10.5281/zenodo.801765	https://doi.org/10.5281/zenodo.801765	West of Canada Tecelate, Santa Rosa Island, CA
130668	High-throughput imaging	EOS 5D Mark III	Canon	AutoMorph: Automated morphometric post-processing	130668_processing	doi:10.5281/zenodo.801765	Zenodo	doi:10.5281/zenodo.801765	https://doi.org/10.5281/zenodo.801765	Havens Neck, CA
130669	High-throughput imaging	EOS 5D Mark III	Canon	AutoMorph: Automated morphometric post-processing	130669_processing	doi:10.5281/zenodo.801765	Zenodo	doi:10.5281/zenodo.801765	https://doi.org/10.5281/zenodo.801765	Point Loma, CA
130670	High-throughput imaging	EOS 5D Mark III	Canon	AutoMorph: Automated morphometric post-processing	130670_processing	doi:10.5281/zenodo.801765	Zenodo	doi:10.5281/zenodo.801765	https://doi.org/10.5281/zenodo.801765	South of Rio Guadalupe, Baja
130671	High-throughput imaging	EOS 5D Mark III	Canon	AutoMorph: Automated morphometric post-processing	130671_processing	doi:10.5281/zenodo.801765	Zenodo	doi:10.5281/zenodo.801765	https://doi.org/10.5281/zenodo.801765	One mile south of San Simeon, CA
130672	High-throughput imaging	EOS 5D Mark III	Canon	AutoMorph: Automated morphometric post-processing	130672_processing	doi:10.5281/zenodo.801765	Zenodo	doi:10.5281/zenodo.801765	https://doi.org/10.5281/zenodo.801765	Arena Cove, CA
130673	High-throughput imaging	EOS 5D Mark III	Canon	AutoMorph: Automated morphometric post-processing	130673_processing	doi:10.5281/zenodo.801765	Zenodo	doi:10.5281/zenodo.801765	https://doi.org/10.5281/zenodo.801765	Cape Vizcaino, CA
130675	High-throughput imaging	EOS 5D Mark III	Canon	AutoMorph: Automated morphometric post-processing	130675_processing	doi:10.5281/zenodo.801765	Zenodo	doi:10.5281/zenodo.801765	https://doi.org/10.5281/zenodo.801765	Dana Point, CA
130676	High-throughput imaging	EOS 5D Mark III	Canon	AutoMorph: Automated morphometric post-processing	130676_processing	doi:10.5281/zenodo.801765	Zenodo	doi:10.5281/zenodo.801765	https://doi.org/10.5281/zenodo.801765	Point Arena, CA
130677	High-throughput imaging	EOS 5D Mark III	Canon	AutoMorph: Automated morphometric post-processing	130677_processing	doi:10.5281/zenodo.801765	Zenodo	doi:10.5281/zenodo.801765	https://doi.org/10.5281/zenodo.801765	Ocean Beach, CA
130678	High-throughput imaging	EOS 5D Mark III	Canon	AutoMorph: Automated morphometric post-processing	130678_processing	doi:10.5281/zenodo.801765	Zenodo	doi:10.5281/zenodo.801765	https://doi.org/10.5281/zenodo.801765	Cambria, CA
130679	High-throughput imaging	EOS 5D Mark III	Canon	AutoMorph: Automated morphometric post-processing	130679_processing	doi:10.5281/zenodo.801765	Zenodo	doi:10.5281/zenodo.801765	https://doi.org/10.5281/zenodo.801765	Bolinas Bay, CA
130680	High-throughput imaging	EOS 5D Mark III	Canon	AutoMorph: Automated morphometric post-processing	130680_processing	doi:10.5281/zenodo.801765	Zenodo	doi:10.5281/zenodo.801765	https://doi.org/10.5281/zenodo.801765	San Simeon, CA
130681	High-throughput imaging	EOS 5D Mark III	Canon	AutoMorph: Automated morphometric post-processing	130681_processing	doi:10.5281/zenodo.801765	Zenodo	doi:10.5281/zenodo.801765	https://doi.org/10.5281/zenodo.801765	Santa Cruz, CA
130682	High-throughput imaging	EOS 5D Mark III	Canon	AutoMorph: Automated morphometric post-processing	130682_processing	doi:10.5281/zenodo.801765	Zenodo	doi:10.5281/zenodo.801765	https://doi.org/10.5281/zenodo.801765	San Simeon, CA
130683	High-throughput imaging	EOS 5D Mark III	Canon	AutoMorph: Automated morphometric post-processing	130683_processing	doi:10.5281/zenodo.801765	Zenodo	doi:10.5281/zenodo.801765	https://doi.org/10.5281/zenodo.801765	One and a half miles north of Dana Point, CA
130684	High-throughput imaging	EOS 5D Mark III	Canon	AutoMorph: Automated morphometric post-processing	130684_processing	doi:10.5281/zenodo.801765	Zenodo	doi:10.5281/zenodo.801765	https://doi.org/10.5281/zenodo.801765	Rincon Beach, CA
130685	High-throughput imaging	EOS 5D Mark III	Canon	AutoMorph: Automated morphometric post-processing	130685_processing	doi:10.5281/zenodo.801765	Zenodo	doi:10.5281/zenodo.801765	https://doi.org/10.5281/zenodo.801765	South of La Mision River, Baja
130686	High-throughput imaging	EOS 5D Mark III	Canon	AutoMorph: Automated morphometric post-processing	130686_processing	doi:10.5281/zenodo.801765	Zenodo	doi:10.5281/zenodo.801765	https://doi.org/10.5281/zenodo.801765	Rincon Beach, CA
130687	High-throughput imaging	EOS 5D Mark III	Canon	AutoMorph: Automated morphometric post-processing	130687_processing	doi:10.5281/zenodo.801765	Zenodo	doi:10.5281/zenodo.801765	https://doi.org/10.5281/zenodo.801765	Dillon Beach, CA
130688	High-throughput imaging	EOS 5D Mark III	Canon	AutoMorph: Automated morphometric post-processing	130688_processing	doi:10.5281/zenodo.801765	Zenodo	doi:10.5281/zenodo.801765	https://doi.org/10.5281/zenodo.801765	Devils Slide, San Diego, CA
130689	High-throughput imaging	EOS 5D Mark III	Canon	AutoMorph: Automated morphometric post-processing	130689_processing	doi:10.5281/zenodo.801765	Zenodo	doi:10.5281/zenodo.801765	https://doi.org/10.5281/zenodo.801765	Government Point, CA
130690	High-throughput imaging	EOS 5D Mark III	Canon	AutoMorph: Automated morphometric post-processing	130690_processing	doi:10.5281/zenodo.801765	Zenodo	doi:10.5281/zenodo.801765	https://doi.org/10.5281/zenodo.801765	Duxbury Reef, CA
130691	High-throughput imaging	EOS 5D Mark III	Canon	AutoMorph: Automated morphometric post-processing	130691_processing	doi:10.5281/zenodo.801765	Zenodo	doi:10.5281/zenodo.801765	https://doi.org/10.5281/zenodo.801765	Moss Beach, Half Moon Bay, CA
130692	High-throughput imaging	EOS 5D Mark III	Canon	AutoMorph: Automated morphometric post-processing	130692_processing	doi:10.5281/zenodo.801765	Zenodo	doi:10.5281/zenodo.801765	https://doi.org/10.5281/zenodo.801765	Half mile north of Point Buchon, CA
130693	High-throughput imaging	EOS 5D Mark III	Canon	AutoMorph: Automated morphometric post-processing	130693_processing	doi:10.5281/zenodo.801765	Zenodo	doi:10.5281/zenodo.801765	https://doi.org/10.5281/zenodo.801765	Monterey, CA
130694	High-throughput imaging	EOS 5D Mark III	Canon	AutoMorph: Automated morphometric post-processing	130694_processing	doi:10.5281/zenodo.801765	Zenodo	doi:10.5281/zenodo.801765	https://doi.org/10.5281/zenodo.801765	Halfway Reef, Baja
130695	High-throughput imaging	EOS 5D Mark III	Canon	AutoMorph: Automated morphometric post-processing	130695_processing	doi:10.5281/zenodo.801765	Zenodo	doi:10.5281/zenodo.801765	https://doi.org/10.5281/zenodo.801765	San Quintin Bay, Baja
130696	High-throughput imaging	EOS 5D Mark III	Canon	AutoMorph: Automated morphometric post-processing	130696_processing	doi:10.5281/zenodo.801765	Zenodo	doi:10.5281/zenodo.801765	https://doi.org/10.5281/zenodo.801765	East Point, Santa Rosa Island, CA
130697	High-throughput imaging	EOS 5D Mark III	Canon	AutoMorph: Automated morphometric post-processing	130697_processing	doi:10.5281/zenodo.801765	Zenodo	doi:10.5281/zenodo.801765	https://doi.org/10.5281/zenodo.801765	Santa Cruz, CA
130698	High-throughput imaging	EOS 5D Mark III	Canon	AutoMorph: Automated morphometric post-processing	130698_processing	doi:10.5281/zenodo.801765	Zenodo	doi:10.5281/zenodo.801765	https://doi.org/10.5281/zenodo.801765	Santa Barbara, CA
130699	High-throughput imaging	EOS 5D Mark III	Canon	AutoMorph: Automated morphometric post-processing	130699_processing	doi:10.5281/zenodo.801765	Zenodo	doi:10.5281/zenodo.801765	https://doi.org/10.5281/zenodo.801765	Puget Sound, WA
130700	High-throughput imaging	EOS 5D Mark III	Canon	AutoMorph: Automated morphometric post-processing	130700_processing	doi:10.5281/zenodo.801765	Zenodo	doi:10.5281/zenodo.801765	https://doi.org/10.5281/zenodo.801765	Bolinas Bay, CA
130701	High-throughput imaging	EOS 5D Mark III	Canon	AutoMorph: Automated morphometric post-processing	130701_processing	doi:10.5281/zenodo.801765	Zenodo	doi:10.5281/zenodo.801765	https://doi.org/10.5281/zenodo.801765	Pigeon Point, CA
130702	High-throughput imaging	EOS 5D Mark III	Canon	AutoMorph: Automated morphometric post-processing	130702_processing	doi:10.5281/zenodo.801765	Zenodo	doi:10.5281/zenodo.801765	https://doi.org/10.5281/zenodo.801765	Half Moon Bay, CA
130703	High-throughput imaging	EOS 5D Mark III	Canon	AutoMorph: Automated morphometric post-processing	130703_processing	doi:10.5281/zenodo.801765	Zenodo	doi:10.5281/zenodo.801765	https://doi.org/10.5281/zenodo.801765	Stinson Beach, CA
130704	High-throughput imaging	EOS 5D Mark III	Canon	AutoMorph: Automated morphometric post-processing	130704_processing	doi:10.5281/zenodo.801765	Zenodo	doi:10.5281/zenodo.801765	https://doi.org/10.5281/zenodo.801765	Straits of Fuca, Vancouver Island, CA
130705	High-throughput imaging	EOS 5D Mark III	Canon	AutoMorph: Automated morphometric post-processing	130705_processing	doi:10.5281/zenodo.801765	Zenodo	doi:10.5281/zenodo.801765	https://doi.org/10.5281/zenodo.801765	Point Pinos, Pacific Grove, CA
130706	High-throughput imaging	EOS 5D Mark III	Canon	AutoMorph: Automated morphometric post-processing	130706_processing	doi:10.5281/zenodo.801765	Zenodo	doi:10.5281/zenodo.801765	https://doi.org/10.5281/zenodo.801765	Bolinas, CA
130707	High-throughput imaging	EOS 5D Mark III	Canon	AutoMorph: Automated morphometric post-processing	130707_processing	doi:10.5281/zenodo.801765	Zenodo	doi:10.5281/zenodo.801765	https://doi.org/10.5281/zenodo.801765	Port Townsend, WA
130708	High-throughput imaging	EOS 5D Mark III	Canon	AutoMorph: Automated morphometric post-processing	130708_processing	doi:10.5281/zenodo.801765	Zenodo	doi:10.5281/zenodo.801765	https://doi.org/10.5281/zenodo.801765	South Coronado Island, Baja
130709	High-throughput imaging	EOS 5D Mark III	Canon	AutoMorph: Automated morphometric post-processing	130709_processing	doi:10.5281/zenodo.801765	Zenodo	doi:10.5281/zenodo.801765	https://doi.org/10.5281/zenodo.801765	1000 yards south of Cape Mendocino, CA
130710	High-throughput imaging	EOS 5D Mark III	Canon	AutoMorph: Automated morphometric post-processing	130710_processing	doi:10.5281/zenodo.801765	Zenodo	doi:10.5281/zenodo.801765	https://doi.org/10.5281/zenodo.801765	Friday Harbor, WA
130711	High-throughput imaging	EOS 5D Mark III	Canon	AutoMorph: Automated morphometric post-processing	130711_processing	doi:10.5281/zenodo.801765	Zenodo	doi:10.5281/zenodo.801765	https://doi.org/10.5281/zenodo.801765	Santa Barbara Island, CA
130712	High-throughput imaging	EOS 5D Mark III	Canon	AutoMorph: Automated morphometric post-processing	130712_processing	doi:10.5281/zenodo.801765	Zenodo	doi:10.5281/zenodo.801765	https://doi.org/10.5281/zenodo.801765	Sitka, AK
130713	High-throughput imaging	EOS 5D Mark III	Canon	AutoMorph: Automated morphometric post-processing	130713_processing	doi:10.5281/zenodo.801765	Zenodo	doi:10.5281/zenodo.801765	https://doi.org/10.5281/zenodo.801765	Salt Point, CA
130714	High-throughput imaging	EOS 5D Mark III	Canon	AutoMorph: Automated morphometric post-processing	130714_processing	doi:10.5281/zenodo.801765	Zenodo	doi:10.5281/zenodo.801765	https://doi.org/10.5281/zenodo.801765	Monterey, CA
130715	High-throughput imaging	EOS 5D Mark III	Canon	AutoMorph: Automated morphometric post-processing	130715_processing	doi:10.5281/zenodo.801765	Zenodo	doi:10.5281/zenodo.801765	https://doi.org/10.5281/zenodo.801765	Bear Bay, Baranoff Island, AK
130716	High-throughput imaging	EOS 5D Mark III	Canon	AutoMorph: Automated morphometric post-processing	130716_processing	doi:10.5281/zenodo.801765	Zenodo	doi:10.5281/zenodo.801765	https://doi.org/10.5281/zenodo.801765	Red Bluff Bay, Baranoff Island, AK
130717	High-throughput imaging	EOS 5D Mark III	Canon	AutoMorph: Automated morphometric post-processing	130717_processing	doi:10.5281/zenodo.801765	Zenodo	doi:10.5281/zenodo.801765	https://doi.org/10.5281/zenodo.801765	Tobin Beach, CA
130718	High-throughput imaging	EOS 5D Mark III	Canon	AutoMorph: Automated morphometric post-processing	130718_processing	doi:10.5281/zenodo.801765	Zenodo	doi:10.5281/zenodo.801765	https://doi.org/10.5281/zenodo.801765	Friday Harbor, WA
130719	High-throughput imaging	EOS 5D Mark III	Canon	AutoMorph: Automated morphometric post-processing	130719_processing	doi:10.5281/zenodo.801765	Zenodo	doi:10.5281/zenodo.801765	https://doi.org/10.5281/zenodo.801765	Port Crescent, WA
130720	High-throughput imaging	EOS 5D Mark III	Canon	AutoMorph: Automated morphometric post-processing	130720_processing	doi:10.5281/zenodo.801765	Zenodo	doi:10.5281/zenodo.801765	https://doi.org/10.5281/zenodo.801765	Pillar Point near Pysht, WA
130721	High-throughput imaging	EOS 5D Mark III	Canon	AutoMorph: Automated morphometric post-processing	130721_processing	doi:10.5281/zenodo.801765	Zenodo	doi:10.5281/zenodo.801765	https://doi.org/10.5281/zenodo.801765	Clallam Bay, WA
130722	High-throughput imaging	EOS 5D Mark III	Canon	AutoMorph: Automated morphometric post-processing	130722_processing	doi:10.5281/zenodo.801765	Zenodo	doi:10.5281/zenodo.801765	https://doi.org/10.5281/zenodo.801765	Kirby Creek, Vancouver Island, BC
130723	High-throughput imaging	EOS 5D Mark III	Canon	AutoMorph: Automated morphometric post-processing	130723_processing	doi:10.5281/zenodo.801765	Zenodo	doi:10.5281/zenodo.801765	https://doi.org/10.5281/zenodo.801765	Coronado, CA
130724	High-throughput imaging	EOS 5D Mark III	Canon	AutoMorph: Automated morphometric post-processing	130724_processing	doi:10.5281/zenodo.801765	Zenodo	doi:10.5281/zenodo.801765	https://doi.org/10.5281/zenodo.801765	Chatham, AK
130725	High-throughput imaging	EOS 5D Mark III	Canon	AutoMorph: Automated morphometric post-processing	130725_processing	doi:10.5281/zenodo.801765	Zenodo	doi:10.5281/zenodo.801765	https://doi.org/10.5281/zenodo.801765	Punta Santo Tomas, Baja
130726	High-throughput imaging	EOS 5D Mark III	Canon	AutoMorph: Automated morphometric post-processing	130726_processing	doi:10.5281/zenodo.801765	Zenodo	doi:10.5281/zenodo.801765	https://doi.org/10.5281/zenodo.801765	Moss Beach, Half Moon Bay, CA
130727	High-throughput imaging	EOS 5D Mark III	Canon	AutoMorph: Automated morphometric post-processing	130727_processing	doi:10.5281/zenodo.801765	Zenodo	doi:10.5281/zenodo.801765	https://doi.org/10.5281/zenodo.801765	Kodiak, AK
130728	High-throughput imaging	EOS 5D Mark III	Canon	AutoMorph: Automated morphometric post-processing	130728_processing	doi:10.5281/zenodo.801765	Zenodo	doi:10.5281/zenodo.801765	https://doi.org/10.5281/zenodo.801765	Newport Beach, CA
130729	High-throughput imaging	EOS 5D Mark III	Canon	AutoMorph: Automated morphometric post-processing	130729_processing	doi:10.5281/zenodo.801765	Zenodo	doi:10.5281/zenodo.801765	https://doi.org/10.5281/zenodo.801765	Horseshoe Cove, CA
130730	High-throughput imaging	EOS 5D Mark III	Canon	AutoMorph: Automated morphometric post-processing	130730_processing	doi:10.5281/zenodo.801765	Zenodo	doi:10.5281/zenodo.801765	https://doi.org/10.5281/zenodo.801765	Freshwater Bay, WA
130731	High-throughput imaging	EOS 5D Mark III	Canon	AutoMorph: Automated morphometric post-processing	130731_processing	doi:10.5281/zenodo.801765	Zenodo	doi:10.5281/zenodo.801765	https://doi.org/10.5281/zenodo.801765	Tijuana River, CA-Baja border
130732	High-throughput imaging	EOS 5D Mark III	Canon	AutoMorph: Automated morphometric post-processing	130732_processing	doi:10.5281/zenodo.801765	Zenodo	doi:10.5281/zenodo.801765	https://doi.org/10.5281/zenodo.801765	Pigeon Point, CA
130733	High-throughput imaging	EOS 5D Mark III	Canon	AutoMorph: Automated morphometric post-processing	130733_processing	doi:10.5281/zenodo.801765	Zenodo	doi:10.5281/zenodo.801765	https://doi.org/10.5281/zenodo.801765	Shell Beach, Bodega Head, CA
130734	High-throughput imaging	EOS 5D Mark III	Canon	AutoMorph: Automated morphometric post-processing	130734_processing	doi:10.5281/zenodo.801765	Zenodo	doi:10.5281/zenodo.801765	https://doi.org/10.5281/zenodo.801765	Monterey, CA
130735	High-throughput imaging	EOS 5D Mark III	Canon	AutoMorph: Automated morphometric post-processing	130735_processing	doi:10.5281/zenodo.801765	Zenodo	doi:10.5281/zenodo.801765	https://doi.org/10.5281/zenodo.801765	Monterey, CA
130736	High-throughput imaging	EOS 5D Mark III	Canon	AutoMorph: Automated morphometric post-processing	130736_processing	doi:10.5281/zenodo.801765	Zenodo	doi:10.5281/zenodo.801765	https://doi.org/10.5281/zenodo.801765	East coast of Graham Island, BC
130737	High-throughput imaging	EOS 5D Mark III	Canon	AutoMorph: Automated morphometric post-processing	130737_processing	doi:10.5281/zenodo.801765	Zenodo	doi:10.5281/zenodo.801765	https://doi.org/10.5281/zenodo.801765	False Narrows, Unimak Island, AK
130739	High-throughput imaging	EOS 5D Mark III	Canon	AutoMorph: Automated morphometric post-processing	130739_processing	doi:10.5281/zenodo.801765	Zenodo	doi:10.5281/zenodo.801765	https://doi.org/10.5281/zenodo.801765	Twin Rivers, WA
130740	High-throughput imaging	EOS 5D Mark III	Canon	AutoMorph: Automated morphometric post-processing	130740_processing	doi:10.5281/zenodo.801765	Zenodo	doi:10.5281/zenodo.801765	https://doi.org/10.5281/zenodo.801765	Del Mar Ranch, CA
130741	High-throughput imaging	EOS 5D Mark III	Canon	AutoMorph: Automated morphometric post-processing	130741_processing	doi:10.5281/zenodo.801765	Zenodo	doi:10.5281/zenodo.801765	https://doi.org/10.5281/zenodo.801765	Kodiak, AK
130742	High-throughput imaging	EOS 5D Mark III	Canon	AutoMorph: Automated morphometric post-processing	130742_processing	doi:10.5281/zenodo.801765	Zenodo	doi:10.5281/zenodo.801765	https://doi.org/10.5281/zenodo.801765	Russian Gulch, CA
130744	High-throughput imaging	EOS 5D Mark III	Canon	AutoMorph: Automated morphometric post-processing	130744_processing	doi:10.5281/zenodo.801765	Zenodo	doi:10.5281/zenodo.801765	https://doi.org/10.5281/zenodo.801765	Half mile north of Point Buchon, CA
130745	High-throughput imaging	EOS 5D Mark III	Canon	AutoMorph: Automated morphometric post-processing	130745_processing	doi:10.5281/zenodo.801765	Zenodo	doi:10.5281/zenodo.801765	https://doi.org/10.5281/zenodo.801765	Brown Island, Friday Harbor, WA
130746	High-throughput imaging	EOS 5D Mark III	Canon	AutoMorph: Automated morphometric post-processing	130746_processing	doi:10.5281/zenodo.801765	Zenodo	doi:10.5281/zenodo.801765	https://doi.org/10.5281/zenodo.801765	Bodega Head, CA
130747	High-throughput imaging	EOS 5D Mark III	Canon	AutoMorph: Automated morphometric post-processing	130747_processing	doi:10.5281/zenodo.801765	Zenodo	doi:10.5281/zenodo.801765	https://doi.org/10.5281/zenodo.801765	Del Mar Point, CA
130748	High-throughput imaging	EOS 5D Mark III	Canon	AutoMorph: Automated morphometric post-processing	130748_processing	doi:10.5281/zenodo.801765	Zenodo	doi:10.5281/zenodo.801765	https://doi.org/10.5281/zenodo.801765	San Diego, CA
130749	High-throughput imaging	EOS 5D Mark III	Canon	AutoMorph: Automated morphometric post-processing	130749_processing	doi:10.5281/zenodo.801765	Zenodo	doi:10.5281/zenodo.801765	https://doi.org/10.5281/zenodo.801765	Coal Oil Point, Galeta, CA
130750	High-throughput imaging	EOS 5D Mark III	Canon	AutoMorph: Automated morphometric post-processing	130750_processing	doi:10.5281/zenodo.801765	Zenodo	doi:10.5281/zenodo.801765	https://doi.org/10.5281/zenodo.801765	South Coronado Island, Baja
130751	High-throughput imaging	EOS 5D Mark III	Canon	AutoMorph: Automated morphometric post-processing	130751_processing	doi:10.5281/zenodo.801765	Zenodo	doi:10.5281/zenodo.801765	https://doi.org/10.5281/zenodo.801765	South Coronado Island, Baja
130752	High-throughput imaging	EOS 5D Mark III	Canon	AutoMorph: Automated morphometric post-processing	130752_processing	doi:10.5281/zenodo.801765	Zenodo	doi:10.5281/zenodo.801765	https://doi.org/10.5281/zenodo.801765	Two miles west of Point Pinos, CA
130753	High-throughput imaging	EOS 5D Mark III	Canon	AutoMorph: Automated morphometric post-processing	130753_processing	doi:10.5281/zenodo.801765	Zenodo	doi:10.5281/zenodo.801765	https://doi.org/10.5281/zenodo.801765	San Miguel Island, Santa Barbara, CA
130754	High-throughput imaging	EOS 5D Mark III	Canon	AutoMorph: Automated morphometric post-processing	130754_processing	doi:10.5281/zenodo.801765	Zenodo	doi:10.5281/zenodo.801765	https://doi.org/10.5281/zenodo.801765	Moss Beach, Half Moon Bay, CA
130755	High-throughput imaging	EOS 5D Mark III	Canon	AutoMorph: Automated morphometric post-processing	130755_processing	doi:10.5281/zenodo.801765	Zenodo	doi:10.5281/zenodo.801765	https://doi.org/10.5281/zenodo.801765	Half Moon Bay, CA
130756	High-throughput imaging	EOS 5D Mark III	Canon	AutoMorph: Automated morphometric post-processing	130756_processing	doi:10.5281/zenodo.801765	Zenodo	doi:10.5281/zenodo.801765	https://doi.org/10.5281/zenodo.801765	One mile south of Hardy, CA
130757	High-throughput imaging	EOS 5D Mark III	Canon	AutoMorph: Automated morphometric post-processing	130757_processing	doi:10.5281/zenodo.801765	Zenodo	doi:10.5281/zenodo.801765	https://doi.org/10.5281/zenodo.801765	South Coronado Island, Baja
130758	High-throughput imaging	EOS 5D Mark III	Canon	AutoMorph: Automated morphometric post-processing	130758_processing	doi:10.5281/zenodo.801765	Zenodo	doi:10.5281/zenodo.801765	https://doi.org/10.5281/zenodo.801765	Point Loma, CA
130759	High-throughput imaging	EOS 5D Mark III	Canon	AutoMorph: Automated morphometric post-processing	130759_processing	doi:10.5281/zenodo.801765	Zenodo	doi:10.5281/zenodo.801765	https://doi.org/10.5281/zenodo.801765	Point Pinos, Pacific Grove, CA
130760	High-throughput imaging	EOS 5D Mark III	Canon	AutoMorph: Automated morphometric post-processing	130760_processing	doi:10.5281/zenodo.801765	Zenodo	doi:10.5281/zenodo.801765	https://doi.org/10.5281/zenodo.801765	Point Loma, CA
130761	High-throughput imaging	EOS 5D Mark III	Canon	AutoMorph: Automated morphometric post-processing	130761_processing	doi:10.5281/zenodo.801765	Zenodo	doi:10.5281/zenodo.801765	https://doi.org/10.5281/zenodo.801765	Santo Tomas, Baja
130762	High-throughput imaging	EOS 5D Mark III	Canon	AutoMorph: Automated morphometric post-processing	130762_processing	doi:10.5281/zenodo.801765	Zenodo	doi:10.5281/zenodo.801765	https://doi.org/10.5281/zenodo.801765	San Simeon, CA
130763	High-throughput imaging	EOS 5D Mark III	Canon	AutoMorph: Automated morphometric post-processing	130763_processing	doi:10.5281/zenodo.801765	Zenodo	doi:10.5281/zenodo.801765	https://doi.org/10.5281/zenodo.801765	Arena Cove, CA
130764	High-throughput imaging	EOS 5D Mark III	Canon	AutoMorph: Automated morphometric post-processing	130764_processing	doi:10.5281/zenodo.801765	Zenodo	doi:10.5281/zenodo.801765	https://doi.org/10.5281/zenodo.801765	Point Loma, CA
130765	High-throughput imaging	EOS 5D Mark III	Canon	AutoMorph: Automated morphometric post-processing	130765_processing	doi:10.5281/zenodo.801765	Zenodo	doi:10.5281/zenodo.801765	https://doi.org/10.5281/zenodo.801765	Shell Beach, Bodega Head, CA
130766	High-throughput imaging	EOS 5D Mark III	Canon	AutoMorph: Automated morphometric post-processing	130766_processing	doi:10.5281/zenodo.801765	Zenodo	doi:10.5281/zenodo.801765	https://doi.org/10.5281/zenodo.801765	Two miles south of Cape Mendocino, CA
130767	High-throughput imaging	EOS 5D Mark III	Canon	AutoMorph: Automated morphometric post-processing	130767_processing	doi:10.5281/zenodo.801765	Zenodo	doi:10.5281/zenodo.801765	https://doi.org/10.5281/zenodo.801765	Point Loma, CA
130768	High-throughput imaging	EOS 5D Mark III	Canon	AutoMorph: Automated morphometric post-processing	130768_processing	doi:10.5281/zenodo.801765	Zenodo	doi:10.5281/zenodo.801765	https://doi.org/10.5281/zenodo.801765	Monterey, CA
130769	High-throughput imaging	EOS 5D Mark III	Canon	AutoMorph: Automated morphometric post-processing	130769_processing	doi:10.5281/zenodo.801765	Zenodo	doi:10.5281/zenodo.801765	https://doi.org/10.5281/zenodo.801765	Off Tijuana River, Imperial Beach, CA
130770	High-throughput imaging	EOS 5D Mark III	Canon	AutoMorph: Automated morphometric post-processing	130770_processing	doi:10.5281/zenodo.801765	Zenodo	doi:10.5281/zenodo.801765	https://doi.org/10.5281/zenodo.801765	Garrison Bay, San Juan Island, WA
130771	High-throughput imaging	EOS 5D Mark III	Canon	AutoMorph: Automated morphometric post-processing	130771_processing	doi:10.5281/zenodo.801765	Zenodo	doi:10.5281/zenodo.801765	https://doi.org/10.5281/zenodo.801765	Russian Gulch, CA
130772	High-throughput imaging	EOS 5D Mark III	Canon	AutoMorph: Automated morphometric post-processing	130772_processing	doi:10.5281/zenodo.801765	Zenodo	doi:10.5281/zenodo.801765	https://doi.org/10.5281/zenodo.801765	Off Tijuana River, Imperial Beach, CA
130773	High-throughput imaging	EOS 5D Mark III	Canon	AutoMorph: Automated morphometric post-processing	130773_processing	doi:10.5281/zenodo.801765	Zenodo	doi:10.5281/zenodo.801765	https://doi.org/10.5281/zenodo.801765	Off Tijuana River, Imperial Beach, CA
130774	High-throughput imaging	EOS 5D Mark III	Canon	AutoMorph: Automated morphometric post-processing	130774_processing	doi:10.5281/zenodo.801765	Zenodo	doi:10.5281/zenodo.801765	https://doi.org/10.5281/zenodo.801765	North Coronado Island, Baja
130775	High-throughput imaging	EOS 5D Mark III	Canon	AutoMorph: Automated morphometric post-processing	130775_processing	doi:10.5281/zenodo.801765	Zenodo	doi:10.5281/zenodo.801765	https://doi.org/10.5281/zenodo.801765	Arch Rock, CA
130776	High-throughput imaging	EOS 5D Mark III	Canon	AutoMorph: Automated morphometric post-processing	130776_processing	doi:10.5281/zenodo.801765	Zenodo	doi:10.5281/zenodo.801765	https://doi.org/10.5281/zenodo.801765	North Coronado Island, Baja
130777	High-throughput imaging	EOS 5D Mark III	Canon	AutoMorph: Automated morphometric post-processing	130777_processing	doi:10.5281/zenodo.801765	Zenodo	doi:10.5281/zenodo.801765	https://doi.org/10.5281/zenodo.801765	Pillar Point, Half Moon Bay, CA
130778	High-throughput imaging	EOS 5D Mark III	Canon	AutoMorph: Automated morphometric post-processing	130778_processing	doi:10.5281/zenodo.801765	Zenodo	doi:10.5281/zenodo.801765	https://doi.org/10.5281/zenodo.801765	Ensenada, Baja
130779	High-throughput imaging	EOS 5D Mark III	Canon	AutoMorph: Automated morphometric post-processing	130779_processing	doi:10.5281/zenodo.801765	Zenodo	doi:10.5281/zenodo.801765	https://doi.org/10.5281/zenodo.801765	Moss Beach, Half Moon Bay, CA
130780	High-throughput imaging	EOS 5D Mark III	Canon	AutoMorph: Automated morphometric post-processing	130780_processing	doi:10.5281/zenodo.801765	Zenodo	doi:10.5281/zenodo.801765	https://doi.org/10.5281/zenodo.801765	Fort Bragg, CA
130781	High-throughput imaging	EOS 5D Mark III	Canon	AutoMorph: Automated morphometric post-processing	130781_processing	doi:10.5281/zenodo.801765	Zenodo	doi:10.5281/zenodo.801765	https://doi.org/10.5281/zenodo.801765	Punta Santo Tomas, Baja
130782	High-throughput imaging	EOS 5D Mark III	Canon	AutoMorph: Automated morphometric post-processing	130782_processing	doi:10.5281/zenodo.801765	Zenodo	doi:10.5281/zenodo.801765	https://doi.org/10.5281/zenodo.801765	Point Loma, CA
130783	High-throughput imaging	EOS 5D Mark III	Canon	AutoMorph: Automated morphometric post-processing	130783_processing	doi:10.5281/zenodo.801765	Zenodo	doi:10.5281/zenodo.801765	https://doi.org/10.5281/zenodo.801765	Monterey, CA
130784	High-throughput imaging	EOS 5D Mark III	Canon	AutoMorph: Automated morphometric post-processing	130784_processing	doi:10.5281/zenodo.801765	Zenodo	doi:10.5281/zenodo.801765	https://doi.org/10.5281/zenodo.801765	San Francisco, CA
130786	High-throughput imaging	EOS 5D Mark III	Canon	AutoMorph: Automated morphometric post-processing	130786_processing	doi:10.5281/zenodo.801765	Zenodo	doi:10.5281/zenodo.801765	https://doi.org/10.5281/zenodo.801765	San Diego, CA
130794	High-throughput imaging	EOS 5D Mark III	Canon	AutoMorph: Automated morphometric post-processing	130794_processing	doi:10.5281/zenodo.801765	Zenodo	doi:10.5281/zenodo.801765	https://doi.org/10.5281/zenodo.801765	Round Island, Baja
130812	High-throughput imaging	EOS 5D Mark III	Canon	AutoMorph: Automated morphometric post-processing	130812_processing	doi:10.5281/zenodo.801765	Zenodo	doi:10.5281/zenodo.801765	https://doi.org/10.5281/zenodo.801765	Pescadero, CA
130813	High-throughput imaging	EOS 5D Mark III	Canon	AutoMorph: Automated morphometric post-processing	130813_processing	doi:10.5281/zenodo.801765	Zenodo	doi:10.5281/zenodo.801765	https://doi.org/10.5281/zenodo.801765	Moss Beach, Half Moon Bay, CA
130814	High-throughput imaging	EOS 5D Mark III	Canon	AutoMorph: Automated morphometric post-processing	130814_processing	doi:10.5281/zenodo.801765	Zenodo	doi:10.5281/zenodo.801765	https://doi.org/10.5281/zenodo.801765	San Diego, CA
130815	High-throughput imaging	EOS 5D Mark III	Canon	AutoMorph: Automated morphometric post-processing	130815_processing	doi:10.5281/zenodo.801765	Zenodo	doi:10.5281/zenodo.801765	https://doi.org/10.5281/zenodo.801765	Shell Beach, Bodega Head, CA
130816	High-throughput imaging	EOS 5D Mark III	Canon	AutoMorph: Automated morphometric post-processing	130816_processing	doi:10.5281/zenodo.801765	Zenodo	doi:10.5281/zenodo.801765	https://doi.org/10.5281/zenodo.801765	Two miles south of Cape Mendocino, CA
130817	High-throughput imaging	EOS 5D Mark III	Canon	AutoMorph: Automated morphometric post-processing	130817_processing	doi:10.5281/zenodo.801765	Zenodo	doi:10.5281/zenodo.801765	https://doi.org/10.5281/zenodo.801765	Yankee Point, Soberones, CA
130819	High-throughput imaging	EOS 5D Mark III	Canon	AutoMorph: Automated morphometric post-processing	130819_processing	doi:10.5281/zenodo.801765	Zenodo	doi:10.5281/zenodo.801765	https://doi.org/10.5281/zenodo.801765	Moss Beach, Half Moon Bay, CA
130820	High-throughput imaging	EOS 5D Mark III	Canon	AutoMorph: Automated morphometric post-processing	130820_processing	doi:10.5281/zenodo.801765	Zenodo	doi:10.5281/zenodo.801765	https://doi.org/10.5281/zenodo.801765	Carmet, CA
130822	High-throughput imaging	EOS 5D Mark III	Canon	AutoMorph: Automated morphometric post-processing	130822_processing	doi:10.5281/zenodo.801765	Zenodo	doi:10.5281/zenodo.801765	https://doi.org/10.5281/zenodo.801765	Victoria, BC
130823	High-throughput imaging	EOS 5D Mark III	Canon	AutoMorph: Automated morphometric post-processing	130823_processing	doi:10.5281/zenodo.801765	Zenodo	doi:10.5281/zenodo.801765	https://doi.org/10.5281/zenodo.801765	Arch Rock, CA
130824	High-throughput imaging	EOS 5D Mark III	Canon	AutoMorph: Automated morphometric post-processing	130824_processing	doi:10.5281/zenodo.801765	Zenodo	doi:10.5281/zenodo.801765	https://doi.org/10.5281/zenodo.801765	Two miles south of Scripps, La Jolla, CA
130825	High-throughput imaging	EOS 5D Mark III	Canon	AutoMorph: Automated morphometric post-processing	130825_processing	doi:10.5281/zenodo.801765	Zenodo	doi:10.5281/zenodo.801765	https://doi.org/10.5281/zenodo.801765	Isthmus Cove, Santa Catalina Island, CA
130826	High-throughput imaging	EOS 5D Mark III	Canon	AutoMorph: Automated morphometric post-processing	130826_processing	doi:10.5281/zenodo.801765	Zenodo	doi:10.5281/zenodo.801765	https://doi.org/10.5281/zenodo.801765	Moss Beach, Half Moon Bay, CA
130827	High-throughput imaging	EOS 5D Mark III	Canon	AutoMorph: Automated morphometric post-processing	130827_processing	doi:10.5281/zenodo.801765	Zenodo	doi:10.5281/zenodo.801765	https://doi.org/10.5281/zenodo.801765	Arena Cove, CA
130828	High-throughput imaging	EOS 5D Mark III	Canon	AutoMorph: Automated morphometric post-processing	130828_processing	doi:10.5281/zenodo.801765	Zenodo	doi:10.5281/zenodo.801765	https://doi.org/10.5281/zenodo.801765	Pigeon Point, CA
130829	High-throughput imaging	EOS 5D Mark III	Canon	AutoMorph: Automated morphometric post-processing	130829_processing	doi:10.5281/zenodo.801765	Zenodo	doi:10.5281/zenodo.801765	https://doi.org/10.5281/zenodo.801765	Bird Rock, CA
130830	High-throughput imaging	EOS 5D Mark III	Canon	AutoMorph: Automated morphometric post-processing	130830_processing	doi:10.5281/zenodo.801765	Zenodo	doi:10.5281/zenodo.801765	https://doi.org/10.5281/zenodo.801765	Southeast corner of San Nicolas Island, CA
130831	High-throughput imaging	EOS 5D Mark III	Canon	AutoMorph: Automated morphometric post-processing	130831_processing	doi:10.5281/zenodo.801765	Zenodo	doi:10.5281/zenodo.801765	https://doi.org/10.5281/zenodo.801765	Mission Beach, CA
130832	High-throughput imaging	EOS 5D Mark III	Canon	AutoMorph: Automated morphometric post-processing	130832_processing	doi:10.5281/zenodo.801765	Zenodo	doi:10.5281/zenodo.801765	https://doi.org/10.5281/zenodo.801765	North side of Punta Banda, Baja
130833	High-throughput imaging	EOS 5D Mark III	Canon	AutoMorph: Automated morphometric post-processing	130833_processing	doi:10.5281/zenodo.801765	Zenodo	doi:10.5281/zenodo.801765	https://doi.org/10.5281/zenodo.801765	Point Pinos, Pacific Grove, CA
130834	High-throughput imaging	EOS 5D Mark III	Canon	AutoMorph: Automated morphometric post-processing	130834_processing	doi:10.5281/zenodo.801765	Zenodo	doi:10.5281/zenodo.801765	https://doi.org/10.5281/zenodo.801765	Duxbury Reef, CA
130835	High-throughput imaging	EOS 5D Mark III	Canon	AutoMorph: Automated morphometric post-processing	130835_processing	doi:10.5281/zenodo.801765	Zenodo	doi:10.5281/zenodo.801765	https://doi.org/10.5281/zenodo.801765	Stewart's Point, CA
130836	High-throughput imaging	EOS 5D Mark III	Canon	AutoMorph: Automated morphometric post-processing	130836_processing	doi:10.5281/zenodo.801765	Zenodo	doi:10.5281/zenodo.801765	https://doi.org/10.5281/zenodo.801765	Seal Beach rocks near Lighthouse Point, CA
130837	High-throughput imaging	EOS 5D Mark III	Canon	AutoMorph: Automated morphometric post-processing	130837_processing	doi:10.5281/zenodo.801765	Zenodo	doi:10.5281/zenodo.801765	https://doi.org/10.5281/zenodo.801765	Bolinas Bay, CA
130838	High-throughput imaging	EOS 5D Mark III	Canon	AutoMorph: Automated morphometric post-processing	130838_processing	doi:10.5281/zenodo.801765	Zenodo	doi:10.5281/zenodo.801765	https://doi.org/10.5281/zenodo.801765	Del Mar Point, CA
130839	High-throughput imaging	EOS 5D Mark III	Canon	AutoMorph: Automated morphometric post-processing	130839_processing	doi:10.5281/zenodo.801765	Zenodo	doi:10.5281/zenodo.801765	https://doi.org/10.5281/zenodo.801765	Mission Point, CA
130840	High-throughput imaging	EOS 5D Mark III	Canon	AutoMorph: Automated morphometric post-processing	130840_processing	doi:10.5281/zenodo.801765	Zenodo	doi:10.5281/zenodo.801765	https://doi.org/10.5281/zenodo.801765	Santa Cruz, CA
130841	High-throughput imaging	EOS 5D Mark III	Canon	AutoMorph: Automated morphometric post-processing	130841_processing	doi:10.5281/zenodo.801765	Zenodo	doi:10.5281/zenodo.801765	https://doi.org/10.5281/zenodo.801765	Half Moon Bay, CA
130842	High-throughput imaging	EOS 5D Mark III	Canon	AutoMorph: Automated morphometric post-processing	130842_processing	doi:10.5281/zenodo.801765	Zenodo	doi:10.5281/zenodo.801765	https://doi.org/10.5281/zenodo.801765	Johnson's Landing, Santa Catalina Island, CA
130843	High-throughput imaging	EOS 5D Mark III	Canon	AutoMorph: Automated morphometric post-processing	130843_processing	doi:10.5281/zenodo.801765	Zenodo	doi:10.5281/zenodo.801765	https://doi.org/10.5281/zenodo.801765	Morro Rock, CA
130844	High-throughput imaging	EOS 5D Mark III	Canon	AutoMorph: Automated morphometric post-processing	130844_processing	doi:10.5281/zenodo.801765	Zenodo	doi:10.5281/zenodo.801765	https://doi.org/10.5281/zenodo.801765	Drakes Estero, CA
130845	High-throughput imaging	EOS 5D Mark III	Canon	AutoMorph: Automated morphometric post-processing	130845_processing	doi:10.5281/zenodo.801765	Zenodo	doi:10.5281/zenodo.801765	https://doi.org/10.5281/zenodo.801765	Mission Bay Breakwater, San Diego, CA
130846	High-throughput imaging	EOS 5D Mark III	Canon	AutoMorph: Automated morphometric post-processing	130846_processing	doi:10.5281/zenodo.801765	Zenodo	doi:10.5281/zenodo.801765	https://doi.org/10.5281/zenodo.801765	Salt Point, CA
130848	High-throughput imaging	EOS 5D Mark III	Canon	AutoMorph: Automated morphometric post-processing	130848_processing	doi:10.5281/zenodo.801765	Zenodo	doi:10.5281/zenodo.801765	https://doi.org/10.5281/zenodo.801765	Frazer Point, Santa Cruz Island, CA
130849	High-throughput imaging	EOS 5D Mark III	Canon	AutoMorph: Automated morphometric post-processing	130849_processing	doi:10.5281/zenodo.801765	Zenodo	doi:10.5281/zenodo.801765	https://doi.org/10.5281/zenodo.801765	East Point, Santa Rosa Island, CA
130850	High-throughput imaging	EOS 5D Mark III	Canon	AutoMorph: Automated morphometric post-processing	130850_processing	doi:10.5281/zenodo.801765	Zenodo	doi:10.5281/zenodo.801765	https://doi.org/10.5281/zenodo.801765	Del Mar Ranch, CA
130851	High-throughput imaging	EOS 5D Mark III	Canon	AutoMorph: Automated morphometric post-processing	130851_processing	doi:10.5281/zenodo.801765	Zenodo	doi:10.5281/zenodo.801765	https://doi.org/10.5281/zenodo.801765	South of La Mision River, Baja
130852	High-throughput imaging	EOS 5D Mark III	Canon	AutoMorph: Automated morphometric post-processing	130852_processing	doi:10.5281/zenodo.801765	Zenodo	doi:10.5281/zenodo.801765	https://doi.org/10.5281/zenodo.801765	Punta Banda, Baja
130853	High-throughput imaging	EOS 5D Mark III	Canon	AutoMorph: Automated morphometric post-processing	130853_processing	doi:10.5281/zenodo.801765	Zenodo	doi:10.5281/zenodo.801765	https://doi.org/10.5281/zenodo.801765	Venice, CA
130854	High-throughput imaging	EOS 5D Mark III	Canon	AutoMorph: Automated morphometric post-processing	130854_processing	doi:10.5281/zenodo.801765	Zenodo	doi:10.5281/zenodo.801765	https://doi.org/10.5281/zenodo.801765	Half mile north of Point Buchon, CA
130855	High-throughput imaging	EOS 5D Mark III	Canon	AutoMorph: Automated morphometric post-processing	130855_processing	doi:10.5281/zenodo.801765	Zenodo	doi:10.5281/zenodo.801765	https://doi.org/10.5281/zenodo.801765	One mile north of San Simeon, CA
130856	High-throughput imaging	EOS 5D Mark III	Canon	AutoMorph: Automated morphometric post-processing	130856_processing	doi:10.5281/zenodo.801765	Zenodo	doi:10.5281/zenodo.801765	https://doi.org/10.5281/zenodo.801765	Russian Gulch, CA
130857	High-throughput imaging	EOS 5D Mark III	Canon	AutoMorph: Automated morphometric post-processing	130857_processing	doi:10.5281/zenodo.801765	Zenodo	doi:10.5281/zenodo.801765	https://doi.org/10.5281/zenodo.801765	Dana Point, CA
130858	High-throughput imaging	EOS 5D Mark III	Canon	AutoMorph: Automated morphometric post-processing	130858_processing	doi:10.5281/zenodo.801765	Zenodo	doi:10.5281/zenodo.801765	https://doi.org/10.5281/zenodo.801765	Point Loma, CA
130859	High-throughput imaging	EOS 5D Mark III	Canon	AutoMorph: Automated morphometric post-processing	130859_processing	doi:10.5281/zenodo.801765	Zenodo	doi:10.5281/zenodo.801765	https://doi.org/10.5281/zenodo.801765	Gaviota Beach, CA
130860	High-throughput imaging	EOS 5D Mark III	Canon	AutoMorph: Automated morphometric post-processing	130860_processing	doi:10.5281/zenodo.801765	Zenodo	doi:10.5281/zenodo.801765	https://doi.org/10.5281/zenodo.801765	Morro Bay, CA
130861	High-throughput imaging	EOS 5D Mark III	Canon	AutoMorph: Automated morphometric post-processing	130861_processing	doi:10.5281/zenodo.801765	Zenodo	doi:10.5281/zenodo.801765	https://doi.org/10.5281/zenodo.801765	Halfway between Punta Mezquite and Punta Sal Si Puedes, Baja
130862	High-throughput imaging	EOS 5D Mark III	Canon	AutoMorph: Automated morphometric post-processing	130862_processing	doi:10.5281/zenodo.801765	Zenodo	doi:10.5281/zenodo.801765	https://doi.org/10.5281/zenodo.801765	North of Lighthouse Point, Arena, CA
130863	High-throughput imaging	EOS 5D Mark III	Canon	AutoMorph: Automated morphometric post-processing	130863_processing	doi:10.5281/zenodo.801765	Zenodo	doi:10.5281/zenodo.801765	https://doi.org/10.5281/zenodo.801765	Bird Rock, CA
130864	High-throughput imaging	EOS 5D Mark III	Canon	AutoMorph: Automated morphometric post-processing	130864_processing	doi:10.5281/zenodo.801765	Zenodo	doi:10.5281/zenodo.801765	https://doi.org/10.5281/zenodo.801765	One mile south of Hardy, CA
130865	High-throughput imaging	EOS 5D Mark III	Canon	AutoMorph: Automated morphometric post-processing	130865_processing	doi:10.5281/zenodo.801765	Zenodo	doi:10.5281/zenodo.801765	https://doi.org/10.5281/zenodo.801765	Monarch Bay, CA
130866	High-throughput imaging	EOS 5D Mark III	Canon	AutoMorph: Automated morphometric post-processing	130866_processing	doi:10.5281/zenodo.801765	Zenodo	doi:10.5281/zenodo.801765	https://doi.org/10.5281/zenodo.801765	Willows Cove, Santa Cruz Island, CA
130867	High-throughput imaging	EOS 5D Mark III	Canon	AutoMorph: Automated morphometric post-processing	130867_processing	doi:10.5281/zenodo.801765	Zenodo	doi:10.5281/zenodo.801765	https://doi.org/10.5281/zenodo.801765	Punta Abreojos, Baja
130868	High-throughput imaging	EOS 5D Mark III	Canon	AutoMorph: Automated morphometric post-processing	130868_processing	doi:10.5281/zenodo.801765	Zenodo	doi:10.5281/zenodo.801765	https://doi.org/10.5281/zenodo.801765	Sunset Cliffs, San Diego, CA
130869	High-throughput imaging	EOS 5D Mark III	Canon	AutoMorph: Automated morphometric post-processing	130869_processing	doi:10.5281/zenodo.801765	Zenodo	doi:10.5281/zenodo.801765	https://doi.org/10.5281/zenodo.801765	Flood Control Channel, San Diego, CA
130870	High-throughput imaging	EOS 5D Mark III	Canon	AutoMorph: Automated morphometric post-processing	130870_processing	doi:10.5281/zenodo.801765	Zenodo	doi:10.5281/zenodo.801765	https://doi.org/10.5281/zenodo.801765	Sunset Cliffs, Hill Street, San Diego, CA
130872	High-throughput imaging	EOS 5D Mark III	Canon	AutoMorph: Automated morphometric post-processing	130872_processing	doi:10.5281/zenodo.801765	Zenodo	doi:10.5281/zenodo.801765	https://doi.org/10.5281/zenodo.801765	Carmel Bay, CA
130873	High-throughput imaging	EOS 5D Mark III	Canon	AutoMorph: Automated morphometric post-processing	130873_processing	doi:10.5281/zenodo.801765	Zenodo	doi:10.5281/zenodo.801765	https://doi.org/10.5281/zenodo.801765	Clallam Bay, WA
130874	High-throughput imaging	EOS 5D Mark III	Canon	AutoMorph: Automated morphometric post-processing	130874_processing	doi:10.5281/zenodo.801765	Zenodo	doi:10.5281/zenodo.801765	https://doi.org/10.5281/zenodo.801765	Crescent Beach, WA
130875	High-throughput imaging	EOS 5D Mark III	Canon	AutoMorph: Automated morphometric post-processing	130875_processing	doi:10.5281/zenodo.801765	Zenodo	doi:10.5281/zenodo.801765	https://doi.org/10.5281/zenodo.801765	Santa Cruz, CA
130876	High-throughput imaging	EOS 5D Mark III	Canon	AutoMorph: Automated morphometric post-processing	130876_processing	doi:10.5281/zenodo.801765	Zenodo	doi:10.5281/zenodo.801765	https://doi.org/10.5281/zenodo.801765	Santa Catalina Island, CA
131502	High-throughput imaging	EOS 5D Mark III	Canon	AutoMorph: Automated morphometric post-processing	131502_processing	doi:10.5281/zenodo.801765	Zenodo	doi:10.5281/zenodo.801765	https://doi.org/10.5281/zenodo.801765	Five miles north of Rosarita Beach, Baja
153640	High-throughput imaging	EOS 5D Mark III	Canon	AutoMorph: Automated morphometric post-processing	153640_processing	doi:10.5281/zenodo.801765	Zenodo	doi:10.5281/zenodo.801765	https://doi.org/10.5281/zenodo.801765	Coronado, CA
157380	High-throughput imaging	EOS 5D Mark III	Canon	AutoMorph: Automated morphometric post-processing	157380_processing	doi:10.5281/zenodo.801765	Zenodo	doi:10.5281/zenodo.801765	https://doi.org/10.5281/zenodo.801765	Mission Bay Breakwater, San Diego, CA
157394	High-throughput imaging	EOS 5D Mark III	Canon	AutoMorph: Automated morphometric post-processing	157394_processing	doi:10.5281/zenodo.801765	Zenodo	doi:10.5281/zenodo.801765	https://doi.org/10.5281/zenodo.801765	Five miles north of San Simeon, CA
157395	High-throughput imaging	EOS 5D Mark III	Canon	AutoMorph: Automated morphometric post-processing	157395_processing	doi:10.5281/zenodo.801765	Zenodo	doi:10.5281/zenodo.801765	https://doi.org/10.5281/zenodo.801765	Five miles north of San Simeon, CA
157406	High-throughput imaging	EOS 5D Mark III	Canon	AutoMorph: Automated morphometric post-processing	157406_processing	doi:10.5281/zenodo.801765	Zenodo	doi:10.5281/zenodo.801765	https://doi.org/10.5281/zenodo.801765	Hearst Park, CA
157408	High-throughput imaging	EOS 5D Mark III	Canon	AutoMorph: Automated morphometric post-processing	157408_processing	doi:10.5281/zenodo.801765	Zenodo	doi:10.5281/zenodo.801765	https://doi.org/10.5281/zenodo.801765	Hearst Park, CA
157410	High-throughput imaging	EOS 5D Mark III	Canon	AutoMorph: Automated morphometric post-processing	157410_processing	doi:10.5281/zenodo.801765	Zenodo	doi:10.5281/zenodo.801765	https://doi.org/10.5281/zenodo.801765	Co Parle North of Point Conception, CA
157411	High-throughput imaging	EOS 5D Mark III	Canon	AutoMorph: Automated morphometric post-processing	157411_processing	doi:10.5281/zenodo.801765	Zenodo	doi:10.5281/zenodo.801765	https://doi.org/10.5281/zenodo.801765	North Point Conception, Santa Barbara, CA
157419	High-throughput imaging	EOS 5D Mark III	Canon	AutoMorph: Automated morphometric post-processing	157419_processing	doi:10.5281/zenodo.801765	Zenodo	doi:10.5281/zenodo.801765	https://doi.org/10.5281/zenodo.801765	National Forest Beach, Cape San Martin, CA
157421	High-throughput imaging	EOS 5D Mark III	Canon	AutoMorph: Automated morphometric post-processing	157421_processing	doi:10.5281/zenodo.801765	Zenodo	doi:10.5281/zenodo.801765	https://doi.org/10.5281/zenodo.801765	National Forest Beach, Cape San Martin, CA
157423	High-throughput imaging	EOS 5D Mark III	Canon	AutoMorph: Automated morphometric post-processing	157423_processing	doi:10.5281/zenodo.801765	Zenodo	doi:10.5281/zenodo.801765	https://doi.org/10.5281/zenodo.801765	National Forest Beach, Cape San Martin, CA
157424	High-throughput imaging	EOS 5D Mark III	Canon	AutoMorph: Automated morphometric post-processing	157424_processing	doi:10.5281/zenodo.801765	Zenodo	doi:10.5281/zenodo.801765	https://doi.org/10.5281/zenodo.801765	National Forest Beach, Cape San Martin, CA
157427	High-throughput imaging	EOS 5D Mark III	Canon	AutoMorph: Automated morphometric post-processing	157427_processing	doi:10.5281/zenodo.801765	Zenodo	doi:10.5281/zenodo.801765	https://doi.org/10.5281/zenodo.801765	Foot of Jolon Road, CA
157429	High-throughput imaging	EOS 5D Mark III	Canon	AutoMorph: Automated morphometric post-processing	157429_processing	doi:10.5281/zenodo.801765	Zenodo	doi:10.5281/zenodo.801765	https://doi.org/10.5281/zenodo.801765	Sunset Cliffs, Osprey Street, San Diego, CA
157460	High-throughput imaging	EOS 5D Mark III	Canon	AutoMorph: Automated morphometric post-processing	157460_processing	doi:10.5281/zenodo.801765	Zenodo	doi:10.5281/zenodo.801765	https://doi.org/10.5281/zenodo.801765	Sunset Cliffs, Granger Street, San Diego, CA
157467	High-throughput imaging	EOS 5D Mark III	Canon	AutoMorph: Automated morphometric post-processing	157467_processing	doi:10.5281/zenodo.801765	Zenodo	doi:10.5281/zenodo.801765	https://doi.org/10.5281/zenodo.801765	Shell Beach, La Jolla, CA
157470	High-throughput imaging	EOS 5D Mark III	Canon	AutoMorph: Automated morphometric post-processing	157470_processing	doi:10.5281/zenodo.801765	Zenodo	doi:10.5281/zenodo.801765	https://doi.org/10.5281/zenodo.801765	Mission Bay Breakwater, San Diego, CA
157490	High-throughput imaging	EOS 5D Mark III	Canon	AutoMorph: Automated morphometric post-processing	157490_processing	doi:10.5281/zenodo.801765	Zenodo	doi:10.5281/zenodo.801765	https://doi.org/10.5281/zenodo.801765	Five miles north of Doheny Beach, CA
157685	High-throughput imaging	EOS 5D Mark III	Canon	AutoMorph: Automated morphometric post-processing	157685_processing	doi:10.5281/zenodo.801765	Zenodo	doi:10.5281/zenodo.801765	https://doi.org/10.5281/zenodo.801765	Half mile south of Mussel Point, CA
157686	High-throughput imaging	EOS 5D Mark III	Canon	AutoMorph: Automated morphometric post-processing	157686_processing	doi:10.5281/zenodo.801765	Zenodo	doi:10.5281/zenodo.801765	https://doi.org/10.5281/zenodo.801765	Half mile south of Mussel Point, CA
157688	High-throughput imaging	EOS 5D Mark III	Canon	AutoMorph: Automated morphometric post-processing	157688_processing	doi:10.5281/zenodo.801765	Zenodo	doi:10.5281/zenodo.801765	https://doi.org/10.5281/zenodo.801765	Bodega Bay, CA
157697	High-throughput imaging	EOS 5D Mark III	Canon	AutoMorph: Automated morphometric post-processing	157697_processing	doi:10.5281/zenodo.801765	Zenodo	doi:10.5281/zenodo.801765	https://doi.org/10.5281/zenodo.801765	Mussel Point, CA
157698	High-throughput imaging	EOS 5D Mark III	Canon	AutoMorph: Automated morphometric post-processing	157698_processing	doi:10.5281/zenodo.801765	Zenodo	doi:10.5281/zenodo.801765	https://doi.org/10.5281/zenodo.801765	Mussel Point, CA
