# Supplementary material for: Twelve thousand recent patellogastropods from a northeastern Pacific latitudinal gradient
Source: Sci Data. 2018 Jan 9;5:170197. doi: 10.1038/sdata.2017.197 (PMC5759373; doi:10.1038/sdata.2017.197)
Supplement: Supplementary Table S1 [file sdata2017197-s2.xlsx]

## Sheet: objects_with_known_localities
AutoMorph object ID	UCMP specimen number	UCMP locality number	locality coordinates known?
UCMP.53000_obj00001	53000	E844	yes
UCMP.53001_obj00001	53001	IP16029	yes
UCMP.53001_obj00002	53001	IP16029	yes
UCMP.53001_obj00003	53001	IP16029	yes
UCMP.53001_obj00004	53001	IP16029	yes
UCMP.53001_obj00005	53001	IP16029	yes
UCMP.53001_obj00006	53001	IP16029	yes
UCMP.53001_obj00007	53001	IP16029	yes
UCMP.53001_obj00008	53001	IP16029	yes
UCMP.53001_obj00009	53001	IP16029	yes
UCMP.53002_obj00001	53052	2910-	yes
UCMP.53002_obj00002	53052	2910-	yes
UCMP.53002_obj00003	53052	2910-	yes
UCMP.53002_obj00004	53052	2910-	yes
UCMP.53003_obj00002	53003	2782-	yes
UCMP.53003_obj00003	53003	2782-	yes
UCMP.53003_obj00004	53003	2782-	yes
UCMP.53003_obj00005	53003	2782-	yes
UCMP.53003_obj00006	53003	2782-	yes
UCMP.53003_obj00007	53003	2782-	yes
UCMP.53003_obj00008	53003	2782-	yes
UCMP.53003_obj00009	53003	2782-	yes
UCMP.53003_obj00010	53003	2782-	yes
UCMP.53003_obj00011	53003	2782-	yes
UCMP.53003_obj00012	53003	2782-	yes
UCMP.53003_obj00013	53003	2782-	yes
UCMP.53003_obj00014	53003	2782-	yes
UCMP.53003_obj00015	53003	2782-	yes
UCMP.53003_obj00016	53003	2782-	yes
UCMP.53003_obj00017	53003	2782-	yes
UCMP.53003_obj00018	53003	2782-	yes
UCMP.53005_obj00001	53005	E3114	yes
UCMP.53005_obj00002	53005	E3114	yes
UCMP.53006_obj00001	53006	E377	yes
UCMP.53006_obj00002	53006	E377	yes
UCMP.53006_obj00003	53006	E377	yes
UCMP.53006_obj00004	53006	E377	yes
UCMP.53007_obj00001	53007	2391-	yes
UCMP.53008_obj00001	53008	2403-	yes
UCMP.53008_obj00002	53008	2403-	yes
UCMP.53008_obj00003	53008	2403-	yes
UCMP.53008_obj00004	53008	2403-	yes
UCMP.53008_obj00005	53008	2403-	yes
UCMP.53008_obj00006	53008	2403-	yes
UCMP.53008_obj00007	53008	2403-	yes
UCMP.53008_obj00008	53008	2403-	yes
UCMP.53008_obj00009	53008	2403-	yes
UCMP.53008_obj00010	53008	2403-	yes
UCMP.53008_obj00011	53008	2403-	yes
UCMP.53008_obj00012	53008	2403-	yes
UCMP.53008_obj00013	53008	2403-	yes
UCMP.53008_obj00014	53008	2403-	yes
UCMP.53008_obj00015	53008	2403-	yes
UCMP.53008_obj00016	53008	2403-	yes
UCMP.53008_obj00017	53008	2403-	yes
UCMP.53008_obj00018	53008	2403-	yes
UCMP.53008_obj00019	53008	2403-	yes
UCMP.53008_obj00020	53008	2403-	yes
UCMP.53008_obj00021	53008	2403-	yes
UCMP.53008_obj00022	53008	2403-	yes
UCMP.53009_obj00001	53009	E4025	yes
UCMP.53009_obj00002	53009	E4025	yes
UCMP.53010_obj00001	53010	E139	yes
UCMP.53010_obj00002	53010	E139	yes
UCMP.53010_obj00003	53010	E139	yes
UCMP.53010_obj00004	53010	E139	yes
UCMP.53010_obj00005	53010	E139	yes
UCMP.53010_obj00006	53010	E139	yes
UCMP.53010_obj00007	53010	E139	yes
UCMP.53011_obj00001	53011	E2992	yes
UCMP.53015_obj00001	53013	E518	yes
UCMP.53015_obj00002	53013	E518	yes
UCMP.53015_obj00003	53013	E518	yes
UCMP.53015_obj00004	53013	E518	yes
UCMP.53015_obj00005	53013	E518	yes
UCMP.53016_obj00001	53016	2786-	yes
UCMP.53016_obj00002	53016	2786-	yes
UCMP.53016_obj00003	53016	2786-	yes
UCMP.53016_obj00004	53016	2786-	yes
UCMP.53016_obj00005	53016	2786-	yes
UCMP.53016_obj00006	53016	2786-	yes
UCMP.53016_obj00007	53016	2786-	yes
UCMP.53016_obj00008	53016	2786-	yes
UCMP.53016_obj00009	53016	2786-	yes
UCMP.53016_obj00010	53016	2786-	yes
UCMP.53016_obj00011	53016	2786-	yes
UCMP.53016_obj00012	53016	2786-	yes
UCMP.53016_obj00013	53016	2786-	yes
UCMP.53016_obj00014	53016	2786-	yes
UCMP.53016_obj00015	53016	2786-	yes
UCMP.53016_obj00016	53016	2786-	yes
UCMP.53016_obj00017	53016	2786-	yes
UCMP.53016_obj00018	53016	2786-	yes
UCMP.53016_obj00019	53016	2786-	yes
UCMP.53016_obj00020	53016	2786-	yes
UCMP.53016_obj00021	53016	2786-	yes
UCMP.53016_obj00022	53016	2786-	yes
UCMP.53016_obj00023	53016	2786-	yes
UCMP.53016_obj00024	53016	2786-	yes
UCMP.53016_obj00025	53016	2786-	yes
UCMP.53016_obj00026	53016	2786-	yes
UCMP.53016_obj00027	53016	2786-	yes
UCMP.53016_obj00028	53016	2786-	yes
UCMP.53016_obj00029	53016	2786-	yes
UCMP.53016_obj00030	53016	2786-	yes
UCMP.53016_obj00031	53016	2786-	yes
UCMP.53016_obj00032	53016	2786-	yes
UCMP.53016_obj00033	53016	2786-	yes
UCMP.53016_obj00034	53016	2786-	yes
UCMP.53016_obj00035	53016	2786-	yes
UCMP.53017_obj00001	53017	E3251	yes
UCMP.53017_obj00002	53017	E3251	yes
UCMP.53017_obj00003	53017	E3251	yes
UCMP.53017_obj00004	53017	E3251	yes
UCMP.53017_obj00005	53017	E3251	yes
UCMP.53017_obj00006	53017	E3251	yes
UCMP.53017_obj00007	53017	E3251	yes
UCMP.53017_obj00008	53017	E3251	yes
UCMP.53017_obj00009	53017	E3251	yes
UCMP.53017_obj00010	53017	E3251	yes
UCMP.53017_obj00011	53017	E3251	yes
UCMP.53017_obj00012	53017	E3251	yes
UCMP.53017_obj00013	53017	E3251	yes
UCMP.53017_obj00014	53017	E3251	yes
UCMP.53017_obj00015	53017	E3251	yes
UCMP.53017_obj00016	53017	E3251	yes
UCMP.53017_obj00017	53017	E3251	yes
UCMP.53017_obj00018	53017	E3251	yes
UCMP.53017_obj00019	53017	E3251	yes
UCMP.53017_obj00020	53017	E3251	yes
UCMP.53018_obj00001	53018	2388-	yes
UCMP.53018_obj00002	53018	2388-	yes
UCMP.53018_obj00003	53018	2388-	yes
UCMP.53019_obj00001	53019	B835	yes
UCMP.53019_obj00002	53019	B835	yes
UCMP.53019_obj00003	53019	B835	yes
UCMP.53019_obj00004	53019	B835	yes
UCMP.53019_obj00005	53019	B835	yes
UCMP.53019_obj00006	53019	B835	yes
UCMP.53019_obj00007	53019	B835	yes
UCMP.53019_obj00008	53019	B835	yes
UCMP.53019_obj00009	53019	B835	yes
UCMP.53019_obj00010	53019	B835	yes
UCMP.53019_obj00011	53019	B835	yes
UCMP.53019_obj00012	53019	B835	yes
UCMP.53019_obj00013	53019	B835	yes
UCMP.53019_obj00014	53019	B835	yes
UCMP.53019_obj00015	53019	B835	yes
UCMP.53019_obj00016	53019	B835	yes
UCMP.53019_obj00017	53019	B835	yes
UCMP.53019_obj00018	53019	B835	yes
UCMP.53019_obj00019	53019	B835	yes
UCMP.53019_obj00020	53019	B835	yes
UCMP.53019_obj00021	53019	B835	yes
UCMP.53019_obj00022	53019	B835	yes
UCMP.53019_obj00023	53019	B835	yes
UCMP.53019_obj00024	53019	B835	yes
UCMP.53019_obj00025	53019	B835	yes
UCMP.53019_obj00026	53019	B835	yes
UCMP.53019_obj00027	53019	B835	yes
UCMP.53019_obj00028	53019	B835	yes
UCMP.53019_obj00029	53019	B835	yes
UCMP.53019_obj00030	53019	B835	yes
UCMP.53019_obj00031	53019	B835	yes
UCMP.53019_obj00032	53019	B835	yes
UCMP.53019_obj00033	53019	B835	yes
UCMP.53019_obj00034	53019	B835	yes
UCMP.53019_obj00035	53019	B835	yes
UCMP.53019_obj00036	53019	B835	yes
UCMP.53019_obj00037	53019	B835	yes
UCMP.53019_obj00038	53019	B835	yes
UCMP.53019_obj00039	53019	B835	yes
UCMP.53019_obj00040	53019	B835	yes
UCMP.53019_obj00041	53019	B835	yes
UCMP.53019_obj00042	53019	B835	yes
UCMP.53019_obj00043	53019	B835	yes
UCMP.53019_obj00044	53019	B835	yes
UCMP.53019_obj00045	53019	B835	yes
UCMP.53020_obj00001	53020	2390-	yes
UCMP.53021_obj00001	53021	2409-	yes
UCMP.53021_obj00002	53021	2409-	yes
UCMP.53021_obj00003	53021	2409-	yes
UCMP.53021_obj00004	53021	2409-	yes
UCMP.53021_obj00005	53021	2409-	yes
UCMP.53022_obj00004	53022	3117-	yes
UCMP.53022_obj00005	53022	3117-	yes
UCMP.53022_obj00006	53022	3117-	yes
UCMP.53022_obj00008	53022	3117-	yes
UCMP.53022_obj00009	53022	3117-	yes
UCMP.53022_obj00010	53022	3117-	yes
UCMP.53022_obj00011	53022	3117-	yes
UCMP.53023_obj00002	53023	E3167	yes
UCMP.53023_obj00003	53023	E3167	yes
UCMP.53023_obj00004	53023	E3167	yes
UCMP.53023_obj00005	53023	E3167	yes
UCMP.53023_obj00006	53023	E3167	yes
UCMP.53023_obj00009	53023	E3167	yes
UCMP.53023_obj00010	53023	E3167	yes
UCMP.53023_obj00011	53023	E3167	yes
UCMP.53024_obj00002	53024	2898-	yes
UCMP.53024_obj00003	53024	2898-	yes
UCMP.53025_obj00001	53025	E679	yes
UCMP.53025_obj00002	53025	E679	yes
UCMP.53025_obj00003	53025	E679	yes
UCMP.53025_obj00004	53025	E679	yes
UCMP.53025_obj00005	53025	E679	yes
UCMP.53025_obj00006	53025	E679	yes
UCMP.53026_obj00001	53026	R1754	yes
UCMP.53026_obj00002	53026	R1754	yes
UCMP.53026_obj00003	53026	R1754	yes
UCMP.53026_obj00004	53026	R1754	yes
UCMP.53026_obj00005	53026	R1754	yes
UCMP.53026_obj00006	53026	R1754	yes
UCMP.53026_obj00007	53026	R1754	yes
UCMP.53026_obj00008	53026	R1754	yes
UCMP.53027_obj00001	53027	2393-	yes
UCMP.53027_obj00003	53027	2393-	yes
UCMP.53028_obj00001	53028	2400-	yes
UCMP.53028_obj00002	53028	2400-	yes
UCMP.53028_obj00003	53028	2400-	yes
UCMP.53029_obj00001	53029	B829	yes
UCMP.53029_obj00002	53029	B829	yes
UCMP.53029_obj00003	53029	B829	yes
UCMP.53029_obj00004	53029	B829	yes
UCMP.53029_obj00005	53029	B829	yes
UCMP.53029_obj00006	53029	B829	yes
UCMP.53029_obj00007	53029	B829	yes
UCMP.53029_obj00008	53029	B829	yes
UCMP.53029_obj00009	53029	B829	yes
UCMP.53029_obj00010	53029	B829	yes
UCMP.53029_obj00011	53029	B829	yes
UCMP.53029_obj00012	53029	B829	yes
UCMP.53029_obj00013	53029	B829	yes
UCMP.53029_obj00014	53029	B829	yes
UCMP.53029_obj00015	53029	B829	yes
UCMP.53029_obj00016	53029	B829	yes
UCMP.53030_obj00001	53030	E4950	yes
UCMP.53030_obj00002	53030	E4950	yes
UCMP.53031_obj00001	53031	E511	yes
UCMP.53031_obj00002	53031	E511	yes
UCMP.53031_obj00003	53031	E511	yes
UCMP.53031_obj00004	53031	E511	yes
UCMP.53031_obj00005	53031	E511	yes
UCMP.53031_obj00006	53031	E511	yes
UCMP.53034_obj00001	53034	B829	yes
UCMP.53034_obj00002	53034	B829	yes
UCMP.53034_obj00003	53034	B829	yes
UCMP.53036_obj00001	53036	E1964	yes
UCMP.53036_obj00002	53036	E1964	yes
UCMP.53036_obj00003	53036	E1964	yes
UCMP.53036_obj00004	53036	E1964	yes
UCMP.53036_obj00005	53036	E1964	yes
UCMP.53038_obj00001	53038	B829	yes
UCMP.53038_obj00002	53038	B829	yes
UCMP.53038_obj00003	53038	B829	yes
UCMP.53038_obj00004	53038	B829	yes
UCMP.53039_obj00001	53039	2408-	yes
UCMP.53039_obj00002	53039	2408-	yes
UCMP.53039_obj00003	53039	2408-	yes
UCMP.53039_obj00004	53039	2408-	yes
UCMP.53039_obj00005	53039	2408-	yes
UCMP.53039_obj00006	53039	2408-	yes
UCMP.53039_obj00007	53039	2408-	yes
UCMP.53039_obj00008	53039	2408-	yes
UCMP.53039_obj00009	53039	2408-	yes
UCMP.53040_obj00001	53040	2411-	yes
UCMP.53040_obj00002	53040	2411-	yes
UCMP.53041_obj00003	53041	2403-	yes
UCMP.53041_obj00004	53041	2403-	yes
UCMP.53042_obj00001	53042	R1688	yes
UCMP.53043_obj00001	53043	2392-	yes
UCMP.53043_obj00002	53043	2392-	yes
UCMP.53043_obj00003	53043	2392-	yes
UCMP.53043_obj00004	53043	2392-	yes
UCMP.53043_obj00005	53043	2392-	yes
UCMP.53043_obj00006	53043	2392-	yes
UCMP.53043_obj00007	53043	2392-	yes
UCMP.53043_obj00008	53043	2392-	yes
UCMP.53043_obj00009	53043	2392-	yes
UCMP.53043_obj00010	53043	2392-	yes
UCMP.53043_obj00011	53043	2392-	yes
UCMP.53043_obj00012	53043	2392-	yes
UCMP.53043_obj00013	53043	2392-	yes
UCMP.53043_obj00014	53043	2392-	yes
UCMP.53043_obj00015	53043	2392-	yes
UCMP.53043_obj00016	53043	2392-	yes
UCMP.53043_obj00017	53043	2392-	yes
UCMP.53043_obj00018	53043	2392-	yes
UCMP.53043_obj00019	53043	2392-	yes
UCMP.53043_obj00020	53043	2392-	yes
UCMP.53043_obj00021	53043	2392-	yes
UCMP.53043_obj00022	53043	2392-	yes
UCMP.53043_obj00023	53043	2392-	yes
UCMP.53043_obj00024	53043	2392-	yes
UCMP.53043_obj00025	53043	2392-	yes
UCMP.53043_obj00026	53043	2392-	yes
UCMP.53043_obj00027	53043	2392-	yes
UCMP.53043_obj00028	53043	2392-	yes
UCMP.53043_obj00029	53043	2392-	yes
UCMP.53043_obj00030	53043	2392-	yes
UCMP.53043_obj00031	53043	2392-	yes
UCMP.53043_obj00032	53043	2392-	yes
UCMP.53044_obj00001	53044	E6873	yes
UCMP.53045_obj00001	53045	2388-	yes
UCMP.53045_obj00002	53045	2388-	yes
UCMP.53045_obj00003	53045	2388-	yes
UCMP.53045_obj00004	53045	2388-	yes
UCMP.53045_obj00005	53045	2388-	yes
UCMP.53045_obj00006	53045	2388-	yes
UCMP.53045_obj00007	53045	2388-	yes
UCMP.53045_obj00008	53045	2388-	yes
UCMP.53045_obj00009	53045	2388-	yes
UCMP.53045_obj00010	53045	2388-	yes
UCMP.53045_obj00011	53045	2388-	yes
UCMP.53045_obj00012	53045	2388-	yes
UCMP.53045_obj00013	53045	2388-	yes
UCMP.53045_obj00014	53045	2388-	yes
UCMP.53045_obj00015	53045	2388-	yes
UCMP.53045_obj00016	53045	2388-	yes
UCMP.53045_obj00017	53045	2388-	yes
UCMP.53045_obj00018	53045	2388-	yes
UCMP.53045_obj00019	53045	2388-	yes
UCMP.53045_obj00020	53045	2388-	yes
UCMP.53045_obj00021	53045	2388-	yes
UCMP.53045_obj00022	53045	2388-	yes
UCMP.53045_obj00023	53045	2388-	yes
UCMP.53045_obj00024	53045	2388-	yes
UCMP.53045_obj00025	53045	2388-	yes
UCMP.53045_obj00026	53045	2388-	yes
UCMP.53045_obj00027	53045	2388-	yes
UCMP.53045_obj00028	53045	2388-	yes
UCMP.53045_obj00029	53045	2388-	yes
UCMP.53045_obj00030	53045	2388-	yes
UCMP.53045_obj00031	53045	2388-	yes
UCMP.53045_obj00032	53045	2388-	yes
UCMP.53045_obj00033	53045	2388-	yes
UCMP.53045_obj00034	53045	2388-	yes
UCMP.53045_obj00035	53045	2388-	yes
UCMP.53045_obj00036	53045	2388-	yes
UCMP.53045_obj00037	53045	2388-	yes
UCMP.53045_obj00038	53045	2388-	yes
UCMP.53045_obj00039	53045	2388-	yes
UCMP.53045_obj00040	53045	2388-	yes
UCMP.53045_obj00041	53045	2388-	yes
UCMP.53045_obj00042	53045	2388-	yes
UCMP.53045_obj00043	53045	2388-	yes
UCMP.53045_obj00044	53045	2388-	yes
UCMP.53045_obj00045	53045	2388-	yes
UCMP.53045_obj00046	53045	2388-	yes
UCMP.53045_obj00047	53045	2388-	yes
UCMP.53045_obj00048	53045	2388-	yes
UCMP.53045_obj00049	53045	2388-	yes
UCMP.53045_obj00050	53045	2388-	yes
UCMP.53045_obj00051	53045	2388-	yes
UCMP.53045_obj00052	53045	2388-	yes
UCMP.53045_obj00053	53045	2388-	yes
UCMP.53045_obj00054	53045	2388-	yes
UCMP.53045_obj00055	53045	2388-	yes
UCMP.53045_obj00056	53045	2388-	yes
UCMP.53045_obj00057	53045	2388-	yes
UCMP.53045_obj00058	53045	2388-	yes
UCMP.53045_obj00059	53045	2388-	yes
UCMP.53045_obj00060	53045	2388-	yes
UCMP.53045_obj00061	53045	2388-	yes
UCMP.53045_obj00062	53045	2388-	yes
UCMP.53045_obj00063	53045	2388-	yes
UCMP.53045_obj00064	53045	2388-	yes
UCMP.53045_obj00065	53045	2388-	yes
UCMP.53045_obj00066	53045	2388-	yes
UCMP.53045_obj00067	53045	2388-	yes
UCMP.53045_obj00068	53045	2388-	yes
UCMP.53045_obj00069	53045	2388-	yes
UCMP.53045_obj00070	53045	2388-	yes
UCMP.53045_obj00071	53045	2388-	yes
UCMP.53045_obj00072	53045	2388-	yes
UCMP.53045_obj00073	53045	2388-	yes
UCMP.53045_obj00074	53045	2388-	yes
UCMP.53045_obj00075	53045	2388-	yes
UCMP.53045_obj00076	53045	2388-	yes
UCMP.53045_obj00077	53045	2388-	yes
UCMP.53045_obj00078	53045	2388-	yes
UCMP.53045_obj00079	53045	2388-	yes
UCMP.53045_obj00080	53045	2388-	yes
UCMP.53045_obj00081	53045	2388-	yes
UCMP.53045_obj00082	53045	2388-	yes
UCMP.53045_obj00083	53045	2388-	yes
UCMP.53045_obj00084	53045	2388-	yes
UCMP.53045_obj00085	53045	2388-	yes
UCMP.53045_obj00086	53045	2388-	yes
UCMP.53045_obj00087	53045	2388-	yes
UCMP.53045_obj00088	53045	2388-	yes
UCMP.53045_obj00089	53045	2388-	yes
UCMP.53046_obj00001	53046	2392-	yes
UCMP.53046_obj00002	53046	2392-	yes
UCMP.53046_obj00003	53046	2392-	yes
UCMP.53046_obj00004	53046	2392-	yes
UCMP.53046_obj00005	53046	2392-	yes
UCMP.53046_obj00006	53046	2392-	yes
UCMP.53046_obj00007	53046	2392-	yes
UCMP.53046_obj00008	53046	2392-	yes
UCMP.53046_obj00009	53046	2392-	yes
UCMP.53046_obj00010	53046	2392-	yes
UCMP.53046_obj00011	53046	2392-	yes
UCMP.53046_obj00012	53046	2392-	yes
UCMP.53046_obj00013	53046	2392-	yes
UCMP.53046_obj00014	53046	2392-	yes
UCMP.53046_obj00015	53046	2392-	yes
UCMP.53046_obj00016	53046	2392-	yes
UCMP.53046_obj00017	53046	2392-	yes
UCMP.53046_obj00018	53046	2392-	yes
UCMP.53046_obj00019	53046	2392-	yes
UCMP.53046_obj00020	53046	2392-	yes
UCMP.53046_obj00021	53046	2392-	yes
UCMP.53046_obj00022	53046	2392-	yes
UCMP.53046_obj00023	53046	2392-	yes
UCMP.53046_obj00024	53046	2392-	yes
UCMP.53046_obj00025	53046	2392-	yes
UCMP.53046_obj00026	53046	2392-	yes
UCMP.53046_obj00027	53046	2392-	yes
UCMP.53046_obj00028	53046	2392-	yes
UCMP.53046_obj00029	53046	2392-	yes
UCMP.53046_obj00030	53046	2392-	yes
UCMP.53046_obj00031	53046	2392-	yes
UCMP.53046_obj00032	53046	2392-	yes
UCMP.53046_obj00033	53046	2392-	yes
UCMP.53046_obj00034	53046	2392-	yes
UCMP.53046_obj00035	53046	2392-	yes
UCMP.53046_obj00036	53046	2392-	yes
UCMP.53046_obj00037	53046	2392-	yes
UCMP.53046_obj00038	53046	2392-	yes
UCMP.53046_obj00039	53046	2392-	yes
UCMP.53046_obj00040	53046	2392-	yes
UCMP.53046_obj00041	53046	2392-	yes
UCMP.53046_obj00042	53046	2392-	yes
UCMP.53046_obj00043	53046	2392-	yes
UCMP.53046_obj00044	53046	2392-	yes
UCMP.53046_obj00045	53046	2392-	yes
UCMP.53046_obj00046	53046	2392-	yes
UCMP.53046_obj00047	53046	2392-	yes
UCMP.53046_obj00048	53046	2392-	yes
UCMP.53046_obj00049	53046	2392-	yes
UCMP.53046_obj00050	53046	2392-	yes
UCMP.53046_obj00051	53046	2392-	yes
UCMP.53046_obj00052	53046	2392-	yes
UCMP.53046_obj00053	53046	2392-	yes
UCMP.53046_obj00054	53046	2392-	yes
UCMP.53046_obj00055	53046	2392-	yes
UCMP.53046_obj00056	53046	2392-	yes
UCMP.53046_obj00057	53046	2392-	yes
UCMP.53046_obj00058	53046	2392-	yes
UCMP.53046_obj00059	53046	2392-	yes
UCMP.53046_obj00060	53046	2392-	yes
UCMP.53046_obj00061	53046	2392-	yes
UCMP.53046_obj00062	53046	2392-	yes
UCMP.53046_obj00063	53046	2392-	yes
UCMP.53046_obj00064	53046	2392-	yes
UCMP.53046_obj00065	53046	2392-	yes
UCMP.53046_obj00066	53046	2392-	yes
UCMP.53046_obj00067	53046	2392-	yes
UCMP.53046_obj00068	53046	2392-	yes
UCMP.53046_obj00069	53046	2392-	yes
UCMP.53046_obj00070	53046	2392-	yes
UCMP.53046_obj00071	53046	2392-	yes
UCMP.53046_obj00072	53046	2392-	yes
UCMP.53046_obj00073	53046	2392-	yes
UCMP.53046_obj00074	53046	2392-	yes
UCMP.53046_obj00075	53046	2392-	yes
UCMP.53046_obj00076	53046	2392-	yes
UCMP.53046_obj00077	53046	2392-	yes
UCMP.53046_obj00078	53046	2392-	yes
UCMP.53046_obj00079	53046	2392-	yes
UCMP.53046_obj00080	53046	2392-	yes
UCMP.53046_obj00081	53046	2392-	yes
UCMP.53046_obj00082	53046	2392-	yes
UCMP.53046_obj00083	53046	2392-	yes
UCMP.53046_obj00084	53046	2392-	yes
UCMP.53046_obj00085	53046	2392-	yes
UCMP.53046_obj00086	53046	2392-	yes
UCMP.53046_obj00087	53046	2392-	yes
UCMP.53046_obj00088	53046	2392-	yes
UCMP.53046_obj00089	53046	2392-	yes
UCMP.53046_obj00090	53046	2392-	yes
UCMP.53046_obj00091	53046	2392-	yes
UCMP.53046_obj00092	53046	2392-	yes
UCMP.53046_obj00093	53046	2392-	yes
UCMP.53046_obj00094	53046	2392-	yes
UCMP.53046_obj00095	53046	2392-	yes
UCMP.53046_obj00096	53046	2392-	yes
UCMP.53046_obj00097	53046	2392-	yes
UCMP.53046_obj00098	53046	2392-	yes
UCMP.53046_obj00099	53046	2392-	yes
UCMP.53046_obj00100	53046	2392-	yes
UCMP.53046_obj00101	53046	2392-	yes
UCMP.53046_obj00102	53046	2392-	yes
UCMP.53046_obj00103	53046	2392-	yes
UCMP.53046_obj00104	53046	2392-	yes
UCMP.53046_obj00105	53046	2392-	yes
UCMP.53046_obj00106	53046	2392-	yes
UCMP.53046_obj00107	53046	2392-	yes
UCMP.53046_obj00108	53046	2392-	yes
UCMP.53046_obj00109	53046	2392-	yes
UCMP.53046_obj00110	53046	2392-	yes
UCMP.53046_obj00111	53046	2392-	yes
UCMP.53046_obj00112	53046	2392-	yes
UCMP.53046_obj00113	53046	2392-	yes
UCMP.53046_obj00114	53046	2392-	yes
UCMP.53046_obj00115	53046	2392-	yes
UCMP.53046_obj00116	53046	2392-	yes
UCMP.53046_obj00117	53046	2392-	yes
UCMP.53046_obj00118	53046	2392-	yes
UCMP.53046_obj00119	53046	2392-	yes
UCMP.53046_obj00120	53046	2392-	yes
UCMP.53046_obj00121	53046	2392-	yes
UCMP.53048_obj00001	53048	2773-	yes
UCMP.53048_obj00002	53048	2773-	yes
UCMP.53048_obj00003	53048	2773-	yes
UCMP.53048_obj00004	53048	2773-	yes
UCMP.53048_obj00005	53048	2773-	yes
UCMP.53048_obj00006	53048	2773-	yes
UCMP.53048_obj00007	53048	2773-	yes
UCMP.53048_obj00008	53048	2773-	yes
UCMP.53048_obj00009	53048	2773-	yes
UCMP.53048_obj00010	53048	2773-	yes
UCMP.53048_obj00011	53048	2773-	yes
UCMP.53048_obj00012	53048	2773-	yes
UCMP.53048_obj00013	53048	2773-	yes
UCMP.53048_obj00014	53048	2773-	yes
UCMP.53048_obj00015	53048	2773-	yes
UCMP.53048_obj00016	53048	2773-	yes
UCMP.53048_obj00017	53048	2773-	yes
UCMP.53048_obj00018	53048	2773-	yes
UCMP.53048_obj00019	53048	2773-	yes
UCMP.53048_obj00020	53048	2773-	yes
UCMP.53048_obj00021	53048	2773-	yes
UCMP.53048_obj00022	53048	2773-	yes
UCMP.53048_obj00023	53048	2773-	yes
UCMP.53048_obj00024	53048	2773-	yes
UCMP.53048_obj00025	53048	2773-	yes
UCMP.53048_obj00026	53048	2773-	yes
UCMP.53048_obj00027	53048	2773-	yes
UCMP.53048_obj00028	53048	2773-	yes
UCMP.53048_obj00029	53048	2773-	yes
UCMP.53048_obj00030	53048	2773-	yes
UCMP.53048_obj00031	53048	2773-	yes
UCMP.53048_obj00032	53048	2773-	yes
UCMP.53048_obj00033	53048	2773-	yes
UCMP.53048_obj00034	53048	2773-	yes
UCMP.53048_obj00035	53048	2773-	yes
UCMP.53048_obj00036	53048	2773-	yes
UCMP.53048_obj00037	53048	2773-	yes
UCMP.53048_obj00038	53048	2773-	yes
UCMP.53048_obj00039	53048	2773-	yes
UCMP.53048_obj00040	53048	2773-	yes
UCMP.53048_obj00041	53048	2773-	yes
UCMP.53048_obj00042	53048	2773-	yes
UCMP.53048_obj00043	53048	2773-	yes
UCMP.53048_obj00044	53048	2773-	yes
UCMP.53048_obj00045	53048	2773-	yes
UCMP.53048_obj00046	53048	2773-	yes
UCMP.53048_obj00047	53048	2773-	yes
UCMP.53049_obj00001	53049	E481	yes
UCMP.53049_obj00002	53049	E481	yes
UCMP.53049_obj00003	53049	E481	yes
UCMP.53049_obj00004	53049	E481	yes
UCMP.53049_obj00005	53049	E481	yes
UCMP.53049_obj00006	53049	E481	yes
UCMP.53049_obj00007	53049	E481	yes
UCMP.53049_obj00008	53049	E481	yes
UCMP.53049_obj00009	53049	E481	yes
UCMP.53049_obj00010	53049	E481	yes
UCMP.53049_obj00011	53049	E481	yes
UCMP.53049_obj00012	53049	E481	yes
UCMP.53049_obj00013	53049	E481	yes
UCMP.53049_obj00014	53049	E481	yes
UCMP.53049_obj00015	53049	E481	yes
UCMP.53049_obj00016	53049	E481	yes
UCMP.53049_obj00017	53049	E481	yes
UCMP.53049_obj00018	53049	E481	yes
UCMP.53049_obj00019	53049	E481	yes
UCMP.53049_obj00020	53049	E481	yes
UCMP.53049_obj00021	53049	E481	yes
UCMP.53049_obj00022	53049	E481	yes
UCMP.53049_obj00023	53049	E481	yes
UCMP.53049_obj00024	53049	E481	yes
UCMP.53049_obj00025	53049	E481	yes
UCMP.53049_obj00026	53049	E481	yes
UCMP.53049_obj00027	53049	E481	yes
UCMP.53049_obj00028	53049	E481	yes
UCMP.53049_obj00029	53049	E481	yes
UCMP.53049_obj00030	53049	E481	yes
UCMP.53049_obj00031	53049	E481	yes
UCMP.53049_obj00032	53049	E481	yes
UCMP.53049_obj00033	53049	E481	yes
UCMP.53049_obj00034	53049	E481	yes
UCMP.53049_obj00035	53049	E481	yes
UCMP.53049_obj00036	53049	E481	yes
UCMP.53050_obj00001	53050	D1915	yes
UCMP.53050_obj00002	53050	D1915	yes
UCMP.53050_obj00003	53050	D1915	yes
UCMP.53050_obj00004	53050	D1915	yes
UCMP.53050_obj00005	53050	D1915	yes
UCMP.53051_obj00001	53051	E3748	yes
UCMP.53051_obj00002	53051	E3748	yes
UCMP.53051_obj00003	53051	E3748	yes
UCMP.53051_obj00004	53051	E3748	yes
UCMP.53051_obj00005	53051	E3748	yes
UCMP.53051_obj00006	53051	E3748	yes
UCMP.53051_obj00007	53051	E3748	yes
UCMP.53053_obj00001	53053	A3991	yes
UCMP.53053_obj00002	53053	A3991	yes
UCMP.53053_obj00003	53053	A3991	yes
UCMP.53053_obj00005	53053	A3991	yes
UCMP.53053_obj00006	53053	A3991	yes
UCMP.53053_obj00007	53053	A3991	yes
UCMP.53053_obj00008	53053	A3991	yes
UCMP.53054_obj00001	53054	2778-	yes
UCMP.53056_obj00001	53056	E6870	yes
UCMP.53057_obj00001	53057	R1688	yes
UCMP.53057_obj00002	53057	R1688	yes
UCMP.53057_obj00003	53057	R1688	yes
UCMP.53057_obj00004	53057	R1688	yes
UCMP.53057_obj00005	53057	R1688	yes
UCMP.53057_obj00006	53057	R1688	yes
UCMP.53057_obj00007	53057	R1688	yes
UCMP.53057_obj00008	53057	R1688	yes
UCMP.53057_obj00009	53057	R1688	yes
UCMP.53057_obj00010	53057	R1688	yes
UCMP.53057_obj00011	53057	R1688	yes
UCMP.53057_obj00012	53057	R1688	yes
UCMP.53057_obj00013	53057	R1688	yes
UCMP.53057_obj00014	53057	R1688	yes
UCMP.53057_obj00015	53057	R1688	yes
UCMP.53057_obj00016	53057	R1688	yes
UCMP.53057_obj00017	53057	R1688	yes
UCMP.53057_obj00018	53057	R1688	yes
UCMP.53057_obj00019	53057	R1688	yes
UCMP.53057_obj00020	53057	R1688	yes
UCMP.53057_obj00021	53057	R1688	yes
UCMP.53057_obj00022	53057	R1688	yes
UCMP.53057_obj00023	53057	R1688	yes
UCMP.53057_obj00024	53057	R1688	yes
UCMP.53057_obj00025	53057	R1688	yes
UCMP.53057_obj00026	53057	R1688	yes
UCMP.53057_obj00027	53057	R1688	yes
UCMP.53057_obj00028	53057	R1688	yes
UCMP.53057_obj00029	53057	R1688	yes
UCMP.53057_obj00030	53057	R1688	yes
UCMP.53057_obj00031	53057	R1688	yes
UCMP.53057_obj00032	53057	R1688	yes
UCMP.53057_obj00033	53057	R1688	yes
UCMP.53057_obj00034	53057	R1688	yes
UCMP.53057_obj00035	53057	R1688	yes
UCMP.53057_obj00036	53057	R1688	yes
UCMP.53057_obj00037	53057	R1688	yes
UCMP.53057_obj00038	53057	R1688	yes
UCMP.53057_obj00039	53057	R1688	yes
UCMP.53057_obj00040	53057	R1688	yes
UCMP.53057_obj00041	53057	R1688	yes
UCMP.53057_obj00042	53057	R1688	yes
UCMP.53057_obj00043	53057	R1688	yes
UCMP.53057_obj00044	53057	R1688	yes
UCMP.53057_obj00045	53057	R1688	yes
UCMP.53057_obj00046	53057	R1688	yes
UCMP.53057_obj00047	53057	R1688	yes
UCMP.53057_obj00048	53057	R1688	yes
UCMP.53057_obj00049	53057	R1688	yes
UCMP.53057_obj00050	53057	R1688	yes
UCMP.53057_obj00051	53057	R1688	yes
UCMP.53057_obj00052	53057	R1688	yes
UCMP.53057_obj00053	53057	R1688	yes
UCMP.53057_obj00054	53057	R1688	yes
UCMP.53057_obj00055	53057	R1688	yes
UCMP.53057_obj00056	53057	R1688	yes
UCMP.53057_obj00057	53057	R1688	yes
UCMP.53057_obj00058	53057	R1688	yes
UCMP.53057_obj00059	53057	R1688	yes
UCMP.53057_obj00060	53057	R1688	yes
UCMP.53057_obj00061	53057	R1688	yes
UCMP.53057_obj00063	53057	R1688	yes
UCMP.53057_obj00064	53057	R1688	yes
UCMP.53057_obj00065	53057	R1688	yes
UCMP.53057_obj00066	53057	R1688	yes
UCMP.53057_obj00067	53057	R1688	yes
UCMP.53057_obj00068	53057	R1688	yes
UCMP.53057_obj00069	53057	R1688	yes
UCMP.53057_obj00070	53057	R1688	yes
UCMP.53057_obj00071	53057	R1688	yes
UCMP.53057_obj00072	53057	R1688	yes
UCMP.53057_obj00073	53057	R1688	yes
UCMP.53057_obj00074	53057	R1688	yes
UCMP.53057_obj00075	53057	R1688	yes
UCMP.53057_obj00076	53057	R1688	yes
UCMP.53057_obj00077	53057	R1688	yes
UCMP.53057_obj00078	53057	R1688	yes
UCMP.53057_obj00079	53057	R1688	yes
UCMP.53057_obj00080	53057	R1688	yes
UCMP.53057_obj00081	53057	R1688	yes
UCMP.53057_obj00082	53057	R1688	yes
UCMP.53057_obj00083	53057	R1688	yes
UCMP.53057_obj00084	53057	R1688	yes
UCMP.53057_obj00086	53057	R1688	yes
UCMP.53057_obj00087	53057	R1688	yes
UCMP.53057_obj00088	53057	R1688	yes
UCMP.53057_obj00089	53057	R1688	yes
UCMP.53057_obj00090	53057	R1688	yes
UCMP.53057_obj00091	53057	R1688	yes
UCMP.53057_obj00092	53057	R1688	yes
UCMP.53057_obj00093	53057	R1688	yes
UCMP.53057_obj00094	53057	R1688	yes
UCMP.53057_obj00095	53057	R1688	yes
UCMP.53057_obj00096	53057	R1688	yes
UCMP.53057_obj00097	53057	R1688	yes
UCMP.53057_obj00098	53057	R1688	yes
UCMP.53057_obj00099	53057	R1688	yes
UCMP.53057_obj00100	53057	R1688	yes
UCMP.53057_obj00101	53057	R1688	yes
UCMP.53057_obj00102	53057	R1688	yes
UCMP.53058_obj00001	53058	2392-	yes
UCMP.53058_obj00002	53058	2392-	yes
UCMP.53058_obj00003	53058	2392-	yes
UCMP.53058_obj00004	53058	2392-	yes
UCMP.53058_obj00005	53058	2392-	yes
UCMP.53058_obj00006	53058	2392-	yes
UCMP.53058_obj00007	53058	2392-	yes
UCMP.53058_obj00008	53058	2392-	yes
UCMP.53058_obj00009	53058	2392-	yes
UCMP.53058_obj00010	53058	2392-	yes
UCMP.53058_obj00011	53058	2392-	yes
UCMP.53058_obj00012	53058	2392-	yes
UCMP.53058_obj00013	53058	2392-	yes
UCMP.53058_obj00014	53058	2392-	yes
UCMP.53058_obj00015	53058	2392-	yes
UCMP.53058_obj00016	53058	2392-	yes
UCMP.53058_obj00017	53058	2392-	yes
UCMP.53058_obj00018	53058	2392-	yes
UCMP.53058_obj00019	53058	2392-	yes
UCMP.53058_obj00020	53058	2392-	yes
UCMP.53058_obj00021	53058	2392-	yes
UCMP.53058_obj00022	53058	2392-	yes
UCMP.53058_obj00023	53058	2392-	yes
UCMP.53058_obj00024	53058	2392-	yes
UCMP.53058_obj00025	53058	2392-	yes
UCMP.53058_obj00026	53058	2392-	yes
UCMP.53058_obj00027	53058	2392-	yes
UCMP.53058_obj00028	53058	2392-	yes
UCMP.53058_obj00029	53058	2392-	yes
UCMP.53058_obj00030	53058	2392-	yes
UCMP.53058_obj00031	53058	2392-	yes
UCMP.53058_obj00032	53058	2392-	yes
UCMP.53058_obj00033	53058	2392-	yes
UCMP.53058_obj00034	53058	2392-	yes
UCMP.53058_obj00035	53058	2392-	yes
UCMP.53058_obj00036	53058	2392-	yes
UCMP.53058_obj00037	53058	2392-	yes
UCMP.53058_obj00038	53058	2392-	yes
UCMP.53058_obj00039	53058	2392-	yes
UCMP.53058_obj00040	53058	2392-	yes
UCMP.53058_obj00041	53058	2392-	yes
UCMP.53058_obj00043	53058	2392-	yes
UCMP.53058_obj00044	53058	2392-	yes
UCMP.53058_obj00045	53058	2392-	yes
UCMP.53058_obj00046	53058	2392-	yes
UCMP.53058_obj00047	53058	2392-	yes
UCMP.53058_obj00048	53058	2392-	yes
UCMP.53058_obj00049	53058	2392-	yes
UCMP.53058_obj00050	53058	2392-	yes
UCMP.53058_obj00051	53058	2392-	yes
UCMP.53058_obj00052	53058	2392-	yes
UCMP.53058_obj00053	53058	2392-	yes
UCMP.53058_obj00054	53058	2392-	yes
UCMP.53058_obj00055	53058	2392-	yes
UCMP.53058_obj00056	53058	2392-	yes
UCMP.53058_obj00057	53058	2392-	yes
UCMP.53058_obj00058	53058	2392-	yes
UCMP.53058_obj00059	53058	2392-	yes
UCMP.53058_obj00060	53058	2392-	yes
UCMP.53058_obj00061	53058	2392-	yes
UCMP.53058_obj00062	53058	2392-	yes
UCMP.53058_obj00063	53058	2392-	yes
UCMP.53058_obj00064	53058	2392-	yes
UCMP.53058_obj00065	53058	2392-	yes
UCMP.53058_obj00066	53058	2392-	yes
UCMP.53058_obj00067	53058	2392-	yes
UCMP.53058_obj00068	53058	2392-	yes
UCMP.53058_obj00069	53058	2392-	yes
UCMP.53058_obj00070	53058	2392-	yes
UCMP.53058_obj00071	53058	2392-	yes
UCMP.53058_obj00072	53058	2392-	yes
UCMP.53058_obj00073	53058	2392-	yes
UCMP.53058_obj00074	53058	2392-	yes
UCMP.53058_obj00075	53058	2392-	yes
UCMP.53058_obj00076	53058	2392-	yes
UCMP.53058_obj00077	53058	2392-	yes
UCMP.53058_obj00079	53058	2392-	yes
UCMP.53059_obj00001	53059	IP14596	yes
UCMP.53060_obj00001	53060	IP14592	yes
UCMP.53060_obj00002	53060	IP14592	yes
UCMP.53060_obj00003	53060	IP14592	yes
UCMP.53060_obj00004	53060	IP14592	yes
UCMP.53060_obj00005	53060	IP14592	yes
UCMP.53060_obj00006	53060	IP14592	yes
UCMP.53060_obj00007	53060	IP14592	yes
UCMP.53061_obj00001	53061	IP14597	yes
UCMP.53062_obj00001	53062	E3749	yes
UCMP.53062_obj00002	53062	E3749	yes
UCMP.53062_obj00003	53062	E3749	yes
UCMP.53062_obj00004	53062	E3749	yes
UCMP.53062_obj00005	53062	E3749	yes
UCMP.53062_obj00007	53062	E3749	yes
UCMP.53062_obj00008	53062	E3749	yes
UCMP.53062_obj00009	53062	E3749	yes
UCMP.53062_obj00010	53062	E3749	yes
UCMP.53062_obj00011	53062	E3749	yes
UCMP.53062_obj00012	53062	E3749	yes
UCMP.53062_obj00013	53062	E3749	yes
UCMP.53062_obj00014	53062	E3749	yes
UCMP.53062_obj00015	53062	E3749	yes
UCMP.53062_obj00016	53062	E3749	yes
UCMP.53062_obj00017	53062	E3749	yes
UCMP.53062_obj00018	53062	E3749	yes
UCMP.53062_obj00019	53062	E3749	yes
UCMP.53062_obj00020	53062	E3749	yes
UCMP.53062_obj00021	53062	E3749	yes
UCMP.53062_obj00022	53062	E3749	yes
UCMP.53062_obj00023	53062	E3749	yes
UCMP.53063_obj00001	53063	D8930	yes
UCMP.53064_obj00001	53064	D8930	yes
UCMP.53064_obj00002	53064	D8930	yes
UCMP.53064_obj00003	53064	D8930	yes
UCMP.53065_obj00001	53065	D8930	yes
UCMP.53065_obj00002	53065	D8930	yes
UCMP.53065_obj00003	53065	D8930	yes
UCMP.53065_obj00004	53065	D8930	yes
UCMP.53066_obj00001	53066	D8930	yes
UCMP.53066_obj00002	53066	D8930	yes
UCMP.53066_obj00003	53066	D8930	yes
UCMP.53066_obj00004	53066	D8930	yes
UCMP.53066_obj00005	53066	D8930	yes
UCMP.53066_obj00006	53066	D8930	yes
UCMP.53066_obj00007	53066	D8930	yes
UCMP.53067_obj00001	53067	IP14364	yes
UCMP.53068_obj00001	53068	R516	yes
UCMP.53068_obj00002	53068	R516	yes
UCMP.53068_obj00003	53068	R516	yes
UCMP.53068_obj00004	53068	R516	yes
UCMP.53069_obj00001	53069	D8919	yes
UCMP.53069_obj00002	53069	D8919	yes
UCMP.53069_obj00003	53069	D8919	yes
UCMP.53070_obj00001	53070	E6872	yes
UCMP.53070_obj00002	53070	E6872	yes
UCMP.53070_obj00003	53070	E6872	yes
UCMP.53070_obj00004	53070	E6872	yes
UCMP.53070_obj00005	53070	E6872	yes
UCMP.53070_obj00006	53070	E6872	yes
UCMP.53070_obj00007	53070	E6872	yes
UCMP.53071_obj00001	53071	D8919	yes
UCMP.53071_obj00002	53071	D8919	yes
UCMP.53072_obj00001	53072	D8919	yes
UCMP.53072_obj00002	53072	D8919	yes
UCMP.53073_obj00001	53073	D8919	yes
UCMP.53073_obj00002	53073	D8919	yes
UCMP.53073_obj00003	53073	D8919	yes
UCMP.53073_obj00004	53073	D8919	yes
UCMP.53073_obj00005	53073	D8919	yes
UCMP.53074_obj00001	53074	E696	yes
UCMP.53074_obj00002	53074	E696	yes
UCMP.53075_obj00001	53075	E527	yes
UCMP.53075_obj00002	53075	E527	yes
UCMP.53075_obj00003	53075	E527	yes
UCMP.53075_obj00004	53075	E527	yes
UCMP.53075_obj00005	53075	E527	yes
UCMP.53075_obj00006	53075	E527	yes
UCMP.53075_obj00007	53075	E527	yes
UCMP.53075_obj00008	53075	E527	yes
UCMP.53075_obj00009	53075	E527	yes
UCMP.53075_obj00010	53075	E527	yes
UCMP.53077_obj00001	53077	E998	yes
UCMP.53077_obj00002	53077	E998	yes
UCMP.53077_obj00003	53077	E998	yes
UCMP.53078_obj00001	53078	E1402	yes
UCMP.53078_obj00002	53078	E1402	yes
UCMP.53078_obj00003	53078	E1402	yes
UCMP.53078_obj00004	53078	E1402	yes
UCMP.53078_obj00005	53078	E1402	yes
UCMP.53078_obj00006	53078	E1402	yes
UCMP.53078_obj00007	53078	E1402	yes
UCMP.53078_obj00008	53078	E1402	yes
UCMP.53078_obj00009	53078	E1402	yes
UCMP.53078_obj00010	53078	E1402	yes
UCMP.53078_obj00011	53078	E1402	yes
UCMP.53078_obj00012	53078	E1402	yes
UCMP.53078_obj00013	53078	E1402	yes
UCMP.53078_obj00014	53078	E1402	yes
UCMP.53079_obj00001	53079	E757	yes
UCMP.53079_obj00002	53079	E757	yes
UCMP.53080_obj00001	53080	E3836	yes
UCMP.53080_obj00002	53080	E3836	yes
UCMP.53081_obj00001	53081	D8919	yes
UCMP.53081_obj00002	53081	D8919	yes
UCMP.53081_obj00003	53081	D8919	yes
UCMP.53081_obj00004	53081	D8919	yes
UCMP.53081_obj00005	53081	D8919	yes
UCMP.53081_obj00006	53081	D8919	yes
UCMP.53081_obj00007	53081	D8919	yes
UCMP.53083_obj00001	53083	E2319	yes
UCMP.53083_obj00002	53083	E2319	yes
UCMP.53083_obj00003	53083	E2319	yes
UCMP.53084_obj00001	53084	E827	yes
UCMP.53084_obj00002	53084	E827	yes
UCMP.53084_obj00003	53084	E827	yes
UCMP.53085_obj00001	53085	E703	yes
UCMP.53085_obj00002	53085	E703	yes
UCMP.53085_obj00003	53085	E703	yes
UCMP.53085_obj00004	53085	E703	yes
UCMP.53085_obj00005	53085	E703	yes
UCMP.53085_obj00006	53085	E703	yes
UCMP.53085_obj00007	53085	E703	yes
UCMP.53086_obj00001	53086	E782	yes
UCMP.53086_obj00002	53086	E782	yes
UCMP.53086_obj00003	53086	E782	yes
UCMP.53087_obj00001	53087	E3001	yes
UCMP.53087_obj00002	53087	E3001	yes
UCMP.53087_obj00003	53087	E3001	yes
UCMP.53087_obj00004	53087	E3001	yes
UCMP.53088_obj00001	53088	E6875	yes
UCMP.53089_obj00001	53089	E564	yes
UCMP.53089_obj00002	53089	E564	yes
UCMP.53089_obj00003	53089	E564	yes
UCMP.53089_obj00004	53089	E564	yes
UCMP.53089_obj00005	53089	E564	yes
UCMP.53089_obj00006	53089	E564	yes
UCMP.53089_obj00007	53089	E564	yes
UCMP.53090_obj00001	53090	E5	yes
UCMP.53090_obj00002	53090	E5	yes
UCMP.53090_obj00003	53090	E5	yes
UCMP.53090_obj00004	53090	E5	yes
UCMP.53090_obj00005	53090	E5	yes
UCMP.53090_obj00006	53090	E5	yes
UCMP.53090_obj00007	53090	E5	yes
UCMP.53091_obj00001	53091	D9260	yes
UCMP.53091_obj00002	53091	D9260	yes
UCMP.53091_obj00003	53091	D9260	yes
UCMP.53091_obj00004	53091	D9260	yes
UCMP.53091_obj00005	53091	D9260	yes
UCMP.53092_obj00001	53092	E443	yes
UCMP.53092_obj00002	53092	E443	yes
UCMP.53092_obj00003	53092	E443	yes
UCMP.53092_obj00004	53092	E443	yes
UCMP.53092_obj00005	53092	E443	yes
UCMP.53092_obj00006	53092	E443	yes
UCMP.53092_obj00007	53092	E443	yes
UCMP.53092_obj00008	53092	E443	yes
UCMP.53092_obj00009	53092	E443	yes
UCMP.53092_obj00010	53092	E443	yes
UCMP.53092_obj00011	53092	E443	yes
UCMP.53092_obj00012	53092	E443	yes
UCMP.53092_obj00013	53092	E443	yes
UCMP.53092_obj00014	53092	E443	yes
UCMP.53093_obj00001	53093	E581	yes
UCMP.53093_obj00002	53093	E581	yes
UCMP.53094_obj00001	53094	E4083	yes
UCMP.53094_obj00002	53094	E4083	yes
UCMP.53094_obj00004	53094	E4083	yes
UCMP.53094_obj00005	53094	E4083	yes
UCMP.53094_obj00006	53094	E4083	yes
UCMP.53094_obj00007	53094	E4083	yes
UCMP.53095_obj00001	53095	2434-	yes
UCMP.53095_obj00002	53095	2434-	yes
UCMP.53095_obj00003	53095	2434-	yes
UCMP.53095_obj00004	53095	2434-	yes
UCMP.53095_obj00005	53095	2434-	yes
UCMP.53095_obj00006	53095	2434-	yes
UCMP.53095_obj00007	53095	2434-	yes
UCMP.53095_obj00008	53095	2434-	yes
UCMP.53095_obj00009	53095	2434-	yes
UCMP.53095_obj00010	53095	2434-	yes
UCMP.53095_obj00011	53095	2434-	yes
UCMP.53095_obj00012	53095	2434-	yes
UCMP.53095_obj00013	53095	2434-	yes
UCMP.53095_obj00014	53095	2434-	yes
UCMP.53095_obj00015	53095	2434-	yes
UCMP.53095_obj00016	53095	2434-	yes
UCMP.53095_obj00017	53095	2434-	yes
UCMP.53095_obj00018	53095	2434-	yes
UCMP.53095_obj00019	53095	2434-	yes
UCMP.53095_obj00020	53095	2434-	yes
UCMP.53095_obj00021	53095	2434-	yes
UCMP.53095_obj00022	53095	2434-	yes
UCMP.53095_obj00023	53095	2434-	yes
UCMP.53095_obj00024	53095	2434-	yes
UCMP.53095_obj00025	53095	2434-	yes
UCMP.53095_obj00026	53095	2434-	yes
UCMP.53095_obj00027	53095	2434-	yes
UCMP.53095_obj00028	53095	2434-	yes
UCMP.53095_obj00029	53095	2434-	yes
UCMP.53095_obj00030	53095	2434-	yes
UCMP.53095_obj00031	53095	2434-	yes
UCMP.53095_obj00032	53095	2434-	yes
UCMP.53095_obj00033	53095	2434-	yes
UCMP.53095_obj00034	53095	2434-	yes
UCMP.53095_obj00035	53095	2434-	yes
UCMP.53095_obj00036	53095	2434-	yes
UCMP.53095_obj00037	53095	2434-	yes
UCMP.53095_obj00038	53095	2434-	yes
UCMP.53095_obj00039	53095	2434-	yes
UCMP.53095_obj00040	53095	2434-	yes
UCMP.53095_obj00041	53095	2434-	yes
UCMP.53095_obj00042	53095	2434-	yes
UCMP.53095_obj00043	53095	2434-	yes
UCMP.53095_obj00044	53095	2434-	yes
UCMP.53095_obj00045	53095	2434-	yes
UCMP.53095_obj00046	53095	2434-	yes
UCMP.53095_obj00047	53095	2434-	yes
UCMP.53095_obj00048	53095	2434-	yes
UCMP.53095_obj00049	53095	2434-	yes
UCMP.53095_obj00050	53095	2434-	yes
UCMP.53095_obj00052	53095	2434-	yes
UCMP.53095_obj00053	53095	2434-	yes
UCMP.53095_obj00054	53095	2434-	yes
UCMP.53095_obj00055	53095	2434-	yes
UCMP.53095_obj00056	53095	2434-	yes
UCMP.53095_obj00057	53095	2434-	yes
UCMP.53095_obj00058	53095	2434-	yes
UCMP.53097_obj00001	53097	E6871	yes
UCMP.53097_obj00002	53097	E6871	yes
UCMP.53097_obj00003	53097	E6871	yes
UCMP.53097_obj00004	53097	E6871	yes
UCMP.53097_obj00005	53097	E6871	yes
UCMP.53097_obj00006	53097	E6871	yes
UCMP.53097_obj00007	53097	E6871	yes
UCMP.53097_obj00008	53097	E6871	yes
UCMP.53097_obj00009	53097	E6871	yes
UCMP.53099_obj00001	53099	E155	yes
UCMP.53100_obj00001	53100	E99	yes
UCMP.53101_obj00001	53101	E1662	yes
UCMP.53101_obj00002	53101	E1662	yes
UCMP.53101_obj00003	53101	E1662	yes
UCMP.53101_obj00004	53101	E1662	yes
UCMP.53101_obj00005	53101	E1662	yes
UCMP.53101_obj00006	53101	E1662	yes
UCMP.53101_obj00007	53101	E1662	yes
UCMP.53101_obj00008	53101	E1662	yes
UCMP.53102_obj00001	53102	E613	yes
UCMP.53102_obj00002	53102	E613	yes
UCMP.53102_obj00003	53102	E613	yes
UCMP.53102_obj00004	53102	E613	yes
UCMP.53102_obj00005	53102	E613	yes
UCMP.53102_obj00006	53102	E613	yes
UCMP.53102_obj00007	53102	E613	yes
UCMP.53102_obj00008	53102	E613	yes
UCMP.53105_obj00001	53105	2778-	yes
UCMP.53105_obj00002	53105	2778-	yes
UCMP.53108_obj00001	53108	E6869	yes
UCMP.53108_obj00002	53108	E6869	yes
UCMP.53109_obj00002	53109	E6874	yes
UCMP.53109_obj00003	53109	E6874	yes
UCMP.53109_obj00004	53109	E6874	yes
UCMP.53109_obj00005	53109	E6874	yes
UCMP.53110_obj00001	53110	E6868	yes
UCMP.53110_obj00002	53110	E6868	yes
UCMP.53110_obj00003	53110	E6868	yes
UCMP.53110_obj00004	53110	E6868	yes
UCMP.53110_obj00005	53110	E6868	yes
UCMP.53110_obj00006	53110	E6868	yes
UCMP.53110_obj00007	53110	E6868	yes
UCMP.53110_obj00008	53110	E6868	yes
UCMP.53110_obj00009	53110	E6868	yes
UCMP.53110_obj00010	53110	E6868	yes
UCMP.53110_obj00011	53110	E6868	yes
UCMP.53110_obj00012	53110	E6868	yes
UCMP.53110_obj00013	53110	E6868	yes
UCMP.53110_obj00014	53110	E6868	yes
UCMP.53110_obj00015	53110	E6868	yes
UCMP.53110_obj00016	53110	E6868	yes
UCMP.53110_obj00017	53110	E6868	yes
UCMP.53110_obj00018	53110	E6868	yes
UCMP.53110_obj00019	53110	E6868	yes
UCMP.53110_obj00020	53110	E6868	yes
UCMP.53110_obj00021	53110	E6868	yes
UCMP.53110_obj00022	53110	E6868	yes
UCMP.53110_obj00023	53110	E6868	yes
UCMP.53110_obj00024	53110	E6868	yes
UCMP.53110_obj00025	53110	E6868	yes
UCMP.53110_obj00026	53110	E6868	yes
UCMP.53110_obj00027	53110	E6868	yes
UCMP.53110_obj00028	53110	E6868	yes
UCMP.53110_obj00029	53110	E6868	yes
UCMP.53110_obj00030	53110	E6868	yes
UCMP.53110_obj00031	53110	E6868	yes
UCMP.53110_obj00032	53110	E6868	yes
UCMP.53110_obj00033	53110	E6868	yes
UCMP.53110_obj00034	53110	E6868	yes
UCMP.53110_obj00035	53110	E6868	yes
UCMP.53110_obj00036	53110	E6868	yes
UCMP.53110_obj00037	53110	E6868	yes
UCMP.53110_obj00038	53110	E6868	yes
UCMP.53110_obj00039	53110	E6868	yes
UCMP.53110_obj00040	53110	E6868	yes
UCMP.53110_obj00041	53110	E6868	yes
UCMP.53110_obj00042	53110	E6868	yes
UCMP.53110_obj00043	53110	E6868	yes
UCMP.53111_obj00001	53111	E540	yes
UCMP.53111_obj00002	53111	E540	yes
UCMP.53111_obj00003	53111	E540	yes
UCMP.53111_obj00004	53111	E540	yes
UCMP.53111_obj00005	53111	E540	yes
UCMP.53111_obj00006	53111	E540	yes
UCMP.53111_obj00007	53111	E540	yes
UCMP.53111_obj00008	53111	E540	yes
UCMP.53111_obj00009	53111	E540	yes
UCMP.53111_obj00010	53111	E540	yes
UCMP.53112_obj00001	53112	E244	yes
UCMP.53113_obj00001	53113	E375	yes
UCMP.53113_obj00002	53113	E375	yes
UCMP.53113_obj00003	53113	E375	yes
UCMP.53113_obj00004	53113	E375	yes
UCMP.53113_obj00005	53113	E375	yes
UCMP.53113_obj00006	53113	E375	yes
UCMP.53113_obj00007	53113	E375	yes
UCMP.53113_obj00008	53113	E375	yes
UCMP.53113_obj00009	53113	E375	yes
UCMP.53113_obj00010	53113	E375	yes
UCMP.53113_obj00011	53113	E375	yes
UCMP.53113_obj00012	53113	E375	yes
UCMP.53113_obj00013	53113	E375	yes
UCMP.53113_obj00014	53113	E375	yes
UCMP.53113_obj00015	53113	E375	yes
UCMP.53113_obj00016	53113	E375	yes
UCMP.53113_obj00017	53113	E375	yes
UCMP.53113_obj00018	53113	E375	yes
UCMP.53113_obj00019	53113	E375	yes
UCMP.53113_obj00020	53113	E375	yes
UCMP.53113_obj00021	53113	E375	yes
UCMP.53113_obj00022	53113	E375	yes
UCMP.53113_obj00023	53113	E375	yes
UCMP.53113_obj00024	53113	E375	yes
UCMP.53114_obj00001	53114	E445	yes
UCMP.53114_obj00002	53114	E445	yes
UCMP.53114_obj00003	53114	E445	yes
UCMP.53114_obj00004	53114	E445	yes
UCMP.53114_obj00005	53114	E445	yes
UCMP.53114_obj00006	53114	E445	yes
UCMP.53114_obj00007	53114	E445	yes
UCMP.53114_obj00008	53114	E445	yes
UCMP.53114_obj00009	53114	E445	yes
UCMP.53114_obj00010	53114	E445	yes
UCMP.53114_obj00011	53114	E445	yes
UCMP.53114_obj00012	53114	E445	yes
UCMP.53114_obj00013	53114	E445	yes
UCMP.53114_obj00014	53114	E445	yes
UCMP.53114_obj00015	53114	E445	yes
UCMP.53114_obj00016	53114	E445	yes
UCMP.53115_obj00001	53115	E9937	yes
UCMP.53115_obj00002	53115	E9937	yes
UCMP.53115_obj00003	53115	E9937	yes
UCMP.53115_obj00004	53115	E9937	yes
UCMP.53115_obj00005	53115	E9937	yes
UCMP.53115_obj00006	53115	E9937	yes
UCMP.53116_obj00001	53116	R7162	yes
UCMP.53117_obj00001	53117	A3991	yes
UCMP.53117_obj00002	53117	A3991	yes
UCMP.53117_obj00003	53117	A3991	yes
UCMP.53118_obj00001	53118	2393-	yes
UCMP.53118_obj00002	53118	2393-	yes
UCMP.53118_obj00003	53118	2393-	yes
UCMP.53118_obj00004	53118	2393-	yes
UCMP.53118_obj00005	53118	2393-	yes
UCMP.53118_obj00006	53118	2393-	yes
UCMP.53118_obj00007	53118	2393-	yes
UCMP.53118_obj00008	53118	2393-	yes
UCMP.53118_obj00009	53118	2393-	yes
UCMP.53118_obj00010	53118	2393-	yes
UCMP.53118_obj00011	53118	2393-	yes
UCMP.53118_obj00012	53118	2393-	yes
UCMP.53118_obj00013	53118	2393-	yes
UCMP.53118_obj00014	53118	2393-	yes
UCMP.53118_obj00015	53118	2393-	yes
UCMP.53118_obj00016	53118	2393-	yes
UCMP.53118_obj00017	53118	2393-	yes
UCMP.53118_obj00018	53118	2393-	yes
UCMP.53118_obj00019	53118	2393-	yes
UCMP.53118_obj00020	53118	2393-	yes
UCMP.53118_obj00021	53118	2393-	yes
UCMP.53118_obj00022	53118	2393-	yes
UCMP.53118_obj00023	53118	2393-	yes
UCMP.53119_obj00001	53119	B835	yes
UCMP.53119_obj00002	53119	B835	yes
UCMP.53119_obj00003	53119	B835	yes
UCMP.53119_obj00004	53119	B835	yes
UCMP.53119_obj00005	53119	B835	yes
UCMP.53119_obj00006	53119	B835	yes
UCMP.53119_obj00007	53119	B835	yes
UCMP.53119_obj00008	53119	B835	yes
UCMP.53119_obj00009	53119	B835	yes
UCMP.53119_obj00010	53119	B835	yes
UCMP.53119_obj00011	53119	B835	yes
UCMP.53119_obj00012	53119	B835	yes
UCMP.53119_obj00013	53119	B835	yes
UCMP.53119_obj00014	53119	B835	yes
UCMP.53119_obj00015	53119	B835	yes
UCMP.53119_obj00016	53119	B835	yes
UCMP.53119_obj00017	53119	B835	yes
UCMP.53119_obj00018	53119	B835	yes
UCMP.53119_obj00019	53119	B835	yes
UCMP.53119_obj00020	53119	B835	yes
UCMP.53119_obj00021	53119	B835	yes
UCMP.53119_obj00022	53119	B835	yes
UCMP.53119_obj00023	53119	B835	yes
UCMP.53119_obj00024	53119	B835	yes
UCMP.53119_obj00025	53119	B835	yes
UCMP.53119_obj00026	53119	B835	yes
UCMP.53119_obj00027	53119	B835	yes
UCMP.53119_obj00028	53119	B835	yes
UCMP.53120_obj00001	53120	2432-	yes
UCMP.53120_obj00002	53120	2432-	yes
UCMP.53120_obj00003	53120	2432-	yes
UCMP.53120_obj00004	53120	2432-	yes
UCMP.53120_obj00005	53120	2432-	yes
UCMP.53120_obj00006	53120	2432-	yes
UCMP.53120_obj00007	53120	2432-	yes
UCMP.53120_obj00008	53120	2432-	yes
UCMP.53120_obj00009	53120	2432-	yes
UCMP.53121_obj00001	53121	2400-	yes
UCMP.53121_obj00002	53121	2400-	yes
UCMP.53122_obj00001	53122	E38	yes
UCMP.53122_obj00002	53122	E38	yes
UCMP.53122_obj00003	53122	E38	yes
UCMP.53122_obj00004	53122	E38	yes
UCMP.53122_obj00005	53122	E38	yes
UCMP.53122_obj00006	53122	E38	yes
UCMP.53122_obj00007	53122	E38	yes
UCMP.53122_obj00008	53122	E38	yes
UCMP.53122_obj00009	53122	E38	yes
UCMP.53122_obj00010	53122	E38	yes
UCMP.53122_obj00011	53122	E38	yes
UCMP.53122_obj00012	53122	E38	yes
UCMP.53123_obj00001	53123	E843	yes
UCMP.53123_obj00002	53123	E843	yes
UCMP.53124_obj00001	53124	E1579	yes
UCMP.53124_obj00002	53124	E1579	yes
UCMP.53124_obj00003	53124	E1579	yes
UCMP.53124_obj00004	53124	E1579	yes
UCMP.53124_obj00005	53124	E1579	yes
UCMP.53124_obj00006	53124	E1579	yes
UCMP.53124_obj00007	53124	E1579	yes
UCMP.53124_obj00008	53124	E1579	yes
UCMP.53124_obj00009	53124	E1579	yes
UCMP.53124_obj00010	53124	E1579	yes
UCMP.53124_obj00011	53124	E1579	yes
UCMP.53124_obj00012	53124	E1579	yes
UCMP.53124_obj00013	53124	E1579	yes
UCMP.53124_obj00014	53124	E1579	yes
UCMP.53124_obj00015	53124	E1579	yes
UCMP.53124_obj00016	53124	E1579	yes
UCMP.53124_obj00017	53124	E1579	yes
UCMP.53124_obj00018	53124	E1579	yes
UCMP.53124_obj00019	53124	E1579	yes
UCMP.53124_obj00020	53124	E1579	yes
UCMP.53124_obj00021	53124	E1579	yes
UCMP.53124_obj00022	53124	E1579	yes
UCMP.53124_obj00023	53124	E1579	yes
UCMP.53124_obj00024	53124	E1579	yes
UCMP.53124_obj00025	53124	E1579	yes
UCMP.53125_obj00001	53125	E6847	yes
UCMP.53125_obj00002	53125	E6847	yes
UCMP.53125_obj00003	53125	E6847	yes
UCMP.53125_obj00004	53125	E6847	yes
UCMP.53125_obj00005	53125	E6847	yes
UCMP.53125_obj00006	53125	E6847	yes
UCMP.53125_obj00007	53125	E6847	yes
UCMP.53125_obj00008	53125	E6847	yes
UCMP.53125_obj00009	53125	E6847	yes
UCMP.53125_obj00010	53125	E6847	yes
UCMP.53125_obj00011	53125	E6847	yes
UCMP.53125_obj00012	53125	E6847	yes
UCMP.53125_obj00013	53125	E6847	yes
UCMP.53125_obj00014	53125	E6847	yes
UCMP.53125_obj00015	53125	E6847	yes
UCMP.53125_obj00016	53125	E6847	yes
UCMP.53125_obj00017	53125	E6847	yes
UCMP.53125_obj00018	53125	E6847	yes
UCMP.53125_obj00019	53125	E6847	yes
UCMP.53125_obj00020	53125	E6847	yes
UCMP.53125_obj00021	53125	E6847	yes
UCMP.53125_obj00022	53125	E6847	yes
UCMP.53125_obj00023	53125	E6847	yes
UCMP.53125_obj00024	53125	E6847	yes
UCMP.53125_obj00025	53125	E6847	yes
UCMP.53125_obj00026	53125	E6847	yes
UCMP.53125_obj00027	53125	E6847	yes
UCMP.53125_obj00028	53125	E6847	yes
UCMP.53125_obj00029	53125	E6847	yes
UCMP.53125_obj00030	53125	E6847	yes
UCMP.53125_obj00031	53125	E6847	yes
UCMP.53125_obj00032	53125	E6847	yes
UCMP.53125_obj00033	53125	E6847	yes
UCMP.53125_obj00034	53125	E6847	yes
UCMP.53125_obj00035	53125	E6847	yes
UCMP.53125_obj00036	53125	E6847	yes
UCMP.53125_obj00037	53125	E6847	yes
UCMP.53125_obj00038	53125	E6847	yes
UCMP.53125_obj00039	53125	E6847	yes
UCMP.53125_obj00040	53125	E6847	yes
UCMP.53125_obj00041	53125	E6847	yes
UCMP.53125_obj00042	53125	E6847	yes
UCMP.53125_obj00043	53125	E6847	yes
UCMP.53125_obj00044	53125	E6847	yes
UCMP.53125_obj00045	53125	E6847	yes
UCMP.53125_obj00046	53125	E6847	yes
UCMP.53125_obj00047	53125	E6847	yes
UCMP.53125_obj00048	53125	E6847	yes
UCMP.53125_obj00049	53125	E6847	yes
UCMP.53126_obj00001	53126	R4093	yes
UCMP.53126_obj00002	53126	R4093	yes
UCMP.53128_obj00001	53128	2389-	yes
UCMP.53128_obj00002	53128	2389-	yes
UCMP.53128_obj00003	53128	2389-	yes
UCMP.53128_obj00004	53128	2389-	yes
UCMP.53128_obj00005	53128	2389-	yes
UCMP.53128_obj00006	53128	2389-	yes
UCMP.53128_obj00007	53128	2389-	yes
UCMP.53129_obj00001	53129	2410-	yes
UCMP.53129_obj00002	53129	2410-	yes
UCMP.53129_obj00003	53129	2410-	yes
UCMP.53129_obj00004	53129	2410-	yes
UCMP.53129_obj00005	53129	2410-	yes
UCMP.53129_obj00006	53129	2410-	yes
UCMP.53129_obj00007	53129	2410-	yes
UCMP.53129_obj00008	53129	2410-	yes
UCMP.53129_obj00009	53129	2410-	yes
UCMP.53129_obj00010	53129	2410-	yes
UCMP.53129_obj00011	53129	2410-	yes
UCMP.53129_obj00012	53129	2410-	yes
UCMP.53129_obj00013	53129	2410-	yes
UCMP.53129_obj00014	53129	2410-	yes
UCMP.53130_obj00001	53130	2889-	yes
UCMP.53130_obj00002	53130	2889-	yes
UCMP.53130_obj00003	53130	2889-	yes
UCMP.53131_obj00001	53131	D8930	yes
UCMP.53131_obj00002	53131	D8930	yes
UCMP.53131_obj00003	53131	D8930	yes
UCMP.53131_obj00004	53131	D8930	yes
UCMP.53132_obj00001	53132	E526	yes
UCMP.53132_obj00002	53132	E526	yes
UCMP.53132_obj00003	53132	E526	yes
UCMP.53132_obj00004	53132	E526	yes
UCMP.53132_obj00005	53132	E526	yes
UCMP.53132_obj00006	53132	E526	yes
UCMP.53132_obj00007	53132	E526	yes
UCMP.53132_obj00008	53132	E526	yes
UCMP.53132_obj00009	53132	E526	yes
UCMP.53132_obj00010	53132	E526	yes
UCMP.53132_obj00011	53132	E526	yes
UCMP.53132_obj00012	53132	E526	yes
UCMP.53132_obj00013	53132	E526	yes
UCMP.53132_obj00014	53132	E526	yes
UCMP.53132_obj00015	53132	E526	yes
UCMP.53132_obj00017	53132	E526	yes
UCMP.53132_obj00018	53132	E526	yes
UCMP.53132_obj00019	53132	E526	yes
UCMP.53132_obj00020	53132	E526	yes
UCMP.53132_obj00021	53132	E526	yes
UCMP.53132_obj00022	53132	E526	yes
UCMP.53132_obj00023	53132	E526	yes
UCMP.53132_obj00024	53132	E526	yes
UCMP.53132_obj00025	53132	E526	yes
UCMP.53132_obj00026	53132	E526	yes
UCMP.53132_obj00027	53132	E526	yes
UCMP.53132_obj00028	53132	E526	yes
UCMP.53132_obj00029	53132	E526	yes
UCMP.53132_obj00030	53132	E526	yes
UCMP.53132_obj00031	53132	E526	yes
UCMP.53132_obj00032	53132	E526	yes
UCMP.53133_obj00001	53133	E259	yes
UCMP.53133_obj00002	53133	E259	yes
UCMP.53133_obj00003	53133	E259	yes
UCMP.53133_obj00004	53133	E259	yes
UCMP.53133_obj00005	53133	E259	yes
UCMP.53133_obj00006	53133	E259	yes
UCMP.53133_obj00007	53133	E259	yes
UCMP.53133_obj00008	53133	E259	yes
UCMP.53133_obj00009	53133	E259	yes
UCMP.53133_obj00010	53133	E259	yes
UCMP.53133_obj00012	53133	E259	yes
UCMP.53134_obj00001	53134	E803	yes
UCMP.53134_obj00002	53134	E803	yes
UCMP.53134_obj00003	53134	E803	yes
UCMP.53134_obj00004	53134	E803	yes
UCMP.53134_obj00005	53134	E803	yes
UCMP.53134_obj00006	53134	E803	yes
UCMP.53134_obj00007	53134	E803	yes
UCMP.53134_obj00008	53134	E803	yes
UCMP.53134_obj00009	53134	E803	yes
UCMP.53134_obj00010	53134	E803	yes
UCMP.53134_obj00011	53134	E803	yes
UCMP.53134_obj00012	53134	E803	yes
UCMP.53134_obj00013	53134	E803	yes
UCMP.53134_obj00014	53134	E803	yes
UCMP.53134_obj00015	53134	E803	yes
UCMP.53134_obj00016	53134	E803	yes
UCMP.53134_obj00017	53134	E803	yes
UCMP.53134_obj00018	53134	E803	yes
UCMP.53135_obj00001	53135	2408-	yes
UCMP.53135_obj00002	53135	2408-	yes
UCMP.53135_obj00003	53135	2408-	yes
UCMP.53135_obj00004	53135	2408-	yes
UCMP.53135_obj00005	53135	2408-	yes
UCMP.53135_obj00006	53135	2408-	yes
UCMP.53135_obj00007	53135	2408-	yes
UCMP.53135_obj00008	53135	2408-	yes
UCMP.53135_obj00009	53135	2408-	yes
UCMP.53135_obj00010	53135	2408-	yes
UCMP.53135_obj00011	53135	2408-	yes
UCMP.53135_obj00012	53135	2408-	yes
UCMP.53135_obj00013	53135	2408-	yes
UCMP.53135_obj00014	53135	2408-	yes
UCMP.53135_obj00015	53135	2408-	yes
UCMP.53135_obj00016	53135	2408-	yes
UCMP.53135_obj00017	53135	2408-	yes
UCMP.53135_obj00018	53135	2408-	yes
UCMP.53135_obj00019	53135	2408-	yes
UCMP.53135_obj00020	53135	2408-	yes
UCMP.53136_obj00001	53136	2787-	yes
UCMP.53136_obj00002	53136	2787-	yes
UCMP.53136_obj00003	53136	2787-	yes
UCMP.53136_obj00004	53136	2787-	yes
UCMP.53136_obj00005	53136	2787-	yes
UCMP.53136_obj00006	53136	2787-	yes
UCMP.53136_obj00007	53136	2787-	yes
UCMP.53136_obj00008	53136	2787-	yes
UCMP.53137_obj00001	53137	2409-	yes
UCMP.53137_obj00002	53137	2409-	yes
UCMP.53137_obj00003	53137	2409-	yes
UCMP.53137_obj00004	53137	2409-	yes
UCMP.53137_obj00005	53137	2409-	yes
UCMP.53137_obj00006	53137	2409-	yes
UCMP.53137_obj00007	53137	2409-	yes
UCMP.53139_obj00001	53139	R7174	yes
UCMP.53139_obj00002	53139	R7174	yes
UCMP.53139_obj00003	53139	R7174	yes
UCMP.53140_obj00001	53140	2436-	yes
UCMP.53140_obj00002	53140	2436-	yes
UCMP.53140_obj00003	53140	2436-	yes
UCMP.53140_obj00004	53140	2436-	yes
UCMP.53140_obj00005	53140	2436-	yes
UCMP.53140_obj00006	53140	2436-	yes
UCMP.53140_obj00007	53140	2436-	yes
UCMP.53140_obj00008	53140	2436-	yes
UCMP.53140_obj00009	53140	2436-	yes
UCMP.53140_obj00010	53140	2436-	yes
UCMP.53140_obj00011	53140	2436-	yes
UCMP.53140_obj00012	53140	2436-	yes
UCMP.53140_obj00013	53140	2436-	yes
UCMP.53140_obj00014	53140	2436-	yes
UCMP.53140_obj00015	53140	2436-	yes
UCMP.53140_obj00016	53140	2436-	yes
UCMP.53140_obj00017	53140	2436-	yes
UCMP.53140_obj00018	53140	2436-	yes
UCMP.53140_obj00019	53140	2436-	yes
UCMP.53140_obj00020	53140	2436-	yes
UCMP.53140_obj00021	53140	2436-	yes
UCMP.53140_obj00022	53140	2436-	yes
UCMP.53140_obj00023	53140	2436-	yes
UCMP.53140_obj00024	53140	2436-	yes
UCMP.53140_obj00025	53140	2436-	yes
UCMP.53140_obj00026	53140	2436-	yes
UCMP.53140_obj00027	53140	2436-	yes
UCMP.53140_obj00028	53140	2436-	yes
UCMP.53140_obj00029	53140	2436-	yes
UCMP.53140_obj00030	53140	2436-	yes
UCMP.53140_obj00031	53140	2436-	yes
UCMP.53140_obj00032	53140	2436-	yes
UCMP.53140_obj00033	53140	2436-	yes
UCMP.53140_obj00034	53140	2436-	yes
UCMP.53140_obj00035	53140	2436-	yes
UCMP.53140_obj00036	53140	2436-	yes
UCMP.53140_obj00037	53140	2436-	yes
UCMP.53140_obj00038	53140	2436-	yes
UCMP.53140_obj00039	53140	2436-	yes
UCMP.53140_obj00040	53140	2436-	yes
UCMP.53140_obj00041	53140	2436-	yes
UCMP.53140_obj00042	53140	2436-	yes
UCMP.53140_obj00043	53140	2436-	yes
UCMP.53143_obj00001	53143	E367	yes
UCMP.53143_obj00002	53143	E367	yes
UCMP.53143_obj00003	53143	E367	yes
UCMP.53143_obj00004	53143	E367	yes
UCMP.53143_obj00005	53143	E367	yes
UCMP.53143_obj00006	53143	E367	yes
UCMP.53143_obj00007	53143	E367	yes
UCMP.53143_obj00008	53143	E367	yes
UCMP.53143_obj00009	53143	E367	yes
UCMP.53144_obj00001	53144	E557	yes
UCMP.53144_obj00002	53144	E557	yes
UCMP.53144_obj00003	53144	E557	yes
UCMP.53145_obj00001	53145	2881-	yes
UCMP.53145_obj00002	53145	2881-	yes
UCMP.53145_obj00003	53145	2881-	yes
UCMP.53145_obj00004	53145	2881-	yes
UCMP.53145_obj00005	53145	2881-	yes
UCMP.53145_obj00006	53145	2881-	yes
UCMP.53145_obj00007	53145	2881-	yes
UCMP.53145_obj00008	53145	2881-	yes
UCMP.53145_obj00009	53145	2881-	yes
UCMP.53145_obj00010	53145	2881-	yes
UCMP.53145_obj00011	53145	2881-	yes
UCMP.53145_obj00012	53145	2881-	yes
UCMP.53146_obj00001	53146	E611	yes
UCMP.53146_obj00002	53146	E611	yes
UCMP.53147_obj00001	53147	E458	yes
UCMP.53147_obj00002	53147	E458	yes
UCMP.53147_obj00003	53147	E458	yes
UCMP.53147_obj00004	53147	E458	yes
UCMP.53147_obj00005	53147	E458	yes
UCMP.53147_obj00006	53147	E458	yes
UCMP.53147_obj00007	53147	E458	yes
UCMP.53147_obj00008	53147	E458	yes
UCMP.53147_obj00009	53147	E458	yes
UCMP.53147_obj00010	53147	E458	yes
UCMP.53148_obj00001	53148	2433-	yes
UCMP.53148_obj00002	53148	2433-	yes
UCMP.53148_obj00003	53148	2433-	yes
UCMP.53148_obj00004	53148	2433-	yes
UCMP.53148_obj00005	53148	2433-	yes
UCMP.53148_obj00006	53148	2433-	yes
UCMP.53148_obj00007	53148	2433-	yes
UCMP.53148_obj00008	53148	2433-	yes
UCMP.53148_obj00009	53148	2433-	yes
UCMP.53148_obj00011	53148	2433-	yes
UCMP.53148_obj00013	53148	2433-	yes
UCMP.53148_obj00015	53148	2433-	yes
UCMP.53148_obj00016	53148	2433-	yes
UCMP.53148_obj00017	53148	2433-	yes
UCMP.53148_obj00018	53148	2433-	yes
UCMP.53148_obj00020	53148	2433-	yes
UCMP.53148_obj00021	53148	2433-	yes
UCMP.53148_obj00022	53148	2433-	yes
UCMP.53148_obj00023	53148	2433-	yes
UCMP.53148_obj00024	53148	2433-	yes
UCMP.53148_obj00025	53148	2433-	yes
UCMP.53148_obj00027	53148	2433-	yes
UCMP.53148_obj00028	53148	2433-	yes
UCMP.53148_obj00029	53148	2433-	yes
UCMP.53148_obj00030	53148	2433-	yes
UCMP.53148_obj00031	53148	2433-	yes
UCMP.53148_obj00032	53148	2433-	yes
UCMP.53148_obj00033	53148	2433-	yes
UCMP.53148_obj00035	53148	2433-	yes
UCMP.53148_obj00036	53148	2433-	yes
UCMP.53148_obj00037	53148	2433-	yes
UCMP.53148_obj00038	53148	2433-	yes
UCMP.53148_obj00039	53148	2433-	yes
UCMP.53148_obj00040	53148	2433-	yes
UCMP.53148_obj00041	53148	2433-	yes
UCMP.53148_obj00042	53148	2433-	yes
UCMP.53148_obj00044	53148	2433-	yes
UCMP.53148_obj00046	53148	2433-	yes
UCMP.53148_obj00047	53148	2433-	yes
UCMP.53148_obj00048	53148	2433-	yes
UCMP.53148_obj00050	53148	2433-	yes
UCMP.53148_obj00051	53148	2433-	yes
UCMP.53148_obj00052	53148	2433-	yes
UCMP.53148_obj00053	53148	2433-	yes
UCMP.53148_obj00054	53148	2433-	yes
UCMP.53148_obj00055	53148	2433-	yes
UCMP.53148_obj00056	53148	2433-	yes
UCMP.53148_obj00057	53148	2433-	yes
UCMP.53149_obj00001	53149	2891-	yes
UCMP.53149_obj00002	53149	2891-	yes
UCMP.53149_obj00003	53149	2891-	yes
UCMP.53149_obj00004	53149	2891-	yes
UCMP.53149_obj00005	53149	2891-	yes
UCMP.53149_obj00006	53149	2891-	yes
UCMP.53150_obj00001	53150	2786-	yes
UCMP.53150_obj00002	53150	2786-	yes
UCMP.53150_obj00003	53150	2786-	yes
UCMP.53150_obj00004	53150	2786-	yes
UCMP.53150_obj00005	53150	2786-	yes
UCMP.53150_obj00006	53150	2786-	yes
UCMP.53150_obj00007	53150	2786-	yes
UCMP.53150_obj00008	53150	2786-	yes
UCMP.53150_obj00009	53150	2786-	yes
UCMP.53151_obj00001	53151	R521	yes
UCMP.53151_obj00002	53151	R521	yes
UCMP.53151_obj00003	53151	R521	yes
UCMP.53151_obj00004	53151	R521	yes
UCMP.53152_obj00001	53152	2780-	yes
UCMP.53152_obj00002	53152	2780-	yes
UCMP.53152_obj00003	53152	2780-	yes
UCMP.53152_obj00004	53152	2780-	yes
UCMP.53152_obj00005	53152	2780-	yes
UCMP.53152_obj00006	53152	2780-	yes
UCMP.53152_obj00007	53152	2780-	yes
UCMP.53152_obj00008	53152	2780-	yes
UCMP.53152_obj00009	53152	2780-	yes
UCMP.53152_obj00010	53152	2780-	yes
UCMP.53152_obj00011	53152	2780-	yes
UCMP.53152_obj00012	53152	2780-	yes
UCMP.53152_obj00013	53152	2780-	yes
UCMP.53152_obj00014	53152	2780-	yes
UCMP.53152_obj00015	53152	2780-	yes
UCMP.53152_obj00016	53152	2780-	yes
UCMP.53152_obj00017	53152	2780-	yes
UCMP.53152_obj00018	53152	2780-	yes
UCMP.53152_obj00019	53152	2780-	yes
UCMP.53152_obj00020	53152	2780-	yes
UCMP.53152_obj00021	53152	2780-	yes
UCMP.53152_obj00022	53152	2780-	yes
UCMP.53152_obj00023	53152	2780-	yes
UCMP.53152_obj00024	53152	2780-	yes
UCMP.53152_obj00025	53152	2780-	yes
UCMP.53152_obj00026	53152	2780-	yes
UCMP.53152_obj00027	53152	2780-	yes
UCMP.53152_obj00028	53152	2780-	yes
UCMP.53152_obj00029	53152	2780-	yes
UCMP.53153_obj00001	53153	D8930	yes
UCMP.53154_obj00001	53154	2890-	yes
UCMP.53154_obj00002	53154	2890-	yes
UCMP.53154_obj00003	53154	2890-	yes
UCMP.53154_obj00004	53154	2890-	yes
UCMP.53155_obj00002	53155	E3750	yes
UCMP.53155_obj00003	53155	E3750	yes
UCMP.53155_obj00004	53155	E3750	yes
UCMP.53155_obj00005	53155	E3750	yes
UCMP.53155_obj00006	53155	E3750	yes
UCMP.53155_obj00007	53155	E3750	yes
UCMP.53156_obj00002	53156	2785-	yes
UCMP.53156_obj00003	53156	2785-	yes
UCMP.53156_obj00004	53156	2785-	yes
UCMP.53156_obj00005	53156	2785-	yes
UCMP.53156_obj00006	53156	2785-	yes
UCMP.53156_obj00007	53156	2785-	yes
UCMP.53156_obj00008	53156	2785-	yes
UCMP.53156_obj00009	53156	2785-	yes
UCMP.53156_obj00010	53156	2785-	yes
UCMP.53156_obj00011	53156	2785-	yes
UCMP.53158_obj00001	53158	2395-	yes
UCMP.53158_obj00002	53158	2395-	yes
UCMP.53158_obj00003	53158	2395-	yes
UCMP.53158_obj00004	53158	2395-	yes
UCMP.53158_obj00005	53158	2395-	yes
UCMP.53159_obj00001	53159	2776-	yes
UCMP.53159_obj00002	53159	2776-	yes
UCMP.53159_obj00003	53159	2776-	yes
UCMP.53159_obj00004	53159	2776-	yes
UCMP.53159_obj00005	53159	2776-	yes
UCMP.53159_obj00006	53159	2776-	yes
UCMP.53159_obj00007	53159	2776-	yes
UCMP.53160_obj00001	53160	2395-	yes
UCMP.53160_obj00002	53160	2395-	yes
UCMP.53160_obj00003	53160	2395-	yes
UCMP.53160_obj00004	53160	2395-	yes
UCMP.53160_obj00005	53160	2395-	yes
UCMP.53160_obj00006	53160	2395-	yes
UCMP.53160_obj00007	53160	2395-	yes
UCMP.53160_obj00008	53160	2395-	yes
UCMP.53160_obj00009	53160	2395-	yes
UCMP.53160_obj00010	53160	2395-	yes
UCMP.53161_obj00001	53161	2895-	yes
UCMP.53162_obj00001	53162	2430-	yes
UCMP.53162_obj00002	53162	2430-	yes
UCMP.53162_obj00003	53162	2430-	yes
UCMP.53162_obj00004	53162	2430-	yes
UCMP.53163_obj00001	53163	E3113	yes
UCMP.53163_obj00002	53163	E3113	yes
UCMP.53163_obj00003	53163	E3113	yes
UCMP.53163_obj00004	53163	E3113	yes
UCMP.53163_obj00005	53163	E3113	yes
UCMP.53163_obj00006	53163	E3113	yes
UCMP.53163_obj00007	53163	E3113	yes
UCMP.53163_obj00008	53163	E3113	yes
UCMP.53164_obj00001	53164	2779-	yes
UCMP.53164_obj00002	53164	2779-	yes
UCMP.53164_obj00003	53164	2779-	yes
UCMP.53164_obj00004	53164	2779-	yes
UCMP.53164_obj00005	53164	2779-	yes
UCMP.53164_obj00006	53164	2779-	yes
UCMP.53164_obj00007	53164	2779-	yes
UCMP.53164_obj00008	53164	2779-	yes
UCMP.53164_obj00009	53164	2779-	yes
UCMP.53164_obj00010	53164	2779-	yes
UCMP.53164_obj00011	53164	2779-	yes
UCMP.53164_obj00012	53164	2779-	yes
UCMP.53164_obj00013	53164	2779-	yes
UCMP.53164_obj00014	53164	2779-	yes
UCMP.53164_obj00015	53164	2779-	yes
UCMP.53164_obj00016	53164	2779-	yes
UCMP.53164_obj00017	53164	2779-	yes
UCMP.53164_obj00018	53164	2779-	yes
UCMP.53164_obj00019	53164	2779-	yes
UCMP.53164_obj00020	53164	2779-	yes
UCMP.53164_obj00021	53164	2779-	yes
UCMP.53164_obj00022	53164	2779-	yes
UCMP.53164_obj00023	53164	2779-	yes
UCMP.53164_obj00024	53164	2779-	yes
UCMP.53164_obj00025	53164	2779-	yes
UCMP.53164_obj00026	53164	2779-	yes
UCMP.53164_obj00027	53164	2779-	yes
UCMP.53164_obj00028	53164	2779-	yes
UCMP.53164_obj00029	53164	2779-	yes
UCMP.53164_obj00030	53164	2779-	yes
UCMP.53164_obj00031	53164	2779-	yes
UCMP.53165_obj00001	53165	2778-	yes
UCMP.53165_obj00002	53165	2778-	yes
UCMP.53166_obj00001	53166	D8930	yes
UCMP.53166_obj00002	53166	D8930	yes
UCMP.53166_obj00003	53166	D8930	yes
UCMP.53166_obj00004	53166	D8930	yes
UCMP.53167_obj00001	53167	2496-	yes
UCMP.53167_obj00002	53167	2496-	yes
UCMP.53168_obj00001	53168	E1279	yes
UCMP.53168_obj00002	53168	E1279	yes
UCMP.53168_obj00003	53168	E1279	yes
UCMP.53168_obj00004	53168	E1279	yes
UCMP.53169_obj00001	53169	E1400	yes
UCMP.53169_obj00002	53169	E1400	yes
UCMP.53169_obj00003	53169	E1400	yes
UCMP.53169_obj00004	53169	E1400	yes
UCMP.53169_obj00005	53169	E1400	yes
UCMP.53170_obj00001	53170	E859	yes
UCMP.53170_obj00002	53170	E859	yes
UCMP.53170_obj00003	53170	E859	yes
UCMP.53170_obj00004	53170	E859	yes
UCMP.53170_obj00005	53170	E859	yes
UCMP.53170_obj00006	53170	E859	yes
UCMP.53171_obj00001	53171	E36	yes
UCMP.53172_obj00001	53172	E138	yes
UCMP.53172_obj00002	53172	E138	yes
UCMP.53172_obj00003	53172	E138	yes
UCMP.53172_obj00004	53172	E138	yes
UCMP.53172_obj00005	53172	E138	yes
UCMP.53172_obj00006	53172	E138	yes
UCMP.53172_obj00007	53172	E138	yes
UCMP.53172_obj00008	53172	E138	yes
UCMP.53172_obj00009	53172	E138	yes
UCMP.53172_obj00010	53172	E138	yes
UCMP.53172_obj00011	53172	E138	yes
UCMP.53172_obj00012	53172	E138	yes
UCMP.53172_obj00013	53172	E138	yes
UCMP.53172_obj00014	53172	E138	yes
UCMP.53172_obj00015	53172	E138	yes
UCMP.53172_obj00016	53172	E138	yes
UCMP.53172_obj00017	53172	E138	yes
UCMP.53172_obj00018	53172	E138	yes
UCMP.53172_obj00019	53172	E138	yes
UCMP.53173_obj00001	53173	R1685	yes
UCMP.53173_obj00002	53173	R1685	yes
UCMP.53173_obj00003	53173	R1685	yes
UCMP.53173_obj00004	53173	R1685	yes
UCMP.53173_obj00005	53173	R1685	yes
UCMP.53173_obj00006	53173	R1685	yes
UCMP.53173_obj00007	53173	R1685	yes
UCMP.53173_obj00008	53173	R1685	yes
UCMP.53173_obj00009	53173	R1685	yes
UCMP.53173_obj00010	53173	R1685	yes
UCMP.53173_obj00011	53173	R1685	yes
UCMP.53173_obj00012	53173	R1685	yes
UCMP.53173_obj00013	53173	R1685	yes
UCMP.53173_obj00014	53173	R1685	yes
UCMP.53173_obj00015	53173	R1685	yes
UCMP.53173_obj00016	53173	R1685	yes
UCMP.53173_obj00017	53173	R1685	yes
UCMP.53173_obj00018	53173	R1685	yes
UCMP.53173_obj00019	53173	R1685	yes
UCMP.53173_obj00020	53173	R1685	yes
UCMP.53173_obj00021	53173	R1685	yes
UCMP.53173_obj00022	53173	R1685	yes
UCMP.53173_obj00023	53173	R1685	yes
UCMP.53173_obj00024	53173	R1685	yes
UCMP.53173_obj00025	53173	R1685	yes
UCMP.53173_obj00026	53173	R1685	yes
UCMP.53173_obj00027	53173	R1685	yes
UCMP.53173_obj00028	53173	R1685	yes
UCMP.53173_obj00029	53173	R1685	yes
UCMP.53173_obj00030	53173	R1685	yes
UCMP.53173_obj00031	53173	R1685	yes
UCMP.53173_obj00032	53173	R1685	yes
UCMP.53173_obj00033	53173	R1685	yes
UCMP.53173_obj00034	53173	R1685	yes
UCMP.53173_obj00035	53173	R1685	yes
UCMP.53173_obj00036	53173	R1685	yes
UCMP.53174_obj00001	53174	2398-	yes
UCMP.53174_obj00002	53174	2398-	yes
UCMP.53174_obj00003	53174	2398-	yes
UCMP.53175_obj00001	53175	2773-	yes
UCMP.53175_obj00002	53175	2773-	yes
UCMP.53175_obj00003	53175	2773-	yes
UCMP.53175_obj00004	53175	2773-	yes
UCMP.53175_obj00005	53175	2773-	yes
UCMP.53175_obj00006	53175	2773-	yes
UCMP.53175_obj00007	53175	2773-	yes
UCMP.53175_obj00008	53175	2773-	yes
UCMP.53175_obj00009	53175	2773-	yes
UCMP.53175_obj00010	53175	2773-	yes
UCMP.53175_obj00011	53175	2773-	yes
UCMP.53176_obj00001	53176	E223	yes
UCMP.53176_obj00002	53176	E223	yes
UCMP.53176_obj00003	53176	E223	yes
UCMP.53177_obj00001	53177	R5030	yes
UCMP.53177_obj00002	53177	R5030	yes
UCMP.53177_obj00003	53177	R5030	yes
UCMP.53177_obj00004	53177	R5030	yes
UCMP.53177_obj00005	53177	R5030	yes
UCMP.53177_obj00006	53177	R5030	yes
UCMP.53178_obj00001	53178	IP14349	yes
UCMP.53178_obj00002	53178	IP14349	yes
UCMP.53179_obj00001	53179	E3059	yes
UCMP.53179_obj00002	53179	E3059	yes
UCMP.53179_obj00003	53179	E3059	yes
UCMP.53179_obj00004	53179	E3059	yes
UCMP.53179_obj00005	53179	E3059	yes
UCMP.53179_obj00006	53179	E3059	yes
UCMP.53180_obj00001	53180	E695	yes
UCMP.53180_obj00002	53180	E695	yes
UCMP.53180_obj00003	53180	E695	yes
UCMP.53180_obj00004	53180	E695	yes
UCMP.53180_obj00005	53180	E695	yes
UCMP.53181_obj00001	53181	E826	yes
UCMP.53181_obj00002	53181	E826	yes
UCMP.53181_obj00003	53181	E826	yes
UCMP.53181_obj00004	53181	E826	yes
UCMP.53181_obj00005	53181	E826	yes
UCMP.53181_obj00006	53181	E826	yes
UCMP.53181_obj00007	53181	E826	yes
UCMP.53181_obj00008	53181	E826	yes
UCMP.53181_obj00009	53181	E826	yes
UCMP.53181_obj00010	53181	E826	yes
UCMP.53181_obj00011	53181	E826	yes
UCMP.53181_obj00012	53181	E826	yes
UCMP.53181_obj00013	53181	E826	yes
UCMP.53181_obj00014	53181	E826	yes
UCMP.53181_obj00015	53181	E826	yes
UCMP.53181_obj00016	53181	E826	yes
UCMP.53181_obj00017	53181	E826	yes
UCMP.53181_obj00018	53181	E826	yes
UCMP.53181_obj00019	53181	E826	yes
UCMP.53181_obj00020	53181	E826	yes
UCMP.53181_obj00021	53181	E826	yes
UCMP.53181_obj00022	53181	E826	yes
UCMP.53182_obj00001	53182	E3250	yes
UCMP.53182_obj00002	53182	E3250	yes
UCMP.53182_obj00003	53182	E3250	yes
UCMP.53182_obj00004	53182	E3250	yes
UCMP.53182_obj00005	53182	E3250	yes
UCMP.53182_obj00006	53182	E3250	yes
UCMP.53182_obj00007	53182	E3250	yes
UCMP.53182_obj00008	53182	E3250	yes
UCMP.53183_obj00001	53183	2394-	yes
UCMP.53183_obj00002	53183	2394-	yes
UCMP.53184_obj00001	53184	2428-	yes
UCMP.53184_obj00002	53184	2428-	yes
UCMP.53184_obj00003	53184	2428-	yes
UCMP.53184_obj00004	53184	2428-	yes
UCMP.53184_obj00005	53184	2428-	yes
UCMP.53184_obj00006	53184	2428-	yes
UCMP.53184_obj00007	53184	2428-	yes
UCMP.53184_obj00008	53184	2428-	yes
UCMP.53184_obj00009	53184	2428-	yes
UCMP.53184_obj00010	53184	2428-	yes
UCMP.53184_obj00011	53184	2428-	yes
UCMP.53184_obj00012	53184	2428-	yes
UCMP.53184_obj00013	53184	2428-	yes
UCMP.53184_obj00014	53184	2428-	yes
UCMP.53184_obj00015	53184	2428-	yes
UCMP.53185_obj00001	53185	R1698	yes
UCMP.53185_obj00002	53185	R1698	yes
UCMP.53185_obj00003	53185	R1698	yes
UCMP.53185_obj00004	53185	R1698	yes
UCMP.53185_obj00005	53185	R1698	yes
UCMP.53185_obj00006	53185	R1698	yes
UCMP.53185_obj00007	53185	R1698	yes
UCMP.53185_obj00008	53185	R1698	yes
UCMP.53185_obj00009	53185	R1698	yes
UCMP.53185_obj00010	53185	R1698	yes
UCMP.53185_obj00011	53185	R1698	yes
UCMP.53185_obj00012	53185	R1698	yes
UCMP.53185_obj00013	53185	R1698	yes
UCMP.53185_obj00014	53185	R1698	yes
UCMP.53185_obj00015	53185	R1698	yes
UCMP.53185_obj00016	53185	R1698	yes
UCMP.53186_obj00001	53186	IP439	yes
UCMP.53186_obj00002	53186	IP439	yes
UCMP.53186_obj00003	53186	IP439	yes
UCMP.53186_obj00004	53186	IP439	yes
UCMP.53187_obj00001	53187	IP10951	yes
UCMP.53187_obj00002	53187	IP10951	yes
UCMP.53187_obj00003	53187	IP10951	yes
UCMP.53187_obj00004	53187	IP10951	yes
UCMP.53188_obj00001	53188	IP10590	yes
UCMP.53189_obj00001	53189	2419-	yes
UCMP.53190_obj00001	53190	IP14356	yes
UCMP.53191_obj00001	53191	E865	yes
UCMP.53191_obj00002	53191	E865	yes
UCMP.53192_obj00001	53192	E573	yes
UCMP.53192_obj00002	53192	E573	yes
UCMP.53192_obj00003	53192	E573	yes
UCMP.53192_obj00004	53192	E573	yes
UCMP.53192_obj00005	53192	E573	yes
UCMP.53192_obj00006	53192	E573	yes
UCMP.53192_obj00007	53192	E573	yes
UCMP.53192_obj00008	53192	E573	yes
UCMP.53192_obj00009	53192	E573	yes
UCMP.53192_obj00010	53192	E573	yes
UCMP.53192_obj00011	53192	E573	yes
UCMP.53192_obj00012	53192	E573	yes
UCMP.53192_obj00013	53192	E573	yes
UCMP.53192_obj00014	53192	E573	yes
UCMP.53192_obj00015	53192	E573	yes
UCMP.53192_obj00016	53192	E573	yes
UCMP.53192_obj00017	53192	E573	yes
UCMP.53192_obj00018	53192	E573	yes
UCMP.53192_obj00019	53192	E573	yes
UCMP.53192_obj00020	53192	E573	yes
UCMP.53192_obj00021	53192	E573	yes
UCMP.53192_obj00022	53192	E573	yes
UCMP.53192_obj00023	53192	E573	yes
UCMP.53192_obj00024	53192	E573	yes
UCMP.53192_obj00025	53192	E573	yes
UCMP.53192_obj00026	53192	E573	yes
UCMP.53192_obj00027	53192	E573	yes
UCMP.53193_obj00001	53193	E1260	yes
UCMP.53193_obj00002	53193	E1260	yes
UCMP.53193_obj00003	53193	E1260	yes
UCMP.53193_obj00004	53193	E1260	yes
UCMP.53193_obj00005	53193	E1260	yes
UCMP.53193_obj00006	53193	E1260	yes
UCMP.53193_obj00007	53193	E1260	yes
UCMP.53193_obj00008	53193	E1260	yes
UCMP.53193_obj00009	53193	E1260	yes
UCMP.53193_obj00010	53193	E1260	yes
UCMP.53193_obj00011	53193	E1260	yes
UCMP.53193_obj00012	53193	E1260	yes
UCMP.53194_obj00001	53194	D8919	yes
UCMP.53194_obj00002	53194	D8919	yes
UCMP.53194_obj00003	53194	D8919	yes
UCMP.53195_obj00001	53195	D8919	yes
UCMP.53195_obj00002	53195	D8919	yes
UCMP.53195_obj00003	53195	D8919	yes
UCMP.53195_obj00004	53195	D8919	yes
UCMP.53195_obj00005	53195	D8919	yes
UCMP.53195_obj00006	53195	D8919	yes
UCMP.53195_obj00007	53195	D8919	yes
UCMP.53195_obj00008	53195	D8919	yes
UCMP.53195_obj00009	53195	D8919	yes
UCMP.53196_obj00001	53196	IP10590	yes
UCMP.53196_obj00002	53196	IP10590	yes
UCMP.53196_obj00003	53196	IP10590	yes
UCMP.53196_obj00004	53196	IP10590	yes
UCMP.53196_obj00005	53196	IP10590	yes
UCMP.53196_obj00006	53196	IP10590	yes
UCMP.53196_obj00007	53196	IP10590	yes
UCMP.53196_obj00008	53196	IP10590	yes
UCMP.53196_obj00009	53196	IP10590	yes
UCMP.53196_obj00010	53196	IP10590	yes
UCMP.53196_obj00011	53196	IP10590	yes
UCMP.53196_obj00012	53196	IP10590	yes
UCMP.53196_obj00013	53196	IP10590	yes
UCMP.53196_obj00014	53196	IP10590	yes
UCMP.53196_obj00015	53196	IP10590	yes
UCMP.53196_obj00016	53196	IP10590	yes
UCMP.53196_obj00017	53196	IP10590	yes
UCMP.53196_obj00018	53196	IP10590	yes
UCMP.53196_obj00019	53196	IP10590	yes
UCMP.53196_obj00020	53196	IP10590	yes
UCMP.53196_obj00021	53196	IP10590	yes
UCMP.53197_obj00001	53197	2395-	yes
UCMP.53197_obj00002	53197	2395-	yes
UCMP.53197_obj00003	53197	2395-	yes
UCMP.53197_obj00004	53197	2395-	yes
UCMP.53197_obj00005	53197	2395-	yes
UCMP.53197_obj00006	53197	2395-	yes
UCMP.53197_obj00007	53197	2395-	yes
UCMP.53197_obj00008	53197	2395-	yes
UCMP.53197_obj00009	53197	2395-	yes
UCMP.53197_obj00010	53197	2395-	yes
UCMP.53197_obj00011	53197	2395-	yes
UCMP.53197_obj00012	53197	2395-	yes
UCMP.53197_obj00013	53197	2395-	yes
UCMP.53197_obj00014	53197	2395-	yes
UCMP.53197_obj00015	53197	2395-	yes
UCMP.53197_obj00016	53197	2395-	yes
UCMP.53197_obj00017	53197	2395-	yes
UCMP.53197_obj00018	53197	2395-	yes
UCMP.53197_obj00019	53197	2395-	yes
UCMP.53197_obj00020	53197	2395-	yes
UCMP.53197_obj00021	53197	2395-	yes
UCMP.53197_obj00022	53197	2395-	yes
UCMP.53197_obj00023	53197	2395-	yes
UCMP.53197_obj00024	53197	2395-	yes
UCMP.53199_obj00001	53199	2395-	yes
UCMP.53199_obj00002	53199	2395-	yes
UCMP.53199_obj00003	53199	2395-	yes
UCMP.53199_obj00004	53199	2395-	yes
UCMP.53199_obj00005	53199	2395-	yes
UCMP.53199_obj00006	53199	2395-	yes
UCMP.53199_obj00007	53199	2395-	yes
UCMP.53199_obj00008	53199	2395-	yes
UCMP.53199_obj00009	53199	2395-	yes
UCMP.53199_obj00010	53199	2395-	yes
[truncated: 10,036 more rows]
